# Supplementary material for: TCF7L1 promotes skin tumorigenesis independently of β-catenin through induction of LCN2
Source: eLife. 2017 May 3;6:e23242. doi: 10.7554/eLife.23242 (PMC5438253; doi:10.7554/eLife.23242)
Supplement: Supplementary file 1. — Tab one shows the list of genes that are differentially expressed between SCC13 cells overexpressing TCF7L1 or TCF7L1 mutants and cells expressing control vector. For genes in the datasets, HUGO symbol, Cufflinks XLOC identifier and locus are indicated. In the differentially expressed gene list, fold changes were computed after anti-log2-transformation, and t statistics (p values and FDR-adjusted q values) were computed for the corresponding coefficient and the significance was determined by q < 0.05. Tab two shows the genes represented in the heat map. The heat map with unsupervised clustering was constructed with 500 genes that have the largest coefficient of variation based on batch-corrected FPKM counts (fragments per kilobase of transcript per million mapped reads), and scaled over geometric mean. The red and green indicate expression values above or below the mean expression, respectively. Tab three and four respectively show a list of GO term biological process and Kyoto Encyclopedia of Genes and Genomes (KEGG) pathways that were derived from significantly induced or repressed gene lists with a twofold difference by the overexpression of TCF7L1 and TCF7L1ΔN but not TCF7L1*. Top 100 altered pathways were listed by p-value ranking. DOI: http://dx.doi.org/10.7554/eLife.23242.022 [file elife-23242-supp1.xlsx]

## Sheet: Diff expressed
			Tcf7l1/vector					Tcf7l1ΔN/vector					Tcf7l1ΔG/vector					Tcf7l1*/vector
Gene	Gene id	locus	Log2 FoldChange	P-value	Q-value	FoldChange	Significant	Log2 FoldChange	P-value	Q-value	FoldChange	Significant	Log2 FoldChange	P-value	Q-value	FoldChange	Significant	Log2 FoldChange	P-value	Q-value	FoldChange	Significant
LTA	XLOC_041977	6:31539361-31542101	7.32804	0.0002	0.00707433	160.679	yes	6.88126	0.0015	0.0215828	117.887	yes	2.82638	1	1	7.09292	no	1.67241	1	1	3.18747	no
CASP14	XLOC_024432	19:15160194-15169104	6.89506	0.0001	0.00393125	119.02	yes	5.70824	5e-05	0.00116756	52.2819	yes	5.54141	5e-05	0.00369973	46.5726	yes	1.67938	1	1	3.2029	no
LY6D	XLOC_049227	8:143866295-143893536	6.73846	0.0004	0.0123123	106.777	yes	8.31063	0.0002	0.00389186	317.504	yes	2.98797	1	1	7.93357	no	2.82209	1	1	7.07186	no
SAA2,SAA4	XLOC_009032	11:18252895-18270190	6.22204	5e-05	0.00217877	74.6484	yes	6.51792	5e-05	0.00116756	91.6409	yes	5.10957	5e-05	0.00369973	34.525	yes	2.37813	0.0034	0.162988	5.19862	no
LYNX1	XLOC_049226	8:143844533-143859640	6.13807	5e-05	0.00217877	70.4276	yes	8.35664	5e-05	0.00116756	327.793	yes	-0.939902	1	1	0.521268	no	0.912914	1	1	1.88284	no
RP11-329L6.1,SNORA76	XLOC_021335	17:62223329-62223836	5.68765	0.0004	0.0123123	51.541	yes	5.89113	0.0009	0.0140464	59.3481	yes	5.66715	0.0016	0.0608131	50.8139	no	4.52136	0.01565	0.38648	22.9649	no
H19,MIR675	XLOC_008792	11:2016405-2022700	5.5616	5e-05	0.00217877	47.229	yes	6.62964	5e-05	0.00116756	99.0194	yes	2.64629	5e-05	0.00369973	6.26055	yes	0.672726	0.301	0.999777	1.59408	no
PADI3	XLOC_000279	1:17575592-17610728	5.54828	0.0001	0.00393125	46.7949	yes	6.15013	5e-05	0.00116756	71.0188	yes	0.000263654	1	1	1.00018	no	1.00315	1	1	2.00437	no
CACNA1H	XLOC_018187	16:1203240-1275257	5.50991	5e-05	0.00217877	45.5668	yes	6.6451	5e-05	0.00116756	100.086	yes	0.120043	1	1	1.08677	no	-0.467055	1	1	0.72344	no
SBSN	XLOC_026026	19:36014268-36019253	5.48088	5e-05	0.00217877	44.659	yes	6.9565	5e-05	0.00116756	124.198	yes	1.82596	0.02355	0.304182	3.54543	no	0.198991	1	1	1.1479	no
KLHL30	XLOC_028466	2:239047360-239061825	5.05373	0.00205	0.044133	33.2142	yes	6.31123	0.0009	0.0140464	79.409	yes	0.954381	1	1	1.93775	no	-1.09421	1	1	0.468393	no
IL36G	XLOC_027550	2:113730779-113743220	5.00541	0.00225	0.0475888	32.1202	yes	4.31112	0.001	0.0153873	19.8507	yes	3.7717	0.00515	0.129786	13.6582	no	3.11351	1	1	8.65486	no
STEAP4	XLOC_046380	7:87834432-87936234	4.9579	0.00215	0.0458086	31.0797	yes	4.24657	0.00445	0.0521154	18.9821	no	3.6343	0.00615	0.143304	12.4175	no	0.980957	1	1	1.97377	no
S100A8	XLOC_004086	1:153362507-153363664	4.81834	5e-05	0.00217877	28.214	yes	3.84725	5e-05	0.00116756	14.3925	yes	4.40637	5e-05	0.00369973	21.2056	yes	1.5134	0.00045	0.04618	2.85482	yes
RRAD	XLOC_019991	16:66955581-66959547	4.80214	5e-05	0.00217877	27.899	yes	6.15544	5e-05	0.00116756	71.2807	yes	0.690455	0.07635	0.545789	1.61379	no	-0.0878923	0.8257	0.999777	0.940896	no
LCN2	XLOC_050249	9:130911349-130915734	4.79034	5e-05	0.00217877	27.6717	yes	4.9424	5e-05	0.00116756	30.7476	yes	3.74814	5e-05	0.00369973	13.437	yes	0.489232	0.2659	0.999777	1.4037	no
TNF	XLOC_041978	6:31543343-31546113	4.53669	5e-05	0.00217877	23.2102	yes	4.88069	5e-05	0.00116756	29.4601	yes	2.2994	5e-05	0.00369973	4.92253	yes	1.25562	0.01545	0.383592	2.3877	no
KISS1	XLOC_004624	1:204159468-204165614	4.40138	0.0002	0.00707433	21.1323	yes	5.50352	5e-05	0.00116756	45.3654	yes	3.31814	0.0002	0.0127624	9.97378	yes	2.37336	0.00305	0.151995	5.18146	no
IGF2,INS,INS-IGF2	XLOC_008793	11:2150341-2182571	4.39917	5e-05	0.00217877	21.1	yes	4.64406	5e-05	0.00116756	25.0035	yes	0.8496	1	1	1.802	no	0.833936	1	1	1.78254	no
TGM1	XLOC_015312	14:24718319-24733638	4.38827	5e-05	0.00217877	20.9412	yes	4.46259	5e-05	0.00116756	22.0482	yes	2.8809	5e-05	0.00369973	7.36609	yes	0.222579	0.62645	0.999777	1.16682	no
PADI1	XLOC_000278	1:17525911-17572500	4.341	5e-05	0.00217877	20.2661	yes	5.2118	5e-05	0.00116756	37.0602	yes	3.25005	5e-05	0.00369973	9.51399	yes	0.157175	1	1	1.1151	no
TPPP3	XLOC_020001	16:67423711-67427438	4.25983	0.0002	0.00707433	19.1574	yes	6.13247	5e-05	0.00116756	70.1548	yes	2.44978	0.01245	0.212245	5.46333	no	0.613617	1	1	1.53009	no
A2ML1	XLOC_010396	12:8834162-9039597	4.23986	5e-05	0.00217877	18.894	yes	4.21436	5e-05	0.00116756	18.563	yes	2.52777	0.0045	0.118112	5.7668	no	0.291367	1	1	1.2238	no
CACNA1G	XLOC_021200	17:48633567-48709301	4.23792	5e-05	0.00217877	18.8687	yes	5.2822	5e-05	0.00116756	38.9135	yes	0.988354	1	1	1.98392	no	1.03163	1	1	2.04433	no
PDE4C	XLOC_025823	19:18315539-18366229	4.21487	5e-05	0.00217877	18.5696	yes	4.66313	5e-05	0.00116756	25.3362	yes	0.663696	1	1	1.58414	no	1.09092	1	1	2.1301	no
AC016735.2	XLOC_028860	2:43254977-43270921	4.17462	0.0011	0.0272495	18.0587	yes	5.16585	0.00225	0.029951	35.8985	yes	1.55048	1	1	2.92915	no	3.09632	1	1	8.55234	no
AQP3	XLOC_050678	9:33441151-33447609	4.16525	5e-05	0.00217877	17.9418	yes	5.40715	5e-05	0.00116756	42.434	yes	-0.518925	0.0915	0.58603	0.697892	no	-0.814708	0.01105	0.317607	0.568524	no
MB	XLOC_033325	22:36002810-36033998	4.12869	5e-05	0.00217877	17.4928	yes	5.63499	5e-05	0.00116756	49.6937	yes	0.352048	1	1	1.27637	no	-0.188431	1	1	0.87756	no
PLA2G4E	XLOC_017457	15:42264960-42343388	4.08611	5e-05	0.00217877	16.9841	yes	4.2094	5e-05	0.00116756	18.4993	yes	2.02907	0.00025	0.0151867	4.08142	yes	-0.266778	1	1	0.831174	no
SLCO2A1	XLOC_035889	3:133651539-133771028	4.05545	5e-05	0.00217877	16.6269	yes	3.08681	0.00045	0.00778592	8.49615	yes	1.58538	1	1	3.00087	no	0.450801	1	1	1.3668	no
KRT16P2	XLOC_021892	17:16733156-16744006	4.03949	5e-05	0.00217877	16.444	yes	5.13824	5e-05	0.00116756	35.218	yes	3.10141	0.00035	0.0197921	8.58257	yes	0.934894	1	1	1.91175	no
CAMK2B	XLOC_046028	7:44256748-44374176	4.01702	5e-05	0.00217877	16.1899	yes	5.27519	5e-05	0.00116756	38.7249	yes	-0.455256	1	1	0.729381	no	-0.507562	1	1	0.70341	no
NUPR1	XLOC_019619	16:28548605-28550495	3.95316	5e-05	0.00217877	15.4889	yes	4.27355	5e-05	0.00116756	19.3405	yes	3.92243	5e-05	0.00369973	15.1624	yes	1.35975	0.016	0.389644	2.56641	no
SLC22A31	XLOC_020267	16:89262170-89267718	3.92254	5e-05	0.00217877	15.1636	yes	4.66358	5e-05	0.00116756	25.3441	yes	1.46895	1	1	2.7682	no	1.41926	1	1	2.67448	no
P2RX2	XLOC_011559	12:133195318-133198972	3.89342	5e-05	0.00217877	14.8606	yes	4.71513	5e-05	0.00116756	26.2661	yes	0.0236568	1	1	1.01653	no	-0.261089	1	1	0.834458	no
MGAT3	XLOC_032887	22:39853348-39888199	3.87475	5e-05	0.00217877	14.6695	yes	4.47305	5e-05	0.00116756	22.2087	yes	1.86049	1	1	3.63131	no	0.241013	1	1	1.18182	no
ESPNL	XLOC_028465	2:239008797-239041928	3.86794	0.0001	0.00393125	14.6004	yes	5.53677	5e-05	0.00116756	46.4231	yes	-1.02285	1	1	0.492143	no	0.309942	1	1	1.23966	no
TNFRSF1B	XLOC_000189	1:12227059-12269285	3.78466	5e-05	0.00217877	13.7815	yes	4.02403	5e-05	0.00116756	16.2687	yes	0.387708	1	1	1.30831	no	-1.48537	1	1	0.357157	no
PTH1R	XLOC_033881	3:46899135-46945287	3.78191	5e-05	0.00217877	13.7552	yes	5.20439	5e-05	0.00116756	36.8704	yes	-0.508428	1	1	0.702988	no	-0.674226	1	1	0.626668	no
S100A7	XLOC_004090	1:153430219-153433177	3.77941	5e-05	0.00217877	13.7314	yes	1.67025	0.0045	0.0526204	3.1827	no	3.33927	5e-05	0.00369973	10.1209	yes	1.19437	0.05375	0.666081	2.28845	no
MMP1	XLOC_009933	11:102617698-102714534	3.76191	5e-05	0.00217877	13.5659	yes	3.04296	5e-05	0.00116756	8.2418	yes	0.636503	0.30455	0.857578	1.55456	no	-0.67767	1	1	0.625174	no
TMPRSS6	XLOC_033353	22:37461461-37505739	3.73204	5e-05	0.00217877	13.2879	yes	4.26921	5e-05	0.00116756	19.2824	yes	-0.219738	1	1	0.858721	no	-0.592247	1	1	0.663309	no
MMP9	XLOC_030860	20:44637546-44688789	3.726	5e-05	0.00217877	13.2324	yes	4.82088	5e-05	0.00116756	28.2637	yes	0.921578	0.00065	0.0316159	1.89419	yes	-0.359036	0.17775	0.974991	0.779685	no
S100A9	XLOC_001585	1:153330329-153333503	3.6163	5e-05	0.00217877	12.2635	yes	3.56248	5e-05	0.00116756	11.8144	yes	3.05942	5e-05	0.00369973	8.33637	yes	0.945377	5e-05	0.00948904	1.92569	yes
SAA1	XLOC_007511	11:18287720-18291524	3.60331	5e-05	0.00217877	12.1536	yes	3.54225	5e-05	0.00116756	11.6499	yes	3.06334	5e-05	0.00369973	8.35906	yes	0.909226	0.0177	0.412598	1.87804	no
SHH	XLOC_046967	7:155592679-155605146	3.60155	0.0022	0.0467363	12.1388	yes	4.0663	0.00125	0.0186161	16.7524	yes	1.33449	1	1	2.52186	no	1.51089	1	1	2.84986	no
BGN	XLOC_057822	X:152710177-152775012	3.58888	0.0003	0.0100233	12.0326	yes	3.83286	0.00035	0.00629054	14.2497	yes	1.53851	0.09345	0.591581	2.90494	no	-0.183844	1	1	0.880354	no
C2,CFB	XLOC_041994	6:31865561-31919861	3.58035	5e-05	0.00217877	11.9617	yes	3.98966	5e-05	0.00116756	15.8857	yes	1.97376	5e-05	0.00369973	3.9279	yes	0.126645	0.73935	0.999777	1.09175	no
SERPINA1	XLOC_015896	14:94843083-94857030	3.51193	5e-05	0.00217877	11.4077	yes	4.08747	5e-05	0.00116756	17.0001	yes	1.71375	5e-05	0.00369973	3.28012	yes	0.454402	0.1866	0.979968	1.37021	no
PDZK1IP1	XLOC_003280	1:47649264-47656716	3.48244	5e-05	0.00217877	11.1768	yes	3.14174	5e-05	0.00116756	8.82588	yes	2.91833	5e-05	0.00369973	7.55971	yes	0.172053	0.6614	0.999777	1.12666	no
CDKN1C	XLOC_008805	11:2904442-2907111	3.4685	5e-05	0.00217877	11.0694	yes	4.53485	5e-05	0.00116756	23.1807	yes	0.579019	0.0985	0.601557	1.49383	no	-0.0936643	0.80025	0.999777	0.937139	no
SLC1A6	XLOC_025750	19:15060845-15134081	3.439	5e-05	0.00217877	10.8453	yes	2.74508	1	1	6.70427	no	3.90765	5e-05	0.00369973	15.0079	yes	1.83903	1	1	3.57769	no
SLPI	XLOC_031502	20:43880879-43883205	3.43517	5e-05	0.00217877	10.8166	yes	3.96671	5e-05	0.00116756	15.635	yes	1.75618	5e-05	0.00369973	3.37802	yes	-0.713142	0.03725	0.575961	0.60999	no
IGFL1	XLOC_024987	19:46732220-46734500	3.41087	5e-05	0.00217877	10.6359	yes	1.53735	5e-05	0.00116756	2.90261	yes	3.24583	5e-05	0.00369973	9.4862	yes	1.08301	0.0025	0.139085	2.11845	no
RP11-108M9.3,U1	XLOC_000271	1:17196253-17200587	3.36771	0.0007	0.0194002	10.3224	yes	0.421605	1	1	1.33942	no	0.208291	1	1	1.15532	no	0.0653927	1	1	1.04637	no
GBP5	XLOC_003589	1:89724632-89738566	3.3623	5e-05	0.00217877	10.2838	yes	3.13197	0.0001	0.00213617	8.76631	yes	4.20426	5e-05	0.00369973	18.4335	yes	1.98895	1	1	3.96948	no
ABCG1	XLOC_031951	21:43619798-43720903	3.36059	5e-05	0.00217877	10.2716	yes	3.71487	5e-05	0.00116756	13.1307	yes	2.45972	5e-05	0.00369973	5.5011	yes	2.00284	5e-05	0.00948904	4.00788	yes
LGI3	XLOC_048331	8:22004337-22021992	3.36029	0.00105	0.026464	10.2695	yes	5.40908	0.0001	0.00213617	42.4908	yes	-0.116053	1	1	0.922709	no	-2.70395	1	1	0.153472	no
ELF3	XLOC_002120	1:201951499-201986316	3.35501	0.00015	0.00555	10.232	yes	2.98189	0.00035	0.00629054	7.9002	yes	1.47108	0.1356	0.682483	2.77229	no	-0.508015	0.62775	0.999777	0.703189	no
SYT8	XLOC_007281	11:1848708-1858751	3.33768	5e-05	0.00217877	10.1098	yes	3.93552	5e-05	0.00116756	15.3006	yes	1.71123	0.0009	0.0398723	3.2744	yes	0.953143	0.0708	0.723884	1.93609	no
PADI2	XLOC_002865	1:17393255-17445948	3.32984	5e-05	0.00217877	10.055	yes	4.03887	5e-05	0.00116756	16.4369	yes	1.01049	0.02735	0.333449	2.0146	no	-0.203108	0.6779	0.999777	0.868677	no
PLAC1	XLOC_058781	X:133699867-133898357	3.25906	5e-05	0.00217877	9.57359	yes	3.31952	5e-05	0.00116756	9.98332	yes	2.6866	0.0005	0.0257611	6.43794	yes	1.45181	0.0295	0.521283	2.73551	no
NRXN2	XLOC_009482	11:64373645-64490660	3.23739	5e-05	0.00217877	9.43086	yes	3.65793	5e-05	0.00116756	12.6225	yes	1.4348	1	1	2.70345	no	-1.83827	1	1	0.279657	no
IGFBP3	XLOC_046053	7:45951950-45961473	3.23685	5e-05	0.00217877	9.42734	yes	3.83445	5e-05	0.00116756	14.2654	yes	0.687901	0.12525	0.663248	1.61094	no	-1.12523	1	1	0.458429	no
CD14	XLOC_041224	5:140011312-140013286	3.22205	5e-05	0.00217877	9.33112	yes	4.52441	5e-05	0.00116756	23.0135	yes	0.663064	0.1852	0.753089	1.58344	no	0.422473	0.393	0.999777	1.34022	no
ASCL2	XLOC_008798	11:2289724-2292182	3.202	0.0024	0.049958	9.20234	yes	4.07708	0.00035	0.00629054	16.8781	yes	0.293428	1	1	1.22555	no	0.960574	1	1	1.94608	no
GRM4	XLOC_043391	6:33989623-34123399	3.19498	5e-05	0.00217877	9.15767	yes	4.26918	5e-05	0.00116756	19.282	yes	-1.67955	1	1	0.31218	no	-3.0459	1	1	0.121086	no
ESPN	XLOC_000107	1:6484847-6580121	3.18714	0.00085	0.0221967	9.10804	yes	4.27795	5e-05	0.00116756	19.3995	yes	1.22791	0.13405	0.681075	2.34227	no	-0.64536	1	1	0.639333	no
SULT1E1	XLOC_038117	4:70657589-70725870	3.17738	5e-05	0.00217877	9.04663	yes	2.77769	0.0001	0.00213617	6.85753	yes	3.14507	5e-05	0.00369973	8.84627	yes	1.6672	0.00795	0.262635	3.17598	no
CALHM3	XLOC_007017	10:105232560-105238997	3.17082	0.0021	0.0450752	9.00559	yes	4.32127	0.0002	0.00389186	19.9909	yes	0.362605	1	1	1.28575	no	-1.27259	1	1	0.413916	no
PSG5	XLOC_026208	19:43670407-43690688	3.14169	5e-05	0.00217877	8.82557	yes	2.82229	5e-05	0.00116756	7.07284	yes	0.818901	0.1315	0.674271	1.76406	no	0.551419	1	1	1.46553	no
FAM73A	XLOC_001000	1:78245308-78345369	3.09601	5e-05	0.00217877	8.55051	yes	-0.397521	0.1553	0.596962	0.759162	no	-0.295616	0.3817	0.90802	0.814724	no	-0.341701	0.28	0.999777	0.78911	no
FBLN2	XLOC_033634	3:13573823-13679922	3.08208	5e-05	0.00217877	8.46834	yes	3.61558	5e-05	0.00116756	12.2574	yes	0.469684	0.1567	0.716095	1.38481	no	-0.31096	0.41905	0.999777	0.806105	no
KRT16	XLOC_022348	17:39766029-39772151	3.0697	5e-05	0.00217877	8.39599	yes	3.36649	5e-05	0.00116756	10.3137	yes	2.42594	5e-05	0.00369973	5.37379	yes	0.837945	0.00115	0.0870607	1.7875	no
CCL20	XLOC_028361	2:228678557-228682272	3.05447	5e-05	0.00217877	8.30782	yes	2.49212	5e-05	0.00116756	5.62604	yes	2.68791	5e-05	0.00369973	6.44379	yes	1.59706	5e-05	0.00948904	3.02526	yes
RPLP0P2	XLOC_007935	11:61382485-61408610	3.05151	5e-05	0.00217877	8.29079	yes	4.26993	5e-05	0.00116756	19.292	yes	-0.127323	0.86645	0.994059	0.915529	no	-1.05311	0.1331	0.907911	0.481928	no
LTB	XLOC_043309	6:31548301-31550299	3.043	5e-05	0.00217877	8.24203	yes	2.74651	5e-05	0.00116756	6.71092	yes	1.98599	5e-05	0.00369973	3.96134	yes	1.51205	5e-05	0.00948904	2.85215	yes
LIF	XLOC_033262	22:30635182-30642907	3.02326	5e-05	0.00217877	8.13003	yes	3.50533	5e-05	0.00116756	11.3556	yes	1.59274	5e-05	0.00369973	3.01622	yes	0.32555	0.21095	0.999777	1.25314	no
SGPP2	XLOC_028339	2:223289035-223427340	3.01012	5e-05	0.00217877	8.05631	yes	1.54632	1	1	2.92071	no	3.38186	5e-05	0.00369973	10.4242	yes	1.12819	1	1	2.18584	no
FOXO6	XLOC_000649	1:41827593-41849262	3.00251	0.00195	0.0421054	8.01393	yes	3.97745	0.0004	0.00703218	15.7519	yes	0.763387	1	1	1.69747	no	-0.100656	1	1	0.932609	no
APCDD1	XLOC_023086	18:10454624-10488698	2.9989	0.0002	0.00707433	7.9939	yes	1.82433	0.0075	0.0771436	3.54143	no	3.25224	0.0001	0.00706142	9.52844	yes	1.57616	1	1	2.98175	no
RP11-1082L8.3	XLOC_049116	8:125842430-125974396	2.99574	5e-05	0.00217877	7.97641	yes	3.06045	5e-05	0.00116756	8.34233	yes	0.681393	0.23325	0.801409	1.60369	no	0.469467	0.51135	0.999777	1.3846	no
PLA2G4F	XLOC_017459	15:42432901-42448839	2.98325	5e-05	0.00217877	7.90766	yes	4.4111	5e-05	0.00116756	21.2752	yes	-0.9736	1	1	0.509234	no	-0.204821	1	1	0.867646	no
BMF	XLOC_017419	15:40380090-40401093	2.93525	5e-05	0.00217877	7.64889	yes	3.53093	5e-05	0.00116756	11.5589	yes	0.024283	0.96245	0.99475	1.01697	no	-1.39133	0.01355	0.354861	0.381213	no
DLL4	XLOC_016527	15:41221537-41231237	2.92109	5e-05	0.00217877	7.57418	yes	3.90808	5e-05	0.00116756	15.0124	yes	1.05013	0.03255	0.3599	2.07072	no	-0.0995715	1	1	0.93331	no
SLC7A7	XLOC_015274	14:23242308-23299029	2.91385	5e-05	0.00217877	7.53627	yes	3.48858	5e-05	0.00116756	11.2245	yes	1.58914	0.0009	0.0398723	3.0087	yes	0.39563	1	1	1.31552	no
PLA2G4D	XLOC_017458	15:42359206-42386778	2.89024	5e-05	0.00217877	7.41394	yes	4.01352	5e-05	0.00116756	16.1506	yes	-0.371785	1	1	0.772826	no	-0.63367	1	1	0.644535	no
AC008676.1,CYFIP2	XLOC_039978	5:156687131-157002783	2.88813	5e-05	0.00217877	7.4031	yes	3.47372	5e-05	0.00116756	11.1095	yes	1.65914	1	1	3.15828	no	2.19671	1	1	4.58433	no
PSG11	XLOC_026204	19:43511807-43530664	2.8868	5e-05	0.00217877	7.39628	yes	2.09821	1	1	4.28178	no	2.20944	1	1	4.62496	no	-0.820851	1	1	0.566108	no
RP11-48O20.4	XLOC_001715	1:159931007-159948851	2.87378	0.0011	0.0272495	7.32983	yes	1.69724	0.0136	0.12003	3.2428	no	3.5339	0.00025	0.0151867	11.5827	yes	0.163333	1	1	1.11987	no
KLK6	XLOC_026407	19:51446558-51515385	2.86695	0.00035	0.0110556	7.29521	yes	4.61274	5e-05	0.00116756	24.4666	yes	-0.880451	0.2468	0.811996	0.543198	no	-1.02275	0.1827	0.976162	0.492177	no
-	XLOC_035303	3:46457910-46465246	2.86034	5e-05	0.00217877	7.26186	yes	4.21755	5e-05	0.00116756	18.6041	yes	-1.11223	1	1	0.462578	no	-0.726752	1	1	0.604263	no
SYT12	XLOC_008080	11:66774248-66818334	2.81117	5e-05	0.00217877	7.01854	yes	3.38559	5e-05	0.00116756	10.4512	yes	0.745554	0.1103	0.626279	1.67662	no	-0.197871	0.6933	0.999777	0.871836	no
KIAA1644	XLOC_033478	22:44639546-44727606	2.8111	5e-05	0.00217877	7.01819	yes	4.08519	5e-05	0.00116756	16.9732	yes	0.38287	1	1	1.30393	no	0.258082	1	1	1.19589	no
RP11-61L23.2	XLOC_046877	7:143318042-143534026	2.80881	5e-05	0.00217877	7.00706	yes	2.45263	5e-05	0.00116756	5.47413	yes	1.07362	0.05395	0.460994	2.10471	no	-0.12234	1	1	0.918696	no
CXCL10	XLOC_038160	4:76932336-77033955	2.80289	5e-05	0.00217877	6.97837	yes	3.39566	5e-05	0.00116756	10.5244	yes	3.15713	5e-05	0.00369973	8.92053	yes	1.75764	0.00285	0.14788	3.38145	no
WNT4	XLOC_002918	1:22446167-22470462	2.79026	5e-05	0.00217877	6.91754	yes	3.17813	5e-05	0.00116756	9.05133	yes	1.49331	0.00095	0.0412983	2.81534	yes	0.2948	0.5114	0.999777	1.22671	no
RP11-701H24.4,SNHG14,SNORD115-13,SNORD115-26,SNORD115-46,SNORD115-7,SNORD116-22,SNORD116-28,SNORD116-4	XLOC_016291	15:25068793-25684231	2.78716	5e-05	0.00217877	6.9027	yes	-0.169316	0.75785	0.99426	0.889264	no	0.0364626	0.94565	0.994059	1.0256	no	0.122751	0.8281	0.999777	1.08881	no
SCN2B,SCN4B	XLOC_010075	11:118004091-118047388	2.77979	5e-05	0.00217877	6.86752	yes	4.61349	5e-05	0.00116756	24.4793	yes	0.759616	1	1	1.69304	no	-0.475362	1	1	0.719286	no
S100A3,S100A4	XLOC_004095	1:153516088-153533035	2.7737	5e-05	0.00217877	6.8386	yes	3.42944	5e-05	0.00116756	10.7737	yes	0.0759066	0.82245	0.994059	1.05402	no	-0.272975	0.4487	0.999777	0.827611	no
GABRE	XLOC_058914	X:151121595-151143152	2.76975	5e-05	0.00217877	6.8199	yes	3.01849	5e-05	0.00116756	8.10319	yes	1.42506	0.0067	0.149365	2.68526	no	0.389083	0.46355	0.999777	1.30956	no
CDSN	XLOC_043286	6:31082526-31107869	2.76912	5e-05	0.00217877	6.81692	yes	4.73127	5e-05	0.00116756	26.5616	yes	-0.877195	0.113	0.63436	0.544425	no	-0.800695	0.15955	0.946611	0.574073	no
WNT3A	XLOC_002380	1:228194705-228249076	2.75496	0.00015	0.00555	6.75034	yes	3.66194	5e-05	0.00116756	12.6577	yes	-0.609413	1	1	0.655463	no	-0.813459	1	1	0.569016	no
FA2H	XLOC_020118	16:74746852-74808742	2.75449	0.00145	0.0334031	6.74814	yes	3.9693	0.0001	0.00213617	15.6631	yes	1.91414	1	1	3.76889	no	0.963302	1	1	1.94977	no
GUSBP2	XLOC_043164	6:26839262-26924333	2.68834	0.00035	0.0110556	6.44571	yes	2.03976	0.00745	0.0767325	4.11177	no	-0.181733	1	1	0.881643	no	3.38069	0.0001	0.0162988	10.4157	yes
WNT6	XLOC_028298	2:219724543-219738955	2.67797	0.0007	0.0194002	6.39955	yes	3.84106	5e-05	0.00116756	14.3309	yes	1.48075	0.0383	0.388899	2.79094	no	-0.244093	1	1	0.844346	no
IL21R	XLOC_018512	16:27413482-27464714	2.67191	0.0012	0.0292263	6.37272	yes	3.22328	0.00015	0.00305086	9.33908	yes	-0.150566	1	1	0.900897	no	0.753414	1	1	1.68578	no
UNC5B	XLOC_005615	10:72972326-73062621	2.65132	5e-05	0.00217877	6.28242	yes	3.83715	5e-05	0.00116756	14.2921	yes	0.314555	1	1	1.24363	no	-0.349079	1	1	0.785085	no
-	XLOC_047641	8:79850711-79888109	2.64872	5e-05	0.00217877	6.27111	yes	2.24288	5e-05	0.00116756	4.73341	yes	2.04429	5e-05	0.00369973	4.1247	yes	-0.0103786	1	1	0.992832	no
TNFAIP2	XLOC_015099	14:103589649-103603776	2.64653	5e-05	0.00217877	6.26159	yes	2.50746	5e-05	0.00116756	5.68618	yes	1.49742	5e-05	0.00369973	2.82337	yes	0.297148	0.22775	0.999777	1.22871	no
PGLYRP4	XLOC_004083	1:153302595-153321318	2.6436	0.00015	0.00555	6.24889	yes	2.25854	0.0006	0.0100295	4.78507	yes	1.74718	0.00835	0.170568	3.35702	no	0.192907	0.79995	0.999777	1.14306	no
MEG3	XLOC_014961	14:101245746-101327368	2.63402	5e-05	0.00217877	6.20753	yes	4.29722	5e-05	0.00116756	19.6604	yes	-0.31496	1	1	0.803873	no	-0.128886	1	1	0.914537	no
UCA1	XLOC_024452	19:15937854-15947865	2.63249	5e-05	0.00217877	6.20095	yes	3.00301	5e-05	0.00116756	8.01671	yes	0.921371	0.0882	0.580227	1.89391	no	0.00277177	0.99635	1	1.00192	no
CLDN1	XLOC_036308	3:190023489-190040264	2.63227	5e-05	0.00217877	6.20001	yes	2.88342	5e-05	0.00116756	7.37897	yes	2.21263	5e-05	0.00369973	4.63519	yes	1.04847	0.00035	0.0400736	2.06834	yes
DLX4	XLOC_021182	17:48046212-48052321	2.62942	5e-05	0.00217877	6.18777	yes	3.47076	5e-05	0.00116756	11.0867	yes	0.293045	1	1	1.22522	no	-1.25889	1	1	0.417865	no
SCNN1D	XLOC_000039	1:1209520-1227409	2.62538	0.00015	0.00555	6.17047	yes	3.89357	5e-05	0.00116756	14.8621	yes	0.920276	1	1	1.89248	no	-0.331403	1	1	0.794763	no
IL7	XLOC_048770	8:79578281-79846109	2.60869	0.0011	0.0272495	6.0995	yes	1.99483	0.0107	0.100464	3.98569	no	1.50301	0.0723	0.533846	2.83433	no	0.648912	0.36735	0.999777	1.56799	no
KRT16P5	XLOC_021971	17:20352707-20603227	2.59988	5e-05	0.00217877	6.06236	yes	2.80663	5e-05	0.00116756	6.99648	yes	2.19039	5e-05	0.00369973	4.56429	yes	1.10119	0.01985	0.436511	2.14532	no
CPZ,GPR78	XLOC_036514	4:8560451-8621488	2.59106	5e-05	0.00217877	6.02541	yes	3.58606	5e-05	0.00116756	12.0091	yes	-0.855684	0.0343	0.369023	0.552603	no	-0.478897	0.2707	0.999777	0.717526	no
CPA4	XLOC_045362	7:129932973-129964020	2.57224	5e-05	0.00217877	5.94732	yes	1.72599	5e-05	0.00116756	3.30807	yes	1.05936	0.00125	0.0509934	2.08401	no	-0.579117	0.07965	0.755242	0.669373	no
CTB-50L17.14,LRG1,PLIN5	XLOC_025521	19:4522542-4540104	2.57198	5e-05	0.00217877	5.94625	yes	3.30572	5e-05	0.00116756	9.88828	yes	0.442568	0.3336	0.874252	1.35902	no	-0.429009	0.47595	0.999777	0.742772	no
IGFBP4	XLOC_020963	17:38599701-38613983	2.5704	0.0014	0.0327202	5.93974	yes	4.30066	5e-05	0.00116756	19.7073	yes	2.72122	0.0017	0.0630632	6.5943	no	1.38285	1	1	2.60783	no
PRODH	XLOC_033077	22:18893540-18924066	2.56501	5e-05	0.00217877	5.91759	yes	3.59931	5e-05	0.00116756	12.1199	yes	1.5701	0.0138	0.226382	2.96925	no	1.23842	0.06165	0.695486	2.3594	no
PTGS1	XLOC_050173	9:125132823-125158114	2.56331	5e-05	0.00217877	5.91062	yes	3.44279	5e-05	0.00116756	10.8738	yes	-0.0468818	0.90245	0.994059	0.968026	no	-0.275778	0.54035	0.999777	0.826005	no
RGS16	XLOC_004470	1:182567757-182573543	2.56234	0.0008	0.021236	5.90665	yes	5.0154	5e-05	0.00116756	32.3434	yes	1.37342	1	1	2.59084	no	-0.106202	1	1	0.929031	no
SERPINB9	XLOC_042978	6:2886343-2903530	2.54384	0.0001	0.00393125	5.83139	yes	3.76963	5e-05	0.00116756	13.6387	yes	0.106634	0.8707	0.994059	1.07671	no	-0.585448	0.4148	0.999777	0.666442	no
LRRC4B	XLOC_026393	19:51020148-51071676	2.5436	0.00035	0.0110556	5.83042	yes	3.34816	5e-05	0.00116756	10.1835	yes	-0.598607	1	1	0.660391	no	-0.666151	1	1	0.630186	no
EXOC3L4	XLOC_015098	14:103566480-103576896	2.52001	0.001	0.0253363	5.73586	yes	2.94116	0.0011	0.0167408	7.68029	yes	0.865602	1	1	1.8221	no	-0.307102	1	1	0.808264	no
KCNH2	XLOC_046926	7:150642048-150675403	2.51569	5e-05	0.00217877	5.71871	yes	3.46169	5e-05	0.00116756	11.0172	yes	-2.42201	1	1	0.186596	no	-1.31699	1	1	0.401371	no
LRRC32	XLOC_009746	11:76368099-76381791	2.50577	0.0023	0.0484339	5.67952	yes	3.9475	5e-05	0.00116756	15.4282	yes	0.290288	1	1	1.22288	no	-0.382147	1	1	0.767295	no
TMPRSS2	XLOC_032305	21:42836477-42903043	2.50495	0.00015	0.00555	5.6763	yes	2.72881	5e-05	0.00116756	6.62909	yes	0.0597073	1	1	1.04225	no	-0.282137	1	1	0.822372	no
ATP8B3	XLOC_025447	19:1782073-1812275	2.48908	0.0002	0.00707433	5.6142	yes	3.50437	5e-05	0.00116756	11.348	yes	-0.130512	1	1	0.913507	no	-0.228294	1	1	0.853644	no
ACSL5	XLOC_005994	10:114133775-114188138	2.46618	5e-05	0.00217877	5.52579	yes	2.22032	0.0001	0.00213617	4.65997	yes	1.74147	1	1	3.34376	no	0.946711	1	1	1.92747	no
CYTH4	XLOC_032843	22:37678067-37711382	2.46569	5e-05	0.00217877	5.52391	yes	2.78498	5e-05	0.00116756	6.89227	yes	-0.810153	1	1	0.570321	no	-1.03485	1	1	0.488067	no
NGFR	XLOC_021170	17:47572654-47661189	2.46107	5e-05	0.00217877	5.50625	yes	3.02749	5e-05	0.00116756	8.1539	yes	0.889347	0.00655	0.148564	1.85234	no	0.853242	0.0086	0.270783	1.80656	no
COL5A3	XLOC_025633	19:10070236-10121221	2.45766	5e-05	0.00217877	5.49325	yes	3.68916	5e-05	0.00116756	12.8988	yes	0.161596	0.6152	0.978946	1.11852	no	-0.170791	0.61285	0.999777	0.888355	no
DGAT2	XLOC_008240	11:75479777-75855266	2.45583	0.0008	0.021236	5.48629	yes	2.77421	0.00035	0.00629054	6.84101	yes	0.732983	0.3128	0.864189	1.66207	no	0.512346	0.5059	0.999777	1.42637	no
AC087491.2	XLOC_020937	17:37759788-37779400	2.44487	0.00075	0.0205497	5.44477	yes	2.163	0.0008	0.0128126	4.47845	yes	2.77136	0.00025	0.0151867	6.82751	yes	1.43391	0.0778	0.750546	2.70178	no
HSPB8	XLOC_011412	12:119616446-119658936	2.44427	5e-05	0.00217877	5.4425	yes	3.89874	5e-05	0.00116756	14.9155	yes	-0.720192	0.0628	0.50148	0.607017	no	-1.74984	0.00065	0.0592441	0.297335	no
PVRL4	XLOC_004273	1:161040780-161059389	2.43824	5e-05	0.00217877	5.4198	yes	2.93593	5e-05	0.00116756	7.65249	yes	0.615069	0.09965	0.602186	1.53163	no	-0.982344	0.04415	0.625413	0.506157	no
WFDC2	XLOC_030845	20:44095909-44110172	2.4314	5e-05	0.00217877	5.39417	yes	2.25758	5e-05	0.00116756	4.78189	yes	1.17366	0.00245	0.0809548	2.25583	no	-0.330109	0.43175	0.999777	0.795476	no
GRHL1	XLOC_026678	2:10085340-10142411	2.41768	5e-05	0.00217877	5.34311	yes	3.11866	5e-05	0.00116756	8.68581	yes	0.385991	0.3843	0.909147	1.30676	no	-0.263715	0.6116	0.999777	0.83294	no
CREB3L1	XLOC_007711	11:46299211-46342972	2.40294	0.0004	0.0123123	5.2888	yes	3.45471	5e-05	0.00116756	10.9641	yes	0.27872	1	1	1.21312	no	0.511297	1	1	1.42533	no
CAMP	XLOC_033902	3:48264836-48266981	2.40132	0.0001	0.00393125	5.28286	yes	4.18698	5e-05	0.00116756	18.2141	yes	-0.319082	0.57815	0.976015	0.80158	no	-0.701846	0.25895	0.999777	0.614785	no
CD163,CD163L1	XLOC_011668	12:7499280-7656489	2.39579	5e-05	0.00217877	5.26265	yes	2.98641	5e-05	0.00116756	7.92499	yes	0.431123	0.39655	0.915404	1.34828	no	-0.50355	0.3034	0.999777	0.705369	no
ITGA7	XLOC_012202	12:56075329-56118489	2.38765	0.00025	0.00863186	5.23304	yes	3.85243	5e-05	0.00116756	14.4443	yes	-0.610182	1	1	0.655114	no	-0.283002	1	1	0.821879	no
KRT80	XLOC_012117	12:52562779-52585784	2.38206	5e-05	0.00217877	5.21281	yes	2.97142	5e-05	0.00116756	7.84308	yes	0.757145	0.001	0.0430681	1.69014	yes	0.127438	0.5983	0.999777	1.09235	no
SLC2A3	XLOC_011679	12:7917811-8250367	2.38067	0.00065	0.0182593	5.20779	yes	1.80519	0.0068	0.0720263	3.49475	no	2.39344	0.00315	0.0940336	5.25409	no	0.622451	0.4079	0.999777	1.53949	no
P2RX7	XLOC_011442	12:121570621-121625835	2.37203	5e-05	0.00217877	5.17669	yes	2.55073	5e-05	0.00116756	5.85931	yes	1.88417	0.0004	0.0218212	3.6914	yes	-0.0796834	1	1	0.946265	no
SOD2	XLOC_044237	6:160100095-160210781	2.35782	5e-05	0.00217877	5.12595	yes	2.39261	5e-05	0.00116756	5.25106	yes	2.03818	5e-05	0.00369973	4.10727	yes	0.615546	0.1927	0.987302	1.53214	no
PSCA	XLOC_048039	8:143733501-143764142	2.3569	0.00045	0.0134786	5.12268	yes	2.77926	0.0001	0.00213617	6.865	yes	-0.324082	0.672	0.992272	0.798807	no	-1.22314	0.1466	0.930369	0.428349	no
LINC00313	XLOC_032349	21:44881973-44899655	2.3217	0.00025	0.00863186	4.99921	yes	2.96931	5e-05	0.00116756	7.83162	yes	0.605549	0.3246	0.870041	1.52156	no	-0.0823164	0.90415	0.999777	0.94454	no
ALPL	XLOC_000332	1:21835857-21904905	2.31668	0.00015	0.00555	4.98184	yes	4.26533	5e-05	0.00116756	19.2306	yes	0.710691	1	1	1.63659	no	-0.126436	1	1	0.916092	no
EXOC3L1	XLOC_019996	16:67218268-67224107	2.30245	0.0001	0.00393125	4.93295	yes	2.53889	5e-05	0.00116756	5.81142	yes	1.99938	0.00105	0.0445322	3.99828	yes	0.820058	0.15415	0.938615	1.76548	no
C5orf4	XLOC_041358	5:154198050-154256353	2.30007	0.00045	0.0134786	4.92482	yes	3.12803	5e-05	0.00116756	8.7424	yes	-0.0260351	0.9671	0.996004	0.982116	no	-0.795203	0.17645	0.973584	0.576262	no
PSG9	XLOC_026210	19:43715942-43868237	2.29414	0.00015	0.00555	4.90462	yes	2.36704	5e-05	0.00116756	5.15882	yes	0.410612	1	1	1.32925	no	-0.361937	1	1	0.778119	no
AQPEP,ARL14EPL,CTD-2287O16.3	XLOC_039618	5:115298150-115395118	2.28375	0.00085	0.0221967	4.86942	yes	1.76081	0.00705	0.0736542	3.38888	no	1.19076	1	1	2.28273	no	-0.86637	1	1	0.548525	no
NDRG1	XLOC_049176	8:134249413-134314265	2.2812	5e-05	0.00217877	4.86082	yes	1.93207	5e-05	0.00116756	3.81602	yes	1.56353	5e-05	0.00369973	2.95576	yes	0.131619	0.61655	0.999777	1.09552	no
FAM65C	XLOC_031582	20:49202644-49308065	2.27746	0.00115	0.0282943	4.84824	yes	3.39481	5e-05	0.00116756	10.5182	yes	0.13153	1	1	1.09545	no	-0.18833	1	1	0.877621	no
RP11-284F21.7	XLOC_004182	1:156611181-156631236	2.27575	5e-05	0.00217877	4.84249	yes	3.77946	5e-05	0.00116756	13.7319	yes	-0.708394	1	1	0.612001	no	-0.577996	1	1	0.669894	no
ELFN1	XLOC_044341	7:1709897-1787590	2.27223	0.00045	0.0134786	4.83069	yes	3.70548	5e-05	0.00116756	13.0455	yes	-0.405468	1	1	0.754991	no	-0.471187	1	1	0.721371	no
C10orf10	XLOC_006508	10:45306471-45490172	2.2671	5e-05	0.00217877	4.81355	yes	2.68745	5e-05	0.00116756	6.44174	yes	1.28234	0.0004	0.0218212	2.43233	yes	-0.222071	0.5561	0.999777	0.857334	no
RP11-328J14.2	XLOC_020102	16:72277196-72325317	2.26402	0.0004	0.0123123	4.80328	yes	1.95373	0.0016	0.0227224	3.87375	yes	2.41113	0.00025	0.0151867	5.31891	yes	2.16478	0.001	0.0810175	4.48398	no
-	XLOC_000077	1:2477759-2479016	2.25855	0.00175	0.0388301	4.7851	yes	2.1381	0.00095	0.014677	4.40182	yes	-0.25655	1	1	0.837087	no	-0.06987	1	1	0.952724	no
C15orf48	XLOC_016601	15:45722726-45878488	2.25255	0.0011	0.0272495	4.76524	yes	2.20152	0.00035	0.00629054	4.59964	yes	1.57303	0.01335	0.222143	2.97529	no	-1.25577	0.1197	0.874087	0.41877	no
KCNN3	XLOC_004131	1:154675204-154842796	2.24675	5e-05	0.00217877	4.74612	yes	3.11735	5e-05	0.00116756	8.67792	yes	-0.49055	1	1	0.711754	no	-1.43814	1	1	0.369043	no
FAM78A	XLOC_051477	9:134133462-134151934	2.24504	0.00035	0.0110556	4.7405	yes	3.14071	5e-05	0.00116756	8.81958	yes	-0.000643673	1	1	0.999554	no	-0.295887	1	1	0.814571	no
SPRR2D	XLOC_004075	1:153012200-153014407	2.23456	5e-05	0.00217877	4.70619	yes	2.64267	5e-05	0.00116756	6.24486	yes	2.17053	0.0002	0.0127624	4.50189	yes	-0.535015	0.3824	0.999777	0.690152	no
PHEX	XLOC_056827	X:22050558-22269427	2.23362	0.0001	0.00393125	4.70313	yes	1.69411	0.00295	0.0372279	3.23577	yes	0.767239	1	1	1.70201	no	0.335096	1	1	1.26146	no
PLXDC2	XLOC_005227	10:20105167-20570340	2.22772	5e-05	0.00217877	4.68393	yes	1.08681	0.013	0.115736	2.12404	no	1.65055	0.0008	0.0367287	3.13953	yes	0.874246	0.06395	0.700901	1.83305	no
LSP1	XLOC_007283	11:1874199-1913497	2.22055	5e-05	0.00217877	4.66071	yes	2.9199	5e-05	0.00116756	7.56794	yes	0.43989	1	1	1.3565	no	0.192214	1	1	1.14252	no
AC022596.6	XLOC_021891	17:16721288-16725977	2.20645	5e-05	0.00217877	4.61538	yes	2.43783	5e-05	0.00116756	5.41826	yes	1.72773	5e-05	0.00369973	3.31206	yes	0.633413	0.04775	0.639158	1.55123	no
IL6	XLOC_044486	7:22765013-22771621	2.20152	5e-05	0.00217877	4.59964	yes	1.73772	5e-05	0.00116756	3.33508	yes	2.13321	5e-05	0.00369973	4.38692	yes	1.06372	0.00535	0.210565	2.09031	no
NEURL3	XLOC_029343	2:97163382-97173846	2.20089	0.0007	0.0194002	4.59763	yes	2.50007	0.00015	0.00305086	5.65713	yes	1.54231	0.0149	0.235806	2.9126	no	0.604055	1	1	1.51998	no
CSF1	XLOC_001238	1:110452863-110473614	2.19473	5e-05	0.00217877	4.57804	yes	2.99017	5e-05	0.00116756	7.94568	yes	1.09043	5e-05	0.00369973	2.12937	yes	0.405269	0.15555	0.941044	1.32434	no
CERS3	XLOC_018113	15:100913143-101085200	2.18309	0.00175	0.0388301	4.54125	yes	1.36571	1	1	2.57703	no	2.44102	0.0004	0.0218212	5.43026	yes	1.36696	1	1	2.57926	no
FGFBP1	XLOC_037822	4:15937191-15940363	2.1794	5e-05	0.00217877	4.52965	yes	2.05491	5e-05	0.00116756	4.15518	yes	1.60322	5e-05	0.00369973	3.03821	yes	1.28796	5e-05	0.00948904	2.44183	yes
GDPD3	XLOC_019663	16:30116130-30125177	2.17709	5e-05	0.00217877	4.5224	yes	2.96085	5e-05	0.00116756	7.78583	yes	0.156175	0.76345	0.994059	1.11433	no	-0.449473	0.4452	0.999777	0.73231	no
TLR2	XLOC_037435	4:154605271-154627331	2.16976	5e-05	0.00217877	4.49949	yes	2.69224	5e-05	0.00116756	6.46316	yes	0.859039	0.0088	0.175634	1.81383	no	-0.105992	0.7521	0.999777	0.929166	no
FGD2	XLOC_042097	6:36973322-36997122	2.16951	0.0002	0.00707433	4.49871	yes	2.54409	5e-05	0.00116756	5.8324	yes	0.808402	0.12025	0.652163	1.75127	no	0.518512	0.3588	0.999777	1.43248	no
DDIT4	XLOC_005626	10:74033677-74035794	2.15624	5e-05	0.00217877	4.45752	yes	1.69144	5e-05	0.00116756	3.22979	yes	2.42365	5e-05	0.00369973	5.36527	yes	1.99534	5e-05	0.00948904	3.9871	yes
SUSD2	XLOC_032683	22:24577226-24585078	2.15114	0.00075	0.0205497	4.44179	yes	2.83655	5e-05	0.00116756	7.1431	yes	-1.01087	1	1	0.496247	no	-0.296852	1	1	0.814027	no
NNMT	XLOC_008511	11:113930314-114227293	2.13848	5e-05	0.00217877	4.40298	yes	1.77747	5e-05	0.00116756	3.42824	yes	2.21935	5e-05	0.00369973	4.65684	yes	1.00871	0.0026	0.140157	2.01211	no
MEST	XLOC_045367	7:130126045-130148500	2.13333	5e-05	0.00217877	4.38729	yes	2.96245	5e-05	0.00116756	7.79446	yes	0.362294	0.1541	0.714305	1.28547	no	0.0377548	0.89175	0.999777	1.02652	no
RASGRP2	XLOC_009483	11:64494382-64512928	2.12806	5e-05	0.00217877	4.37129	yes	2.37657	5e-05	0.00116756	5.19301	yes	0.988594	0.0173	0.254864	1.98425	no	0.698541	0.1161	0.865135	1.62286	no
LY6G6C	XLOC_043319	6:31686370-31694491	2.10046	0.0008	0.021236	4.28846	yes	2.77044	5e-05	0.00116756	6.82316	yes	0.453342	0.4186	0.928768	1.36921	no	-0.706147	0.26445	0.999777	0.612955	no
NIPAL4	XLOC_039980	5:156687131-157002783	2.09567	0.0009	0.0233339	4.27425	yes	1.5514	0.01015	0.0968461	2.93101	no	2.11552	0.00075	0.0347775	4.33346	yes	1.25656	0.0355	0.56272	2.38925	no
RP5-1120P11.1	XLOC_043512	6:43963338-44045689	2.08589	0.00195	0.0421054	4.24537	yes	2.78417	5e-05	0.00116756	6.88841	yes	-0.130968	1	1	0.913219	no	-0.945246	1	1	0.519341	no
GBP4	XLOC_003588	1:89646830-89664618	2.08279	0.0008	0.021236	4.23626	yes	1.7985	0.00095	0.014677	3.47858	yes	2.79587	5e-05	0.00369973	6.9445	yes	0.927296	1	1	1.90171	no
SLC38A3	XLOC_033935	3:50242678-50258411	2.07482	0.00085	0.0221967	4.21292	yes	4.40103	5e-05	0.00116756	21.1272	yes	-1.41861	1	1	0.374073	no	-1.4322	1	1	0.370565	no
TNFSF10	XLOC_036168	3:172223297-172241297	2.07003	5e-05	0.00217877	4.19895	yes	1.76304	5e-05	0.00116756	3.39413	yes	2.01783	5e-05	0.00369973	4.04974	yes	0.663754	0.0322	0.538767	1.5842	no
CTSH	XLOC_017890	15:79213399-79241916	2.0663	5e-05	0.00217877	4.18811	yes	3.19766	5e-05	0.00116756	9.17469	yes	0.138359	0.72245	0.994059	1.10065	no	-0.748991	0.0787	0.752935	0.59502	no
HPCAL4	XLOC_003168	1:40144319-40157361	2.06341	0.0001	0.00393125	4.17973	yes	3.33142	5e-05	0.00116756	10.066	yes	-1.69513	1	1	0.308827	no	-3.03444	1	1	0.122051	no
TRIM10	XLOC_043260	6:30119721-30128711	2.05305	0.0022	0.0467363	4.14982	yes	2.75002	0.00015	0.00305086	6.72726	yes	0.656952	1	1	1.57675	no	-0.525255	1	1	0.694836	no
KIF1A	XLOC_030410	2:241653180-241759725	2.0507	0.00065	0.0182593	4.14307	yes	3.48042	5e-05	0.00116756	11.1612	yes	-0.00465506	1	1	0.996779	no	-0.288329	1	1	0.81885	no
RSAD2	XLOC_026656	2:6980700-7038370	2.04973	5e-05	0.00217877	4.14028	yes	2.30767	5e-05	0.00116756	4.95083	yes	2.43453	5e-05	0.00369973	5.40588	yes	0.477566	0.3258	0.999777	1.39239	no
RAMP1	XLOC_028462	2:238767535-238820756	2.03722	5e-05	0.00217877	4.10454	yes	2.4827	5e-05	0.00116756	5.58943	yes	0.0336968	0.92765	0.994059	1.02363	no	-0.0177889	0.96735	0.999777	0.987745	no
CFH	XLOC_002063	1:196621007-196716641	2.0334	0.0001	0.00393125	4.09368	yes	2.12976	5e-05	0.00116756	4.37645	yes	1.19553	0.01775	0.258015	2.29029	no	-0.308342	0.53945	0.999777	0.807569	no
AKR1B15	XLOC_045389	7:134233823-134264622	2.02778	5e-05	0.00217877	4.07777	yes	0.729739	0.0366	0.248688	1.65834	no	0.282903	0.4399	0.937272	1.21664	no	-1.44749	0.00405	0.180896	0.366659	no
KRT15	XLOC_022343	17:39669994-39678781	2.0251	5e-05	0.00217877	4.0702	yes	2.40995	5e-05	0.00116756	5.31456	yes	1.30133	0.00175	0.0645736	2.46456	no	-0.407381	0.25825	0.999777	0.753991	no
RP1-261G23.5	XLOC_042181	6:43690522-43737745	2.01904	0.00175	0.0388301	4.05314	yes	2.21389	0.00035	0.00629054	4.63924	yes	1.21278	1	1	2.31784	no	0.578594	1	1	1.49339	no
TNFRSF18	XLOC_002635	1:1138887-1142071	2.01764	5e-05	0.00217877	4.04921	yes	2.38044	5e-05	0.00116756	5.20696	yes	1.2785	0.0104	0.193157	2.42587	no	-0.583676	0.2727	0.999777	0.667261	no
KB-1732A1.1	XLOC_047822	8:103817744-103822979	2.01592	0.0008	0.021236	4.04438	yes	2.33968	0.00015	0.00305086	5.0619	yes	0.233567	0.65235	0.986735	1.17574	no	-0.462006	0.42105	0.999777	0.725976	no
ANKRD24	XLOC_024179	19:4182710-4224811	2.01273	0.0006	0.0171885	4.03545	yes	2.99011	5e-05	0.00116756	7.94535	yes	0.105896	1	1	1.07616	no	-0.351904	1	1	0.783549	no
PTGIR	XLOC_026289	19:47123724-47128375	2.00517	0.00075	0.0205497	4.01436	yes	2.85238	5e-05	0.00116756	7.22191	yes	0.451286	1	1	1.36726	no	-1.08354	1	1	0.47187	no
C3orf18	XLOC_035392	3:50595461-50623226	1.98344	5e-05	0.00217877	3.95435	yes	2.48011	5e-05	0.00116756	5.5794	yes	1.02069	0.0373	0.382655	2.02889	no	0.648983	0.2576	0.999777	1.56806	no
SLIT3	XLOC_041439	5:168081517-168728133	1.97905	0.00035	0.0110556	3.94233	yes	2.04762	5e-05	0.00116756	4.13423	yes	0.784822	1	1	1.72288	no	-0.0241683	1	1	0.983387	no
FAM115C	XLOC_045521	7:143318042-143534026	1.96536	0.00015	0.00555	3.9051	yes	1.87404	0.0002	0.00389186	3.66558	yes	1.05734	1	1	2.08109	no	-0.433884	1	1	0.740266	no
APLP1	XLOC_024760	19:36316865-36370695	1.9638	5e-05	0.00217877	3.90088	yes	2.32244	5e-05	0.00116756	5.00177	yes	0.299844	0.41075	0.923765	1.23101	no	0.0473136	0.89565	0.999777	1.03334	no
TNIP3	XLOC_038446	4:122052562-122148621	1.95695	0.0008	0.021236	3.8824	yes	1.97191	0.0004	0.00703218	3.92287	yes	0.0701325	1	1	1.04981	no	0.0848825	1	1	1.0606	no
RHPN1	XLOC_048057	8:144451003-144466390	1.95358	5e-05	0.00217877	3.87334	yes	2.53215	5e-05	0.00116756	5.78433	yes	0.0593121	1	1	1.04197	no	-0.00950607	1	1	0.993433	no
NOVA2	XLOC_026268	19:46437009-46476804	1.9489	0.00215	0.0458086	3.8608	yes	2.22791	0.00025	0.00470905	4.68455	yes	0.556562	1	1	1.47076	no	0.303034	1	1	1.23374	no
LGALS9B	XLOC_021966	17:20352707-20603227	1.92315	0.0009	0.0233339	3.7925	yes	1.99013	0.0009	0.0140464	3.97273	yes	2.00126	0.00015	0.00993643	4.00349	yes	0.952077	0.09315	0.806059	1.93466	no
RTP4	XLOC_034876	3:187086119-187089864	1.88552	0.0002	0.00707433	3.69486	yes	2.04967	0.0001	0.00213617	4.14011	yes	1.49152	0.0025	0.0810664	2.81185	no	0.163824	0.74025	0.999777	1.12025	no
CXCL3	XLOC_038138	4:74902305-74904524	1.88453	0.0014	0.0327202	3.69233	yes	1.28756	0.01605	0.135627	2.44115	no	2.56474	0.00015	0.00993643	5.91648	yes	1.73861	0.00655	0.238172	3.33713	no
KRT31,KRT34	XLOC_022334	17:39533901-39553844	1.88426	5e-05	0.00217877	3.69164	yes	2.56023	5e-05	0.00116756	5.89802	yes	1.12926	0.00195	0.069555	2.18747	no	0.633002	0.0769	0.745016	1.55079	no
KCNAB2	XLOC_000103	1:5922870-6161253	1.88151	0.00015	0.00555	3.68461	yes	2.41208	5e-05	0.00116756	5.32241	yes	-0.0638524	0.89235	0.994059	0.956706	no	-0.0991203	0.82905	0.999777	0.933602	no
TRIM55	XLOC_047551	8:67039130-67087720	1.88094	5e-05	0.00217877	3.68315	yes	1.0059	0.00065	0.0107478	2.0082	yes	-1.83311	0.00025	0.0151867	0.280659	yes	-1.77867	0.0002	0.027708	0.291452	yes
PPP1R1B	XLOC_020938	17:37782992-37792879	1.87982	5e-05	0.00217877	3.68029	yes	2.26773	5e-05	0.00116756	4.81565	yes	0.892802	0.0137	0.226343	1.85678	no	0.256557	0.50865	0.999777	1.19462	no
C1R,C1RL	XLOC_011663	12:7187512-7275097	1.87869	5e-05	0.00217877	3.67741	yes	1.71197	5e-05	0.00116756	3.27608	yes	1.85663	5e-05	0.00369973	3.62161	yes	0.357477	0.1791	0.974991	1.28118	no
KANK4	XLOC_003412	1:62701680-62785093	1.87066	5e-05	0.00217877	3.657	yes	1.94119	5e-05	0.00116756	3.84022	yes	0.542025	0.0992	0.601557	1.45601	no	-0.0511272	0.8882	0.999777	0.965182	no
MEOX1	XLOC_022401	17:41717755-41739322	1.86954	0.0011	0.0272495	3.65416	yes	3.02712	5e-05	0.00116756	8.15181	yes	0.544665	1	1	1.45868	no	0.454881	1	1	1.37067	no
GPR173	XLOC_057127	X:53078272-53109797	1.86137	0.00175	0.0388301	3.63353	yes	1.15645	0.02625	0.196138	2.22908	no	0.939202	1	1	1.91747	no	0.814522	1	1	1.75872	no
PTGS2	XLOC_004509	1:186640922-186649559	1.83769	5e-05	0.00217877	3.57437	yes	2.04649	5e-05	0.00116756	4.131	yes	1.59958	5e-05	0.00369973	3.03055	yes	1.67172	5e-05	0.00948904	3.18594	yes
TNFRSF9	XLOC_002722	1:7976335-8000926	1.82832	5e-05	0.00217877	3.55123	yes	1.30008	0.0006	0.0100295	2.46243	yes	0.0342022	0.9406	0.994059	1.02399	no	-0.970335	0.0624	0.695486	0.510388	no
ZNF323	XLOC_043197	6:28292469-28337051	1.82825	0.0002	0.00707433	3.55106	yes	2.69653	5e-05	0.00116756	6.48241	yes	0.810508	0.09895	0.601557	1.75383	no	0.347199	0.4688	0.999777	1.27209	no
CCDC74A	XLOC_027705	2:132285247-132291239	1.82435	0.00135	0.0317568	3.54147	yes	1.94426	0.00035	0.00629054	3.8484	yes	0.480281	1	1	1.39502	no	0.887743	0.09025	0.794361	1.85028	no
PIK3IP1	XLOC_033284	22:31677578-31742218	1.82383	5e-05	0.00217877	3.5402	yes	1.4788	5e-05	0.00116756	2.78717	yes	1.06559	0.0111	0.198729	2.09303	no	0.0411405	0.92595	0.999777	1.02893	no
GATA2	XLOC_035823	3:128198269-128222002	1.82221	5e-05	0.00217877	3.53622	yes	3.41865	5e-05	0.00116756	10.6934	yes	0.506895	0.29535	0.850789	1.42099	no	-0.0690223	0.8919	0.999777	0.953284	no
MMP28	XLOC_022200	17:34083267-34122711	1.82159	5e-05	0.00217877	3.53471	yes	1.29937	0.0002	0.00389186	2.46121	yes	1.91871	5e-05	0.00369973	3.78085	yes	0.965452	0.01535	0.383592	1.95268	no
PDE2A	XLOC_009672	11:72287184-72385635	1.80898	5e-05	0.00217877	3.50394	yes	2.38587	5e-05	0.00116756	5.22659	yes	0.589499	0.16225	0.719244	1.50472	no	-0.51775	0.1886	0.981996	0.69846	no
FAM178B	XLOC_029350	2:97541619-97684341	1.80833	0.0021	0.0450752	3.50237	yes	3.09847	5e-05	0.00116756	8.5651	yes	0.149685	1	1	1.10933	no	0.351839	1	1	1.27619	no
NUDT11	XLOC_058235	X:51232862-51239448	1.80687	0.00125	0.0299896	3.49882	yes	1.55998	0.00205	0.0278957	2.9485	yes	1.5453	0.0035	0.100804	2.91865	no	1.16544	0.0279	0.504604	2.24302	no
SUSD3	XLOC_049951	9:95820981-95847420	1.7957	5e-05	0.00217877	3.47184	yes	2.26636	5e-05	0.00116756	4.81108	yes	1.83864	5e-05	0.00369973	3.57673	yes	0.692	0.1022	0.834176	1.61552	no
TNFRSF8	XLOC_000188	1:12123351-12204264	1.77695	0.0009	0.0233339	3.42701	yes	2.78885	5e-05	0.00116756	6.91079	yes	1.38143	1	1	2.60526	no	-0.17584	1	1	0.885252	no
VEGFA	XLOC_042185	6:43737920-43754224	1.77156	5e-05	0.00217877	3.41423	yes	1.62136	5e-05	0.00116756	3.07665	yes	1.58426	5e-05	0.00369973	2.99854	yes	1.09427	0.0004	0.0432938	2.13505	yes
POU2F2	XLOC_026182	19:42591766-42700737	1.76916	0.00145	0.0334031	3.40855	yes	2.0613	0.00015	0.00305086	4.17362	yes	1.08354	0.0292	0.344238	2.11923	no	0.222996	0.66105	0.999777	1.16715	no
RASD2	XLOC_032817	22:35936558-35950048	1.7672	5e-05	0.00217877	3.40393	yes	2.9684	5e-05	0.00116756	7.82668	yes	0.435642	0.24425	0.809439	1.35251	no	0.110269	0.7849	0.999777	1.07943	no
BDKRB1,BDKRB2,RP11-404P21.8	XLOC_014915	14:96671015-96735304	1.75757	5e-05	0.00217877	3.38128	yes	2.38478	5e-05	0.00116756	5.22264	yes	0.474138	0.16745	0.729023	1.38909	no	0.322135	0.40375	0.999777	1.25018	no
PODXL	XLOC_046741	7:131185018-131242976	1.74969	5e-05	0.00217877	3.36286	yes	2.79573	5e-05	0.00116756	6.94382	yes	-0.54737	0.06705	0.517036	0.684266	no	-0.703435	0.0324	0.540156	0.614108	no
TXNIP	XLOC_001400	1:145438468-145442635	1.74899	5e-05	0.00217877	3.36123	yes	1.5677	5e-05	0.00116756	2.96432	yes	2.44548	5e-05	0.00369973	5.44707	yes	2.44218	5e-05	0.00948904	5.43462	yes
CD74	XLOC_041307	5:149781199-149792492	1.74807	5e-05	0.00217877	3.35909	yes	2.66847	5e-05	0.00116756	6.35755	yes	0.681365	0.06085	0.492715	1.60366	no	-0.137647	0.7248	0.999777	0.909001	no
CXCL11	XLOC_038161	4:76932336-77033955	1.74438	5e-05	0.00217877	3.35051	yes	2.15154	5e-05	0.00116756	4.44302	yes	1.67275	5e-05	0.00369973	3.18822	yes	0.925615	0.01735	0.407884	1.89949	no
LGALS9C	XLOC_020590	17:18380050-18398259	1.72123	5e-05	0.00217877	3.29717	yes	1.96314	0.0001	0.00213617	3.8991	yes	1.86107	0.00045	0.0238021	3.63277	yes	1.15225	0.02665	0.493342	2.2226	no
TRIM15	XLOC_041925	6:30130992-30140473	1.71839	0.0008	0.021236	3.29069	yes	2.3711	5e-05	0.00116756	5.17335	yes	-0.0105979	0.9828	0.997244	0.992681	no	-1.23196	0.02875	0.513939	0.425739	no
KRT16P4,KRT17P2,RP1-37N7.4	XLOC_020586	17:18330174-18379234	1.70516	0.0023	0.0484339	3.26065	yes	1.6795	0.00275	0.0352567	3.20317	yes	1.92394	0.00085	0.0383907	3.79458	yes	0.606655	0.29975	0.999777	1.52272	no
USH1G	XLOC_022812	17:72912175-72919361	1.70157	0.00065	0.0182593	3.25255	yes	2.33941	5e-05	0.00116756	5.06096	yes	0.635061	1	1	1.553	no	-0.476484	1	1	0.718727	no
MARCKSL1	XLOC_003077	1:32799431-32801980	1.69991	5e-05	0.00217877	3.24881	yes	2.37004	5e-05	0.00116756	5.16955	yes	-0.0529962	0.8335	0.994059	0.963932	no	-0.473984	0.0755	0.743337	0.719974	no
IFI6	XLOC_003010	1:27992571-27998729	1.69755	5e-05	0.00217877	3.2435	yes	1.68153	5e-05	0.00116756	3.20768	yes	1.60724	5e-05	0.00369973	3.04668	yes	0.492535	0.0239	0.467011	1.40691	no
COL5A2	XLOC_029981	2:189896621-190044605	1.69132	5e-05	0.00217877	3.22952	yes	1.30217	5e-05	0.00116756	2.466	yes	1.49704	5e-05	0.00369973	2.82263	yes	0.858025	0.00085	0.0718043	1.81256	no
KIF26A	XLOC_015122	14:104604886-104647231	1.69046	5e-05	0.00217877	3.2276	yes	1.99379	5e-05	0.00116756	3.98282	yes	0.685936	0.01655	0.250792	1.60875	no	0.333308	0.247	0.999777	1.2599	no
RAPGEF3	XLOC_012022	12:48099867-48231681	1.67694	0.0013	0.0309837	3.19749	yes	2.04532	0.0002	0.00389186	4.12765	yes	0.475863	0.4043	0.920343	1.39075	no	-0.0263739	0.95975	0.999777	0.981885	no
SLC6A11	XLOC_033616	3:10857742-10982419	1.67171	0.0004	0.0123123	3.18592	yes	1.839	5e-05	0.00116756	3.57762	yes	0.930457	0.0351	0.373222	1.90588	no	0.94074	0.04735	0.63812	1.91951	no
PPL	XLOC_019378	16:4932507-5147809	1.67141	5e-05	0.00217877	3.18526	yes	1.97737	5e-05	0.00116756	3.93775	yes	0.484426	0.15795	0.716812	1.39903	no	-0.330114	0.45535	0.999777	0.795474	no
SLC29A4	XLOC_044366	7:5313999-5343696	1.66534	5e-05	0.00217877	3.17188	yes	1.9656	5e-05	0.00116756	3.90575	yes	0.191113	0.65705	0.987223	1.14164	no	-0.140062	0.74025	0.999777	0.90748	no
PTPRZ1	XLOC_045271	7:121513142-121702090	1.66108	0.0005	0.0147924	3.16253	yes	1.42916	0.00115	0.0173807	2.6929	yes	1.43251	0.0036	0.102203	2.69916	no	1.35721	0.00475	0.198212	2.56189	no
HCAR2	XLOC_012790	12:123011772-123215390	1.6511	5e-05	0.00217877	3.14073	yes	1.2913	5e-05	0.00116756	2.44748	yes	1.34314	5e-05	0.00369973	2.53703	yes	0.375996	0.24165	0.999777	1.29774	no
KRT6B	XLOC_012129	12:52840434-52845910	1.64842	5e-05	0.00217877	3.1349	yes	2.14311	5e-05	0.00116756	4.41713	yes	0.688564	0.02335	0.302441	1.61168	no	-0.0269636	0.9341	0.999777	0.981484	no
TGM2	XLOC_031440	20:36756781-36795085	1.6467	5e-05	0.00217877	3.13117	yes	2.30016	5e-05	0.00116756	4.92512	yes	0.147651	0.6029	0.978208	1.10776	no	-0.277956	0.34425	0.999777	0.824759	no
BAI1	XLOC_048036	8:143530790-143626370	1.63596	5e-05	0.00217877	3.10794	yes	2.35273	5e-05	0.00116756	5.1079	yes	0.0287689	0.93505	0.994059	1.02014	no	-0.568068	0.10015	0.829848	0.674519	no
SLC43A2	XLOC_021633	17:1477550-1532270	1.63343	5e-05	0.00217877	3.1025	yes	1.97704	5e-05	0.00116756	3.93685	yes	1.13895	0.0056	0.134545	2.20221	no	0.522193	0.2192	0.999777	1.43614	no
COL7A1	XLOC_035340	3:48601503-48632841	1.6312	5e-05	0.00217877	3.09771	yes	1.89552	5e-05	0.00116756	3.72056	yes	0.324488	0.28575	0.841253	1.25222	no	0.056029	0.85405	0.999777	1.0396	no
DLL1	XLOC_044310	6:170591293-170716153	1.62152	5e-05	0.00217877	3.07699	yes	2.05832	5e-05	0.00116756	4.16501	yes	0.376976	0.39095	0.911447	1.29862	no	-0.0385716	0.93605	0.999777	0.973618	no
OR56B1,TRIM22	XLOC_007367	11:5684424-5959849	1.62028	0.00035	0.0110556	3.07435	yes	1.7972	5e-05	0.00116756	3.47545	yes	2.1002	5e-05	0.00369973	4.28769	yes	0.951588	0.0339	0.549942	1.934	no
SYTL2	XLOC_009810	11:85405266-85522184	1.60974	0.0007	0.0194002	3.05197	yes	1.44571	0.0002	0.00389186	2.72397	yes	0.615792	1	1	1.5324	no	0.542489	1	1	1.45648	no
CKB	XLOC_015999	14:103985995-103989448	1.60394	5e-05	0.00217877	3.03972	yes	2.52134	5e-05	0.00116756	5.74115	yes	0.886267	0.00125	0.0509934	1.84839	no	0.329059	0.2775	0.999777	1.25619	no
ITGB2	XLOC_032385	21:46305863-46352271	1.60138	5e-05	0.00217877	3.03433	yes	1.82535	5e-05	0.00116756	3.54393	yes	0.649008	0.0194	0.270957	1.56809	no	0.191235	0.51335	0.999777	1.14174	no
PTP4A3	XLOC_048026	8:142400038-142442650	1.59966	5e-05	0.00217877	3.03072	yes	1.88222	5e-05	0.00116756	3.68642	yes	1.09427	0.00015	0.00993643	2.13505	yes	0.496858	0.087	0.787935	1.41114	no
TIMP1	XLOC_057009	X:47420512-47479252	1.59963	5e-05	0.00217877	3.03066	yes	2.91798	5e-05	0.00116756	7.55787	yes	0.0739095	0.7965	0.994059	1.05257	no	-0.590614	0.0499	0.651569	0.66406	no
MT1X	XLOC_018846	16:56716335-56721719	1.59118	5e-05	0.00217877	3.01296	yes	0.826323	0.00015	0.00305086	1.77316	yes	1.36993	5e-05	0.00369973	2.58458	yes	0.632842	0.0081	0.264041	1.55062	no
C3	XLOC_025562	19:6677714-6737614	1.58611	5e-05	0.00217877	3.00239	yes	1.88329	5e-05	0.00116756	3.68915	yes	0.306677	0.2507	0.814643	1.23686	no	-0.250625	0.35685	0.999777	0.840532	no
P2RY6	XLOC_008194	11:72975362-73010549	1.58138	5e-05	0.00217877	2.99256	yes	2.18578	5e-05	0.00116756	4.54973	yes	0.721872	0.0445	0.418836	1.64932	no	-0.416761	0.2769	0.999777	0.749105	no
ARRDC2	XLOC_024507	19:18111940-18142839	1.5743	5e-05	0.00217877	2.97791	yes	2.06961	5e-05	0.00116756	4.19773	yes	0.228936	0.4961	0.955454	1.17197	no	-0.254945	0.47	0.999777	0.838019	no
NYAP1	XLOC_045133	7:100081549-100092422	1.57127	0.001	0.0253363	2.97166	yes	1.35607	0.00045	0.00778592	2.55987	yes	0.669597	0.1186	0.64715	1.59063	no	-0.218362	0.62995	0.999777	0.859541	no
MYO15B	XLOC_021454	17:73584138-73704142	1.56809	0.00215	0.0458086	2.96512	yes	1.70754	0.00115	0.0173807	3.26603	yes	0.483724	0.30615	0.858887	1.39835	no	-0.107447	0.8419	0.999777	0.928229	no
HEATR6	XLOC_022657	17:58118567-58156292	1.56401	5e-05	0.00217877	2.95675	yes	-0.0512829	0.86065	0.996063	0.965078	no	3.54192	5e-05	0.00369973	11.6473	yes	0.267493	0.3455	0.999777	1.20371	no
MTSS1	XLOC_049112	8:125500725-125740795	1.5581	5e-05	0.00217877	2.94466	yes	1.49041	0.00015	0.00305086	2.80969	yes	0.917345	0.03715	0.382244	1.88864	no	0.725651	0.14495	0.925195	1.65365	no
KRT14	XLOC_022347	17:39738530-39743173	1.55698	5e-05	0.00217877	2.94237	yes	1.32174	5e-05	0.00116756	2.49967	yes	1.68973	5e-05	0.00369973	3.22596	yes	1.08617	0.0006	0.0573269	2.1231	no
BBC3	XLOC_026301	19:47724080-47736253	1.55373	5e-05	0.00217877	2.93575	yes	1.65021	5e-05	0.00116756	3.13879	yes	0.876129	0.0057	0.135775	1.83544	no	0.697349	0.03415	0.551415	1.62152	no
CILP2	XLOC_024547	19:19649056-19657468	1.54997	5e-05	0.00217877	2.92811	yes	2.0732	5e-05	0.00116756	4.20819	yes	-0.513424	0.1783	0.745292	0.700558	no	-0.350465	0.35765	0.999777	0.784331	no
TMEM143	XLOC_026323	19:48835612-48867494	1.54917	0.00015	0.00555	2.92649	yes	1.46518	5e-05	0.00116756	2.76098	yes	1.8985	0.0004	0.0218212	3.72825	yes	0.974054	0.0122	0.336691	1.96435	no
CCL5	XLOC_022206	17:34195970-34212867	1.54737	5e-05	0.00217877	2.92284	yes	1.35962	5e-05	0.00116756	2.56618	yes	1.49353	5e-05	0.00369973	2.81577	yes	-0.0934852	0.7012	0.999777	0.937256	no
GJB6	XLOC_013509	13:20796104-20806593	1.54562	0.00135	0.0317568	2.91929	yes	1.20687	0.00575	0.0634075	2.30836	no	1.57605	0.00095	0.0412983	2.98152	yes	0.698994	0.12685	0.892071	1.62337	no
ABCA1	XLOC_051214	9:107543282-107691173	1.54411	5e-05	0.00217877	2.91624	yes	1.5671	5e-05	0.00116756	2.96308	yes	1.02698	5e-05	0.00369973	2.03775	yes	1.16655	5e-05	0.00948904	2.24474	yes
CCDC88B	XLOC_007994	11:64107694-64125006	1.54219	0.0005	0.0147924	2.91236	yes	2.1973	5e-05	0.00116756	4.5862	yes	0.310052	0.5117	0.956685	1.23975	no	0.153014	0.7719	0.999777	1.11189	no
RARRES3	XLOC_007971	11:63304280-63313934	1.53822	0.00035	0.0110556	2.90436	yes	1.6843	0.0001	0.00213617	3.21384	yes	0.527032	0.21575	0.789998	1.44096	no	-0.512228	0.28525	0.999777	0.701139	no
OAS2	XLOC_011355	12:113344581-113455556	1.53411	0.001	0.0253363	2.8961	yes	1.56027	0.00075	0.0120877	2.94909	yes	1.71863	0.00065	0.0316159	3.29124	yes	0.339405	0.51355	0.999777	1.26523	no
IL8	XLOC_036962	4:74606222-74609433	1.52492	5e-05	0.00217877	2.87771	yes	1.05438	5e-05	0.00116756	2.07683	yes	1.32993	5e-05	0.00369973	2.5139	yes	0.415784	0.08745	0.787935	1.33402	no
ICOSLG	XLOC_032362	21:45642655-45660899	1.52162	5e-05	0.00217877	2.87113	yes	1.90005	5e-05	0.00116756	3.73226	yes	0.895693	0.01415	0.230223	1.8605	no	0.921319	0.0226	0.456415	1.89385	no
CSF3	XLOC_020950	17:38171613-38174067	1.52015	5e-05	0.00217877	2.86821	yes	1.48958	5e-05	0.00116756	2.80807	yes	1.59304	5e-05	0.00369973	3.01684	yes	0.967162	0.00285	0.14788	1.95499	no
MAPK15	XLOC_048067	8:144798428-144804628	1.51861	0.00195	0.0421054	2.86515	yes	2.10863	5e-05	0.00116756	4.31282	yes	1.25228	0.0114	0.201506	2.38218	no	1.048	0.051	0.659111	2.06766	no
RP11-380J14.1	XLOC_000277	1:17516277-17524138	1.51748	0.001	0.0253363	2.86291	yes	1.85482	5e-05	0.00116756	3.61707	yes	0.389657	1	1	1.31008	no	-0.0453997	1	1	0.969021	no
NT5M	XLOC_020557	17:17206648-17250977	1.51683	0.0017	0.0380711	2.86162	yes	1.21885	0.0072	0.0746098	2.32761	no	1.78711	0.00085	0.0383907	3.45123	yes	1.16638	0.02715	0.494266	2.24448	no
CEBPD	XLOC_048555	8:48649470-48651648	1.51627	5e-05	0.00217877	2.86051	yes	1.12514	5e-05	0.00116756	2.18123	yes	1.9073	5e-05	0.00369973	3.75106	yes	1.09662	5e-05	0.00948904	2.13853	yes
CRABP2	XLOC_004185	1:156669397-156675612	1.51348	5e-05	0.00217877	2.85498	yes	2.17199	5e-05	0.00116756	4.50645	yes	-0.0400168	0.8776	0.994059	0.972644	no	-1.2325	0.0001	0.0162988	0.425579	yes
EBI3	XLOC_024181	19:4229304-4237528	1.49784	5e-05	0.00217877	2.8242	yes	1.7638	5e-05	0.00116756	3.39591	yes	0.348682	0.28885	0.84647	1.2734	no	-0.978677	0.0112	0.320588	0.507445	no
BEX1	XLOC_058561	X:102317578-102319168	1.48205	0.0008	0.021236	2.79345	yes	1.32932	0.0009	0.0140464	2.51284	yes	0.239884	0.585	0.977124	1.1809	no	0.403761	0.3597	0.999777	1.32295	no
AC004383.4,MIR424,MIR503	XLOC_058779	X:133677184-133680930	1.47854	0.00015	0.00555	2.78667	yes	1.73473	5e-05	0.00116756	3.32817	yes	1.21684	0.0028	0.0875299	2.32437	no	1.64623	5e-05	0.00948904	3.13015	yes
ADTRP	XLOC_043054	6:11711634-11807345	1.47634	5e-05	0.00217877	2.78242	yes	1.51578	5e-05	0.00116756	2.85953	yes	0.837794	0.00725	0.157095	1.78732	no	0.286544	0.35145	0.999777	1.21971	no
NFASC	XLOC_002164	1:204797778-204991950	1.47539	0.00035	0.0110556	2.78059	yes	2.16734	5e-05	0.00116756	4.49194	yes	-0.477012	1	1	0.718464	no	-0.564896	0.20115	0.998471	0.676004	no
FBLN5	XLOC_015872	14:92335710-92414331	1.47039	0.00035	0.0110556	2.77097	yes	2.2404	5e-05	0.00116756	4.72528	yes	0.345377	0.42115	0.930678	1.27048	no	-0.107898	0.81725	0.999777	0.927939	no
ABCC3	XLOC_021201	17:48712137-48769613	1.46716	0.001	0.0253363	2.76477	yes	2.27388	5e-05	0.00116756	4.83622	yes	-0.0231629	0.9563	0.994311	0.984073	no	-0.992739	0.0212	0.44643	0.502523	no
ARHGAP25	XLOC_027100	2:68906732-69053965	1.4587	5e-05	0.00217877	2.74861	yes	1.66054	5e-05	0.00116756	3.16135	yes	0.888088	0.00445	0.117465	1.85072	no	0.72777	0.0225	0.456415	1.65608	no
ZC3H12A	XLOC_000584	1:37940152-37950174	1.45521	5e-05	0.00217877	2.74196	yes	1.19941	5e-05	0.00116756	2.29646	yes	1.05801	5e-05	0.00369973	2.08206	yes	0.307495	0.1954	0.992692	1.23756	no
STC1	XLOC_048359	8:23699427-23712320	1.44951	0.0011	0.0272495	2.73115	yes	-0.99081	0.035	0.241791	0.503195	no	1.73925	0.0001	0.00706142	3.33862	yes	-1.00929	0.05475	0.671245	0.496791	no
C14orf80,CRIP1	XLOC_015156	14:105952653-105965912	1.44024	5e-05	0.00217877	2.71366	yes	1.95244	5e-05	0.00116756	3.87029	yes	0.0737082	0.82295	0.994059	1.05242	no	0.247042	0.4401	0.999777	1.18677	no
COL8A2	XLOC_003116	1:36560836-36591273	1.43981	5e-05	0.00217877	2.71285	yes	1.50509	5e-05	0.00116756	2.83842	yes	0.552539	0.11725	0.64469	1.46666	no	0.137171	0.7064	0.999777	1.09975	no
ADAMTSL4,AL356356.1	XLOC_001507	1:150521039-150533413	1.43617	5e-05	0.00217877	2.70602	yes	2.10276	5e-05	0.00116756	4.2953	yes	0.529225	0.14965	0.709021	1.44315	no	0.202985	0.58635	0.999777	1.15108	no
ANKRD65	XLOC_002650	1:1353799-1358071	1.43323	5e-05	0.00217877	2.70051	yes	1.76347	5e-05	0.00116756	3.39514	yes	1.18119	5e-05	0.00369973	2.26764	yes	0.459452	0.1094	0.854747	1.37502	no
ALDH1L1	XLOC_035799	3:125822411-125929012	1.41594	0.0024	0.049958	2.66834	yes	4.91896	5e-05	0.00116756	30.252	yes	0.118289	1	1	1.08545	no	0.018596	1	1	1.01297	no
ZP3	XLOC_044966	7:76018650-76071388	1.41439	5e-05	0.00217877	2.66547	yes	1.53969	5e-05	0.00116756	2.90732	yes	1.39517	5e-05	0.00369973	2.6302	yes	0.705211	0.01795	0.414465	1.63038	no
NEURL1B	XLOC_040072	5:172068225-172124723	1.41179	5e-05	0.00217877	2.66067	yes	1.76261	5e-05	0.00116756	3.39311	yes	0.368169	0.3197	0.867826	1.29071	no	0.323666	0.39095	0.999777	1.25151	no
SOCS3	XLOC_022882	17:76352855-76356158	1.39602	5e-05	0.00217877	2.63175	yes	1.59853	5e-05	0.00116756	3.02835	yes	0.650137	0.0265	0.327973	1.56932	no	-0.10175	0.75065	0.999777	0.931902	no
HEPHL1	XLOC_008378	11:93754526-93846917	1.39074	5e-05	0.00217877	2.62213	yes	0.906442	5e-05	0.00116756	1.87442	yes	0.686258	0.0053	0.131423	1.6091	no	-0.399229	0.1107	0.857739	0.758263	no
BIRC3	XLOC_008427	11:102188214-102210134	1.38747	5e-05	0.00217877	2.61619	yes	1.27909	5e-05	0.00116756	2.42686	yes	1.71146	5e-05	0.00369973	3.27492	yes	1.48717	5e-05	0.00948904	2.80339	yes
NCCRP1	XLOC_024830	19:39687600-39692524	1.38722	5e-05	0.00217877	2.61574	yes	2.14544	5e-05	0.00116756	4.42427	yes	-0.228414	0.43495	0.935643	0.853573	no	-1.11294	0.0014	0.0989571	0.462351	no
PROS1	XLOC_035599	3:93591880-93692917	1.38615	5e-05	0.00217877	2.6138	yes	1.57517	5e-05	0.00116756	2.97971	yes	0.616995	0.08695	0.578076	1.53368	no	0.462719	0.1868	0.980275	1.37814	no
ARRDC3	XLOC_040873	5:90664540-90679176	1.38218	5e-05	0.00217877	2.60662	yes	0.811505	0.00585	0.0643248	1.75504	no	2.2713	5e-05	0.00369973	4.82758	yes	1.58843	5e-05	0.00948904	3.00722	yes
CTC-340A15.2	XLOC_040028	5:163723701-164598649	1.38028	0.00125	0.0299896	2.60319	yes	0.473389	0.269	0.757443	1.38837	no	0.829425	0.0565	0.474754	1.77698	no	0.20415	1	1	1.15201	no
CXCL2	XLOC_038141	4:74962792-74965010	1.37698	0.00015	0.00555	2.59724	yes	0.250908	0.4662	0.922786	1.18996	no	1.81205	5e-05	0.00369973	3.51141	yes	0.995957	0.0097	0.294701	1.9944	no
DPP4	XLOC_029794	2:162848558-162931679	1.37567	0.0001	0.00393125	2.59488	yes	0.592026	0.0852	0.433367	1.50736	no	0.986376	0.00835	0.170568	1.9812	no	-0.0709236	0.85395	0.999777	0.952028	no
VGF	XLOC_046511	7:100805789-100810485	1.3645	0.0005	0.0147924	2.57487	yes	2.64178	5e-05	0.00116756	6.24101	yes	-0.0969534	0.82625	0.994059	0.935005	no	-0.0747055	0.8615	0.999777	0.949536	no
CHST2	XLOC_034561	3:142838132-142841800	1.35358	5e-05	0.00217877	2.55545	yes	1.31033	5e-05	0.00116756	2.47998	yes	0.788999	0.01335	0.222143	1.72788	no	-0.105351	0.7536	0.999777	0.929579	no
MYH14	XLOC_025087	19:50691442-50813802	1.35173	5e-05	0.00217877	2.55218	yes	1.86522	5e-05	0.00116756	3.64323	yes	-0.0887453	0.735	0.994059	0.94034	no	-0.701237	0.02685	0.493342	0.615045	no
WNT7B	XLOC_033494	22:46316240-46373009	1.35157	5e-05	0.00217877	2.5519	yes	1.81355	5e-05	0.00116756	3.51506	yes	0.27983	0.3881	0.910611	1.21405	no	-0.0254991	0.9405	0.999777	0.982481	no
THEMIS2	XLOC_000460	1:28199054-28213196	1.34933	5e-05	0.00217877	2.54794	yes	2.35619	5e-05	0.00116756	5.12016	yes	-0.0155844	0.96215	0.99475	0.989256	no	-0.515703	0.1608	0.947611	0.699452	no
PLEKHB1	XLOC_008203	11:73357222-73373864	1.34641	0.00225	0.0475888	2.54279	yes	2.9252	5e-05	0.00116756	7.59579	yes	-2.4392	1	1	0.184386	no	-1.29849	1	1	0.406551	no
EDN1	XLOC_041681	6:12261522-12297427	1.34428	5e-05	0.00217877	2.53903	yes	1.7238	5e-05	0.00116756	3.30305	yes	1.44307	5e-05	0.00369973	2.71899	yes	1.11269	0.0004	0.0432938	2.16248	yes
ITGB6	XLOC_029782	2:160956176-161128399	1.34292	5e-05	0.00217877	2.53664	yes	1.31139	5e-05	0.00116756	2.48181	yes	0.861041	0.0002	0.0127624	1.81635	yes	0.323107	0.1566	0.941292	1.25102	no
SDR16C5	XLOC_048612	8:57212568-57233335	1.34068	0.0001	0.00393125	2.53271	yes	1.23792	0.00015	0.00305086	2.35858	yes	1.28955	0.0004	0.0218212	2.44452	yes	0.27441	0.44485	0.999777	1.2095	no
ISG15	XLOC_000032	1:948802-949920	1.34024	5e-05	0.00217877	2.53193	yes	1.68419	5e-05	0.00116756	3.2136	yes	1.12817	5e-05	0.00369973	2.18581	yes	0.0955849	0.6559	0.999777	1.0685	no
RAB26	XLOC_018225	16:2190803-2204166	1.33676	0.0008	0.021236	2.52583	yes	1.96855	5e-05	0.00116756	3.91375	yes	0.0222944	0.9619	0.99475	1.01557	no	-0.358294	0.41025	0.999777	0.780086	no
SARDH	XLOC_051513	9:136527499-136605077	1.32818	0.0002	0.00707433	2.51086	yes	2.14883	5e-05	0.00116756	4.43468	yes	-0.580763	0.15675	0.716095	0.66861	no	-0.564731	0.1585	0.945676	0.676081	no
ALDH3B2	XLOC_009579	11:67429628-67448671	1.32534	5e-05	0.00217877	2.50592	yes	1.5751	5e-05	0.00116756	2.97956	yes	0.272396	0.3655	0.895363	1.20781	no	-0.429714	0.1772	0.974991	0.742409	no
NRP2	XLOC_028178	2:206546713-206662857	1.31539	0.00045	0.0134786	2.4887	yes	1.22555	0.0011	0.0167408	2.33845	yes	1.7097	5e-05	0.00369973	3.27093	yes	1.13037	0.0033	0.160415	2.18915	no
OVOL1	XLOC_008040	11:65554492-65564690	1.31465	0.00035	0.0110556	2.48742	yes	2.13548	5e-05	0.00116756	4.39383	yes	0.448826	0.21135	0.783606	1.36493	no	-0.691885	0.07545	0.743337	0.619044	no
IL1B	XLOC_029483	2:113587327-113594480	1.30209	5e-05	0.00217877	2.46586	yes	0.664235	0.00395	0.0472363	1.58473	yes	1.04313	0.00015	0.00993643	2.06069	yes	0.801574	0.001	0.0810175	1.743	no
LAT2	XLOC_044930	7:73613981-73644164	1.2991	5e-05	0.00217877	2.46075	yes	2.30793	5e-05	0.00116756	4.95172	yes	-1.3958	5e-05	0.00369973	0.380034	yes	-1.68076	5e-05	0.00948904	0.311918	yes
HR	XLOC_048329	8:21971886-21990897	1.29877	5e-05	0.00217877	2.46019	yes	1.897	5e-05	0.00116756	3.72438	yes	0.0212236	0.93845	0.994059	1.01482	no	-0.552243	0.0473	0.638066	0.681959	no
RHOV	XLOC_017439	15:41164411-41166487	1.29762	0.00155	0.0350921	2.45823	yes	1.35354	0.0003	0.00552166	2.55538	yes	0.300262	0.46255	0.945242	1.23137	no	0.00193835	0.98485	0.999777	1.00134	no
INHBA	XLOC_046006	7:41706765-41818986	1.29484	5e-05	0.00217877	2.4535	yes	1.00335	5e-05	0.00116756	2.00465	yes	1.14915	5e-05	0.00369973	2.21783	yes	0.909869	0.00105	0.0836017	1.87887	no
ISG20	XLOC_017052	15:89179383-89199714	1.28453	5e-05	0.00217877	2.43603	yes	1.63754	5e-05	0.00116756	3.11135	yes	0.386914	0.20915	0.782728	1.30759	no	-0.641417	0.0665	0.70597	0.641083	no
ARMCX1	XLOC_057409	X:100805503-100809683	1.2772	0.0002	0.00707433	2.42368	yes	1.23186	0.00015	0.00305086	2.3487	yes	0.43391	0.1884	0.757904	1.35089	no	0.374626	0.2573	0.999777	1.2965	no
XDH	XLOC_028777	2:31521812-31637609	1.27637	5e-05	0.00217877	2.42229	yes	1.07598	5e-05	0.00116756	2.10815	yes	0.779127	0.00045	0.0238021	1.71609	yes	0.845267	0.0003	0.0364579	1.7966	yes
GGT6	XLOC_021700	17:4460221-4464113	1.27447	0.00095	0.0245422	2.4191	yes	1.81342	5e-05	0.00116756	3.51474	yes	-0.45229	0.2826	0.839974	0.730882	no	-1.11507	0.01535	0.383592	0.461669	no
COL6A2	XLOC_032020	21:47518010-47552763	1.26936	5e-05	0.00217877	2.41055	yes	2.25562	5e-05	0.00116756	4.77539	yes	-0.290606	0.28755	0.844083	0.817559	no	-0.592785	0.0237	0.466692	0.663062	no
ARRDC4	XLOC_017156	15:98462783-98517068	1.26907	5e-05	0.00217877	2.41006	yes	1.03398	0.0001	0.00213617	2.04767	yes	1.29098	5e-05	0.00369973	2.44694	yes	1.36156	5e-05	0.00948904	2.56963	yes
CTD-2587H24.4,DNAAF3,TNNI3	XLOC_026531	19:55663136-55691809	1.26151	0.00095	0.0245422	2.39747	yes	1.35244	0.00045	0.00778592	2.55344	yes	0.526825	0.16765	0.729023	1.44075	no	0.473776	0.21085	0.999777	1.38874	no
APOL6	XLOC_032818	22:36044249-36064445	1.26085	5e-05	0.00217877	2.39637	yes	1.092	5e-05	0.00116756	2.13169	yes	1.51622	5e-05	0.00369973	2.86041	yes	0.773852	0.00375	0.173175	1.70983	no
ERRFI1	XLOC_002724	1:8064463-8086368	1.25778	5e-05	0.00217877	2.39127	yes	0.843466	5e-05	0.00116756	1.79436	yes	1.74214	5e-05	0.00369973	3.34531	yes	1.25035	5e-05	0.00948904	2.37899	yes
PIM3	XLOC_032997	22:50354160-50357728	1.25757	5e-05	0.00217877	2.39093	yes	1.60566	5e-05	0.00116756	3.04335	yes	0.890385	0.0005	0.0257611	1.85367	yes	0.501393	0.04685	0.63571	1.41558	no
CNFN	XLOC_026188	19:42891170-42894439	1.25187	0.0004	0.0123123	2.3815	yes	3.78965	5e-05	0.00116756	13.8292	yes	-0.407765	0.2997	0.852582	0.75379	no	-0.320227	0.43195	0.999777	0.800944	no
IL12RB2	XLOC_000938	1:67773046-67867182	1.24963	0.0018	0.0395754	2.3778	yes	1.15308	0.0013	0.0191556	2.22388	yes	1.54243	0.00015	0.00993643	2.91285	yes	1.02144	0.023	0.460465	2.02994	no
KLF9	XLOC_050968	9:72999502-73029540	1.24669	5e-05	0.00217877	2.37296	yes	1.39373	5e-05	0.00116756	2.62757	yes	0.75978	0.00825	0.169772	1.69323	no	0.449133	0.12045	0.87541	1.36522	no
SLC17A7	XLOC_026360	19:49932657-49945617	1.24619	0.0001	0.00393125	2.37214	yes	1.75158	5e-05	0.00116756	3.36727	yes	-1.01598	0.0111	0.198729	0.494492	no	-1.51805	0.001	0.0810175	0.349158	no
SERPINE2	XLOC_030263	2:224839828-224904036	1.246	5e-05	0.00217877	2.37183	yes	1.14072	5e-05	0.00116756	2.20491	yes	1.21545	5e-05	0.00369973	2.32213	yes	0.662999	0.0049	0.20025	1.58337	no
GP1BB,SEPT5	XLOC_032483	22:19701986-19712295	1.24487	0.0005	0.0147924	2.36997	yes	1.79008	5e-05	0.00116756	3.45834	yes	-0.686346	0.0637	0.503197	0.621426	no	-0.283475	0.4751	0.999777	0.82161	no
NLRP3	XLOC_002553	1:247579169-247612592	1.24279	0.0001	0.00393125	2.36656	yes	1.58599	5e-05	0.00116756	3.00214	yes	0.85614	0.0098	0.18675	1.81019	no	0.310521	0.363	0.999777	1.24016	no
FCGRT	XLOC_025066	19:50010072-50029590	1.24104	5e-05	0.00217877	2.36369	yes	1.2082	5e-05	0.00116756	2.31049	yes	0.346467	0.22625	0.796067	1.27144	no	-0.0853817	0.77805	0.999777	0.942535	no
2016-09-03	XLOC_032925	22:42372275-42394225	1.24021	0.00145	0.0334031	2.36233	yes	1.85352	00:00:04.320000	0.00116756	3.61381	yes	0.361646	0.3799	0.906446	1.28489	no	0.102756	0.8287	0.999777	1.07382	no
CTD-2228K2.7	XLOC_038894	5:473363-524447	1.23895	0.0002	0.00707433	2.36027	yes	1.39382	5e-05	0.00116756	2.62774	yes	0.264065	0.437	0.935745	1.20086	no	0.102236	0.7585	0.999777	1.07344	no
BTG2	XLOC_002143	1:203274618-203278730	1.22463	5e-05	0.00217877	2.33696	yes	2.16935	5e-05	0.00116756	4.49821	yes	0.369858	0.15845	0.716812	1.29223	no	-0.479721	0.06695	0.709105	0.717116	no
NRARP	XLOC_051593	9:140194082-140196703	1.22257	0.0004	0.0123123	2.33362	yes	1.94734	5e-05	0.00116756	3.85663	yes	0.576734	0.0977	0.601557	1.49147	no	0.260668	0.4602	0.999777	1.19803	no
DNAJB5	XLOC_049541	9:34989637-34998897	1.21871	5e-05	0.00217877	2.32739	yes	1.44366	5e-05	0.00116756	2.7201	yes	-0.0208148	0.94315	0.994059	0.985676	no	-0.313715	0.2686	0.999777	0.804567	no
DLX3	XLOC_022550	17:48067368-48072588	1.21721	0.0003	0.0100233	2.32497	yes	1.86131	5e-05	0.00116756	3.63337	yes	0.417988	0.20025	0.773968	1.33606	no	-0.203694	0.56115	0.999777	0.868324	no
CSPG4	XLOC_017852	15:75966662-76005203	1.20828	5e-05	0.00217877	2.31062	yes	1.53059	5e-05	0.00116756	2.88904	yes	0.522545	0.02215	0.292342	1.43649	no	0.367388	0.11755	0.866059	1.29002	no
KLF10	XLOC_048985	8:103661006-103668130	1.207	5e-05	0.00217877	2.30857	yes	1.27686	5e-05	0.00116756	2.42311	yes	0.654634	0.0029	0.0896487	1.57422	no	0.676496	0.00255	0.139085	1.59825	no
SLC12A7	XLOC_040238	5:1050498-1112150	1.19815	0.00195	0.0421054	2.29445	yes	1.85616	5e-05	0.00116756	3.62043	yes	-0.113536	0.7733	0.994059	0.92432	no	-0.532973	0.17725	0.974991	0.691129	no
NID1	XLOC_004953	1:236139129-236228630	1.19673	0.0002	0.00707433	2.2922	yes	1.28933	5e-05	0.00116756	2.44415	yes	1.44602	5e-05	0.00369973	2.72455	yes	0.752706	0.03365	0.549101	1.68495	no
PCDH20	XLOC_013826	13:61983990-62002220	1.19578	5e-05	0.00217877	2.29069	yes	2.12834	5e-05	0.00116756	4.37214	yes	-0.347606	0.3321	0.873647	0.785887	no	-0.353284	0.3172	0.999777	0.7828	no
SLCO4A1	XLOC_031021	20:61272070-61317137	1.18077	0.00055	0.0161397	2.26698	yes	2.39055	5e-05	0.00116756	5.24357	yes	0.487186	0.2392	0.804613	1.40171	no	-0.611966	0.12445	0.885532	0.654304	no
ASS1	XLOC_050309	9:133320093-133376661	1.17992	5e-05	0.00217877	2.26564	yes	1.28302	5e-05	0.00116756	2.43348	yes	0.811392	0.00015	0.00993643	1.7549	yes	-0.20388	0.3355	0.999777	0.868212	no
CTSD,IFITM10,RP11-295K3.1	XLOC_008784	11:1753639-1785255	1.17879	5e-05	0.00217877	2.26387	yes	1.21994	5e-05	0.00116756	2.32937	yes	-0.0393992	0.8579	0.994059	0.97306	no	-0.35302	0.1004	0.829848	0.782943	no
ZFP36L2	XLOC_028865	2:43393799-43823185	1.17756	5e-05	0.00217877	2.26194	yes	1.25421	5e-05	0.00116756	2.38536	yes	0.622794	0.01025	0.191908	1.53985	no	0.215761	0.38805	0.999777	1.16132	no
SV2A	XLOC_004010	1:149874869-149889434	1.17573	0.0013	0.0309837	2.25907	yes	1.46697	0.0001	0.00213617	2.76441	yes	0.268282	0.48155	0.951972	1.20437	no	-0.244282	0.5454	0.999777	0.844236	no
PPP1R14C	XLOC_042809	6:150464211-150571493	1.17227	5e-05	0.00217877	2.25366	yes	0.87503	0.0002	0.00389186	1.83405	yes	1.26581	5e-05	0.00369973	2.40462	yes	0.711427	0.00485	0.199382	1.63742	no
STARD5	XLOC_017912	15:81451915-81616524	1.17225	0.001	0.0253363	2.25363	yes	0.671473	0.0542	0.324077	1.5927	no	1.67509	5e-05	0.00369973	3.19339	yes	0.319754	0.36815	0.999777	1.24812	no
SYT7	XLOC_009415	11:61281192-61355840	1.17152	5e-05	0.00217877	2.25249	yes	1.45664	5e-05	0.00116756	2.74468	yes	0.249163	0.385	0.91022	1.18852	no	0.142021	0.6368	0.999777	1.10345	no
CXCL1	XLOC_036965	4:74735109-74736959	1.17124	5e-05	0.00217877	2.25205	yes	0.732178	0.0004	0.00703218	1.66114	yes	1.2288	5e-05	0.00369973	2.34372	yes	0.66036	0.00355	0.166718	1.58048	no
COL12A1	XLOC_043706	6:75794041-75915767	1.16997	0.0002	0.00707433	2.25007	yes	1.24961	5e-05	0.00116756	2.37777	yes	0.635678	0.0113	0.200759	1.55367	no	0.297978	0.257	0.999777	1.22942	no
CPT1A	XLOC_009604	11:68522087-68611878	1.16741	5e-05	0.00217877	2.24608	yes	1.69257	5e-05	0.00116756	3.23232	yes	0.12843	0.704	0.994059	1.0931	no	-0.052015	0.85815	0.999777	0.964588	no
DDX60	XLOC_038724	4:169137442-169239958	1.16637	5e-05	0.00217877	2.24446	yes	1.02194	5e-05	0.00116756	2.03065	yes	1.13051	5e-05	0.00369973	2.18936	yes	0.426171	0.04665	0.634862	1.34366	no
SH3BP2	XLOC_036452	4:2794749-2842825	1.16566	0.00035	0.0110556	2.24336	yes	1.1375	0.0006	0.0100295	2.19999	yes	0.938217	0.0036	0.102203	1.91616	no	0.635198	0.0705	0.722416	1.55315	no
ATP2A3	XLOC_021691	17:3827161-3867775	1.16499	0.00025	0.00863186	2.24232	yes	2.32317	5e-05	0.00116756	5.00431	yes	-0.364721	0.3198	0.867826	0.776619	no	-0.775735	0.03495	0.559119	0.584091	no
APOL3	XLOC_033330	22:36536371-36562225	1.16203	0.00135	0.0317568	2.23772	yes	1.17911	0.00035	0.00629054	2.26437	yes	0.834648	0.03085	0.350888	1.78342	no	0.203468	0.55195	0.999777	1.15146	no
FGFR3	XLOC_036440	4:1795033-1810599	1.15924	0.0017	0.0380711	2.2334	yes	1.13333	0.0023	0.0304312	2.19364	yes	0.97463	0.0054	0.13272	1.96514	no	0.418142	0.1889	0.981996	1.33621	no
GADD45B	XLOC_024145	19:2476119-2478257	1.15611	5e-05	0.00217877	2.22856	yes	1.31274	5e-05	0.00116756	2.48413	yes	0.675909	0.0053	0.131423	1.5976	no	0.379951	0.1267	0.891469	1.3013	no
SREBF1	XLOC_021910	17:17584786-17740325	1.15395	0.00085	0.0221967	2.22522	yes	1.58974	5e-05	0.00116756	3.00995	yes	0.291296	0.3582	0.890125	1.22374	no	0.512084	0.24815	0.999777	1.42611	no
TSC22D3	XLOC_058599	X:106956450-107038973	1.15009	5e-05	0.00217877	2.21928	yes	0.306994	0.16265	0.613042	1.23713	no	1.79234	5e-05	0.00369973	3.46376	yes	1.34758	5e-05	0.00948904	2.54485	yes
COL27A1	XLOC_050129	9:116917741-117074791	1.14933	0.00015	0.00555	2.21811	yes	1.40383	5e-05	0.00116756	2.64603	yes	0.504611	0.14615	0.701544	1.41874	no	0.199144	0.56505	0.999777	1.14802	no
IL1RAP	XLOC_034894	3:190231839-190375843	1.14642	0.0006	0.0171885	2.21364	yes	0.799841	0.01075	0.100872	1.74091	no	1.31305	0.0003	0.0174615	2.48466	yes	1.00681	0.00385	0.174878	2.00946	no
GBP1	XLOC_003585	1:89518001-89531043	1.14628	5e-05	0.00217877	2.21342	yes	0.950178	0.0001	0.00213617	1.93211	yes	0.972742	5e-05	0.00369973	1.96257	yes	-0.00307835	0.991	0.999777	0.997869	no
SIK1	XLOC_032347	21:44834394-44847008	1.13589	5e-05	0.00217877	2.19754	yes	1.48488	5e-05	0.00116756	2.79894	yes	0.416001	0.0762	0.545277	1.33422	no	0.245915	0.28045	0.999777	1.18584	no
MX2	XLOC_031940	21:42733869-42781557	1.13086	5e-05	0.00217877	2.18989	yes	1.7378	5e-05	0.00116756	3.33526	yes	1.73872	5e-05	0.00369973	3.33739	yes	0.678091	0.01345	0.354252	1.60002	no
AEBP1	XLOC_044661	7:44143846-44154161	1.1128	0.0001	0.00393125	2.16265	yes	1.36357	5e-05	0.00116756	2.57321	yes	0.658273	0.0251	0.318292	1.57819	no	0.34476	0.23415	0.999777	1.26994	no
RP11-178A10.1	XLOC_005389	10:42970987-42990784	1.10738	0.0008	0.021236	2.15454	yes	0.700563	0.03285	0.230795	1.62514	no	1.1697	0.0014	0.0554855	2.24965	no	0.463877	0.2125	0.999777	1.37924	no
TFEB	XLOC_043472	6:41651715-41703997	1.10285	0.00035	0.0110556	2.14779	yes	1.66089	5e-05	0.00116756	3.16212	yes	0.709568	0.02195	0.290529	1.63531	no	0.521553	0.10135	0.829848	1.4355	no
LGALS7B	XLOC_024822	19:39279829-39282395	1.09607	5e-05	0.00217877	2.13772	yes	1.12756	5e-05	0.00116756	2.18489	yes	0.739871	0.00555	0.133574	1.67003	no	-0.00360743	0.98975	0.999777	0.997503	no
FHL1	XLOC_057691	X:135229558-135293518	1.09382	5e-05	0.00217877	2.13438	yes	1.06458	5e-05	0.00116756	2.09156	yes	1.40193	5e-05	0.00369973	2.64255	yes	0.827377	0.0019	0.123003	1.77446	no
HCLS1	XLOC_035754	3:121350245-121379779	1.09252	0.00015	0.00555	2.13246	yes	1.09917	5e-05	0.00116756	2.14231	yes	0.991058	0.00075	0.0347775	1.98764	yes	0.543636	0.0614	0.695486	1.45764	no
NOTCH3	XLOC_025753	19:15270443-15311804	1.08836	0.0019	0.0415216	2.12632	yes	1.81592	5e-05	0.00116756	3.52084	yes	-0.0856619	0.83015	0.994059	0.942352	no	-1.35617	0.00795	0.262635	0.390618	no
MX1	XLOC_031941	21:42792230-42831141	1.07599	0.00015	0.00555	2.10817	yes	1.25022	5e-05	0.00116756	2.37878	yes	1.46753	5e-05	0.00369973	2.76548	yes	0.320721	0.2158	0.999777	1.24895	no
NOXA1	XLOC_050443	9:140317801-140336268	1.07544	0.0008	0.021236	2.10736	yes	1.17397	0.0005	0.0085927	2.25632	yes	0.520474	0.11665	0.64317	1.43443	no	-0.149099	0.6902	0.999777	0.901813	no
MPP2	XLOC_022407	17:41952724-41987068	1.07462	0.0006	0.0171885	2.10617	yes	2.02235	5e-05	0.00116756	4.06245	yes	-0.468736	0.1884	0.757904	0.722597	no	0.0528259	0.8775	0.999777	1.03729	no
HMOX1	XLOC_032815	22:35776341-35790207	1.07307	5e-05	0.00217877	2.10391	yes	3.8315	5e-05	0.00116756	14.2363	yes	-0.795535	0.0077	0.162049	0.576129	no	-0.713252	0.01515	0.382874	0.609944	no
BCAM	XLOC_024951	19:45312294-45324673	1.07242	5e-05	0.00217877	2.10296	yes	1.01977	5e-05	0.00116756	2.0276	yes	0.752155	0.0014	0.0554855	1.68431	no	0.126854	0.5844	0.999777	1.09191	no
SLC6A6	XLOC_033642	3:14444075-14583588	1.07184	0.0001	0.00393125	2.10211	yes	1.89575	5e-05	0.00116756	3.72115	yes	-0.19414	0.5072	0.956416	0.874094	no	-0.296995	0.31785	0.999777	0.813946	no
CCDC144A	XLOC_020542	17:16592850-16707797	1.06609	0.00125	0.0299896	2.09375	yes	0.796798	0.00935	0.0908566	1.73724	no	0.640471	0.06295	0.50148	1.55884	no	0.384913	0.23865	0.999777	1.30578	no
ARMCX3	XLOC_057411	X:100877786-100883508	1.06323	0.0013	0.0309837	2.0896	yes	1.12171	0.0004	0.00703218	2.17605	yes	0.596603	0.07435	0.541793	1.51215	no	0.203989	0.56395	0.999777	1.15188	no
SLITRK6	XLOC_013907	13:86366924-86373623	1.06129	0.0006	0.0171885	2.0868	yes	0.732013	0.0082	0.0824583	1.66096	no	0.0904435	0.7801	0.994059	1.0647	no	-0.174393	0.60415	0.999777	0.88614	no
PDPN	XLOC_000223	1:13909959-13944452	1.05786	0.00025	0.00863186	2.08184	yes	0.901855	0.00045	0.00778592	1.86847	yes	0.612155	0.03305	0.360878	1.52854	no	0.516561	0.0803	0.756787	1.43054	no
IFITM3	XLOC_008746	11:319668-321340	1.05496	5e-05	0.00217877	2.07766	yes	1.1138	5e-05	0.00116756	2.16415	yes	1.06246	5e-05	0.00369973	2.08849	yes	0.461489	0.03675	0.573996	1.37696	no
FGFR1	XLOC_048479	8:38268655-38326352	1.05319	0.001	0.0253363	2.07511	yes	1.75024	5e-05	0.00116756	3.36415	yes	-0.0182819	0.95255	0.994059	0.987408	no	0.386071	0.27045	0.999777	1.30683	no
PHGDH	XLOC_001348	1:120202420-120286838	1.05247	0.0002	0.00707433	2.07408	yes	0.136714	0.61	0.975547	1.0994	no	1.63078	5e-05	0.00369973	3.0968	yes	0.889356	0.0023	0.135592	1.85235	no
CHAC1	XLOC_016528	15:41245159-41248710	1.04564	0.00085	0.0221967	2.06428	yes	0.735661	0.01085	0.101686	1.66516	no	1.77538	5e-05	0.00369973	3.42328	yes	1.67777	5e-05	0.00948904	3.19933	yes
FCHO1	XLOC_024499	19:17858526-17899377	1.04354	0.00015	0.00555	2.06128	yes	1.49568	5e-05	0.00116756	2.81997	yes	0.570962	0.0717	0.532809	1.48551	no	0.920858	0.0053	0.209789	1.89324	no
IL1RN	XLOC_027556	2:113864790-113891593	1.04142	5e-05	0.00217877	2.05825	yes	1.42016	5e-05	0.00116756	2.67615	yes	0.260687	0.34535	0.880367	1.19805	no	-0.526314	0.07525	0.743337	0.694326	no
WNT10A	XLOC_028299	2:219745084-219764303	1.03711	5e-05	0.00217877	2.05211	yes	1.38936	5e-05	0.00116756	2.61962	yes	0.774516	0.00555	0.133574	1.71062	no	0.0659513	0.8163	0.999777	1.04677	no
LY6E	XLOC_048047	8:144063154-144105249	1.03394	5e-05	0.00217877	2.04761	yes	1.06835	5e-05	0.00116756	2.09703	yes	1.25676	5e-05	0.00369973	2.38958	yes	0.639061	0.0041	0.180896	1.55732	no
PEMT	XLOC_021906	17:17408876-17513799	1.03336	0.0004	0.0123123	2.04679	yes	0.853107	0.00255	0.0331089	1.80639	yes	1.32628	5e-05	0.00369973	2.50755	yes	1.11019	0.0006	0.0573269	2.15874	no
OAS3	XLOC_011354	12:113344581-113455556	1.0182	0.00125	0.0299896	2.02539	yes	1.05208	0.00055	0.00932622	2.07352	yes	1.06771	0.0016	0.0608131	2.0961	no	0.386465	0.2121	0.999777	1.30719	no
KRT81,KRT83	XLOC_012123	12:52626303-52715182	1.01396	0.0007	0.0194002	2.01945	yes	0.777259	0.01745	0.144896	1.71387	no	0.277204	0.37725	0.905439	1.21184	no	0.15982	0.6072	0.999777	1.11715	no
RN7SL2	XLOC_015487	14:50329270-50329567	1.00995	5e-05	0.00217877	2.01384	yes	1.8622	5e-05	0.00116756	3.63562	yes	2.11956	5e-05	0.00369973	4.34561	yes	1.46605	5e-05	0.00948904	2.76264	yes
PTAFR	XLOC_003024	1:28473459-28520459	1.00524	5e-05	0.00217877	2.00728	yes	1.50456	5e-05	0.00116756	2.83738	yes	-0.610195	0.02885	0.342434	0.655108	no	-1.41393	5e-05	0.00948904	0.375288	yes
RIPK2	XLOC_047704	8:90621512-90827677	0.997055	5e-05	0.00217877	1.99592	yes	1.10745	5e-05	0.00116756	2.15464	yes	0.921619	0.0001	0.00706142	1.89424	yes	0.429389	0.0674	0.711165	1.34666	no
STAT1	XLOC_029997	2:191745522-191885686	0.995307	0.0002	0.00707433	1.9935	yes	1.1024	5e-05	0.00116756	2.14712	yes	0.925874	0.0021	0.0730328	1.89983	no	0.0383031	0.8966	0.999777	1.02691	no
SLC22A3	XLOC_042894	6:160769299-160932156	0.993019	5e-05	0.00217877	1.99035	yes	1.20999	5e-05	0.00116756	2.31336	yes	0.380534	0.1301	0.672546	1.30182	no	0.121039	0.63255	0.999777	1.08752	no
VNN1	XLOC_044022	6:133002638-133035188	0.98981	0.0016	0.0361675	1.98592	yes	1.0849	0.0004	0.00703218	2.12123	yes	0.826218	0.0149	0.235806	1.77303	no	0.260634	0.4589	0.999777	1.19801	no
EPSTI1	XLOC_013706	13:43460523-43566555	0.984469	0.001	0.0253363	1.97858	yes	0.806724	0.0087	0.086463	1.74923	no	1.37634	5e-05	0.00369973	2.59609	yes	0.629274	0.0539	0.666724	1.54679	no
NUAK1	XLOC_012611	12:106457117-106533811	0.98252	5e-05	0.00217877	1.97591	yes	1.01523	0.0002	0.00389186	2.02123	yes	1.08982	5e-05	0.00369973	2.12847	yes	0.802642	0.00155	0.107368	1.74429	no
GJB2	XLOC_013508	13:20761608-20767037	0.98066	5e-05	0.00217877	1.97337	yes	0.750164	0.0007	0.0114142	1.68198	yes	0.798573	0.0011	0.0460907	1.73938	yes	-0.183737	0.463	0.999777	0.880419	no
MT1E	XLOC_018838	16:56659386-56661024	0.977031	5e-05	0.00217877	1.96841	yes	0.706038	0.0033	0.0406062	1.63132	yes	1.20993	5e-05	0.00369973	2.31326	yes	0.80034	0.00115	0.0870607	1.74151	no
UGT1A1,UGT1A10,UGT1A3,UGT1A4,UGT1A5,UGT1A6,UGT1A7,UGT1A8,UGT1A9	XLOC_028429	2:234526290-234681956	0.970863	0.0001	0.00393125	1.96001	yes	0.261896	0.3081	0.799252	1.19905	no	0.977127	0.00075	0.0347775	1.96854	yes	0.0599984	0.8378	0.999777	1.04246	no
CORO1A	XLOC_018562	16:30194147-30200397	0.968091	0.00135	0.0317568	1.95625	yes	1.17406	0.0001	0.00213617	2.25646	yes	-0.114749	0.73345	0.994059	0.923543	no	-0.158608	0.6222	0.999777	0.895889	no
LAP3	XLOC_036604	4:17578814-17783135	0.967089	0.0001	0.00393125	1.95489	yes	0.900717	0.00035	0.00629054	1.86699	yes	0.983534	0.00045	0.0238021	1.9773	yes	0.265848	0.32925	0.999777	1.20234	no
EFNB1	XLOC_057213	X:68048839-68061990	0.966548	5e-05	0.00217877	1.95416	yes	1.10145	5e-05	0.00116756	2.1457	yes	0.11453	0.59615	0.977984	1.08262	no	0.0234961	0.9138	0.999777	1.01642	no
PCYOX1L	XLOC_039925	5:148737569-148750532	0.965969	0.00065	0.0182593	1.95338	yes	0.968493	0.0003	0.00552166	1.9568	yes	0.846857	0.0043	0.115033	1.79858	no	0.363554	0.24525	0.999777	1.28659	no
HES1	XLOC_034919	3:193853933-193856521	0.965502	0.00045	0.0134786	1.95274	yes	1.17928	5e-05	0.00116756	2.26464	yes	0.866708	0.00215	0.0740313	1.8235	no	0.433125	0.134	0.908237	1.35015	no
IRAK2	XLOC_033609	3:10206548-10285427	0.963385	0.0001	0.00393125	1.94988	yes	0.890412	0.00025	0.00470905	1.85371	yes	0.952137	0.00035	0.0197921	1.93474	yes	0.728525	0.00685	0.243238	1.65694	no
HERC5	XLOC_037073	4:89378267-89427314	0.956432	5e-05	0.00217877	1.9405	yes	1.27301	5e-05	0.00116756	2.41665	yes	1.32849	5e-05	0.00369973	2.5114	yes	0.29437	0.2062	0.999777	1.22635	no
ETS2	XLOC_031915	21:40177230-40196879	0.95475	0.0001	0.00393125	1.93824	yes	0.222313	0.3561	0.844471	1.1666	no	1.57388	5e-05	0.00369973	2.97704	yes	1.05524	0.00015	0.022588	2.07806	yes
WNT9A	XLOC_004838	1:228106356-228135631	0.945298	0.00035	0.0110556	1.92559	yes	1.48288	5e-05	0.00116756	2.79506	yes	-0.814165	0.01465	0.235602	0.568738	no	-0.686214	0.02955	0.521283	0.621483	no
IDH2	XLOC_018030	15:90626276-90645736	0.944037	0.00015	0.00555	1.9239	yes	1.24838	5e-05	0.00116756	2.37575	yes	0.357552	0.1664	0.727464	1.28125	no	0.210947	0.4066	0.999777	1.15745	no
KLF7	XLOC_030112	2:207938860-208031991	0.939556	0.00125	0.0299896	1.91794	yes	0.483449	0.0877	0.440661	1.39808	no	1.21919	5e-05	0.00369973	2.32816	yes	1.07794	0.0086	0.270783	2.11102	no
JDP2	XLOC_014769	14:75890385-75940814	0.939183	0.0008	0.021236	1.91744	yes	0.680787	0.01635	0.137327	1.60301	no	1.55487	5e-05	0.00369973	2.93807	yes	0.913678	0.003	0.151135	1.88384	no
PSG4	XLOC_026209	19:43696853-43711451	0.935697	0.00035	0.0110556	1.91281	yes	0.791607	0.0024	0.0316448	1.731	yes	0.155269	0.63805	0.983885	1.11363	no	-0.471102	0.11865	0.869723	0.721413	no
CLDN4	XLOC_044923	7:73213871-73247014	0.933945	5e-05	0.00217877	1.91049	yes	1.7653	5e-05	0.00116756	3.39945	yes	0.0381673	0.86585	0.994059	1.02681	no	-1.25034	5e-05	0.00948904	0.420349	yes
RFX5	XLOC_004043	1:151313115-151320503	0.932769	0.00045	0.0134786	1.90894	yes	1.0096	5e-05	0.00116756	2.01335	yes	0.370647	0.1419	0.692621	1.29293	no	0.200963	0.4231	0.999777	1.14947	no
NINJ1	XLOC_051114	9:95883770-95896570	0.92908	0.0001	0.00393125	1.90406	yes	1.41121	5e-05	0.00116756	2.6596	yes	0.384452	0.1291	0.669904	1.30536	no	-0.195409	0.43405	0.999777	0.873325	no
TRIB3	XLOC_030444	20:361260-378203	0.927563	5e-05	0.00217877	1.90206	yes	0.602199	0.00265	0.0341752	1.51803	yes	1.4049	5e-05	0.00369973	2.64799	yes	1.3219	5e-05	0.00948904	2.49995	yes
AQP1,FAM188B,INMT,INMT-FAM188B	XLOC_044569	7:30692199-30965131	0.92743	0.00155	0.0350921	1.90188	yes	2.96731	5e-05	0.00116756	7.82077	yes	-0.0800519	0.80765	0.994059	0.946024	no	0.0458851	0.88855	0.999777	1.03232	no
-	XLOC_027429	2:102599942-102603939	0.926583	0.0018	0.0395754	1.90077	yes	1.11873	0.0001	0.00213617	2.17156	yes	-0.520674	0.12255	0.6567	0.697046	no	-0.411563	0.23215	0.999777	0.751808	no
RNF213	XLOC_021534	17:78234618-78411886	0.923728	0.00055	0.0161397	1.89701	yes	1.10237	0.0001	0.00213617	2.14707	yes	0.330307	0.22855	0.798633	1.25728	no	-0.0952723	0.7175	0.999777	0.936096	no
PTPRU	XLOC_000487	1:29563027-29653325	0.922253	0.00045	0.0134786	1.89507	yes	0.959293	5e-05	0.00116756	1.94436	yes	0.477752	0.0604	0.491598	1.39257	no	0.208245	0.4005	0.999777	1.15528	no
DST	XLOC_043623	6:56322784-56819426	0.917483	0.0005	0.0147924	1.88882	yes	0.460317	0.07595	0.404476	1.37584	no	0.961666	0.0005	0.0257611	1.94756	yes	0.669091	0.0249	0.474504	1.59007	no
IFITM1,IFITM2	XLOC_007236	11:307630-315272	0.917302	5e-05	0.00217877	1.88858	yes	0.941039	5e-05	0.00116756	1.91991	yes	1.20867	5e-05	0.00369973	2.31124	yes	0.507335	0.01825	0.417674	1.42142	no
DHRS2	XLOC_014338	14:24099323-24114848	0.916991	0.00115	0.0282943	1.88817	yes	1.63668	5e-05	0.00116756	3.10949	yes	-0.903902	0.00705	0.155178	0.534439	no	-0.435446	0.1773	0.974991	0.739465	no
SDHA	XLOC_038889	5:218355-256815	0.915904	5e-05	0.00217877	1.88675	yes	1.02299	5e-05	0.00116756	2.03213	yes	0.669092	0.00245	0.0809548	1.59007	no	0.643694	0.00235	0.137371	1.56232	no
MYO7B	XLOC_027646	2:128293377-128395304	0.912413	0.0015	0.0342279	1.88219	yes	1.70503	5e-05	0.00116756	3.26036	yes	-0.505429	0.106	0.615205	0.704451	no	-0.277101	0.38795	0.999777	0.825248	no
KLF4	XLOC_051231	9:110247132-110252763	0.900758	5e-05	0.00217877	1.86705	yes	0.768998	0.00015	0.00305086	1.70409	yes	1.05642	5e-05	0.00369973	2.07976	yes	0.75848	0.00195	0.124494	1.69171	no
PHLDA2	XLOC_008807	11:2949502-2950685	0.895628	0.0001	0.00393125	1.86042	yes	1.45409	5e-05	0.00116756	2.73984	yes	-0.0636685	0.7856	0.994059	0.956828	no	-0.309993	0.1942	0.991832	0.806646	no
TNFRSF21	XLOC_043542	6:47199267-47277675	0.88382	0.0006	0.0171885	1.84525	yes	0.660095	0.00835	0.0836367	1.58019	no	0.728556	0.00555	0.133574	1.65698	no	0.548981	0.03775	0.580578	1.46305	no
TP53I11	XLOC_009176	11:44740941-44972840	0.873932	0.0006	0.0171885	1.83265	yes	1.54317	5e-05	0.00116756	2.91434	yes	0.119976	0.64265	0.984227	1.08672	no	-0.0808866	0.76235	0.999777	0.945476	no
UBE2L6	XLOC_009331	11:57319128-57335757	0.871329	0.0001	0.00393125	1.82935	yes	0.877447	5e-05	0.00116756	1.83712	yes	1.00191	5e-05	0.00369973	2.00265	yes	0.317239	0.1535	0.937218	1.24594	no
STOM	XLOC_051350	9:124101354-124132550	0.864634	0.00125	0.0299896	1.82088	yes	0.369098	0.1387	0.564507	1.29155	no	0.935817	0.00095	0.0412983	1.91297	yes	0.450057	0.0957	0.816943	1.36609	no
IRF1	XLOC_041117	5:131817300-131826515	0.85948	0.0009	0.0233339	1.81438	yes	0.646125	0.00705	0.0736542	1.56496	no	0.838439	0.00185	0.0668451	1.78811	no	0.538612	0.03945	0.591494	1.45257	no
MAP2	XLOC_028217	2:210288749-210598842	0.856292	0.0018	0.0395754	1.81038	yes	0.567151	0.0467	0.293217	1.48159	no	1.0013	0.00065	0.0316159	2.0018	yes	0.357228	0.2177	0.999777	1.28096	no
RARA	XLOC_020959	17:38465437-38513891	0.853885	0.0004	0.0123123	1.80736	yes	1.12786	5e-05	0.00116756	2.18534	yes	0.108183	0.6919	0.994059	1.07787	no	-0.0571269	0.8353	0.999777	0.961176	no
PFKFB4,UCN2	XLOC_035339	3:48555116-48601206	0.85024	0.00045	0.0134786	1.8028	yes	1.27936	5e-05	0.00116756	2.42731	yes	-0.396996	0.14475	0.697959	0.759438	no	-0.565863	0.0417	0.606203	0.675551	no
IL27RA	XLOC_024410	19:14142446-14164056	0.846843	5e-05	0.00217877	1.79856	yes	1.41047	5e-05	0.00116756	2.65824	yes	0.440901	0.05185	0.451085	1.35745	no	0.0441454	0.84705	0.999777	1.03107	no
SEMA4B	XLOC_017078	15:90703835-90772911	0.841342	5e-05	0.00217877	1.79172	yes	0.705626	0.0006	0.0100295	1.63085	yes	0.601327	0.00675	0.149999	1.51711	no	0.243625	0.26255	0.999777	1.18396	no
MED24	XLOC_022282	17:38175349-38256978	0.838964	0.0011	0.0272495	1.78877	yes	0.961328	5e-05	0.00116756	1.9471	yes	0.250806	0.3218	0.867826	1.18987	no	0.346734	0.1696	0.958819	1.27168	no
NUAK2	XLOC_004639	1:205271186-205290883	0.83853	0.0002	0.00707433	1.78823	yes	1.20669	5e-05	0.00116756	2.30807	yes	0.0528837	0.8347	0.994059	1.03734	no	0.434465	0.075	0.743204	1.35141	no
MDK	XLOC_007714	11:46402305-46405443	0.834195	0.0008	0.021236	1.78286	yes	1.32456	5e-05	0.00116756	2.50456	yes	0.360102	0.16945	0.732954	1.28352	no	0.203241	0.43585	0.999777	1.15128	no
CA11	XLOC_026330	19:49141198-49184461	0.831908	0.00225	0.0475888	1.78004	yes	0.884672	0.00145	0.020962	1.84634	yes	0.320273	0.2865	0.842423	1.24857	no	-0.383754	0.2393	0.999777	0.766441	no
TAP1	XLOC_043361	6:32808493-32847625	0.829744	0.00135	0.0317568	1.77737	yes	0.687854	0.00475	0.054914	1.61089	no	0.775359	0.00545	0.133242	1.71162	no	0.182633	0.5031	0.999777	1.13495	no
PPARD	XLOC_042064	6:35310334-35395968	0.821923	0.0001	0.00393125	1.76776	yes	0.917323	5e-05	0.00116756	1.88861	yes	0.209331	0.35865	0.890696	1.15615	no	0.0397208	0.863	0.999777	1.02791	no
JPH2	XLOC_031481	20:42735256-42817594	0.821051	0.0006	0.0171885	1.76669	yes	0.639647	0.00715	0.074293	1.55795	no	0.913798	0.0006	0.0299161	1.884	yes	0.801702	0.00265	0.141749	1.74316	no
DUSP5	XLOC_005980	10:112257595-112271405	0.819846	0.00025	0.00863186	1.76522	yes	0.70086	0.00095	0.014677	1.62547	yes	0.37081	0.1177	0.645398	1.29308	no	0.093172	0.69325	0.999777	1.06671	no
JUNB	XLOC_024383	19:12873816-12985765	0.817953	0.0015	0.0342279	1.7629	yes	0.883642	0.0002	0.00389186	1.84503	yes	0.355702	0.19975	0.773306	1.27961	no	0.121785	0.67665	0.999777	1.08808	no
GADD45A	XLOC_000943	1:68150743-68154021	0.817793	0.00045	0.0134786	1.76271	yes	0.507333	0.0186	0.152377	1.42142	no	1.45664	5e-05	0.00369973	2.74468	yes	1.2834	5e-05	0.00948904	2.43412	yes
KLHDC8B	XLOC_033916	3:49208978-49213921	0.812391	0.0023	0.0484339	1.75612	yes	0.517818	0.0506	0.309819	1.43179	no	0.751857	0.00905	0.179082	1.68396	no	0.309364	0.31565	0.999777	1.23916	no
RXRA	XLOC_050363	9:137208943-137332576	0.809311	0.0011	0.0272495	1.75237	yes	1.17092	5e-05	0.00116756	2.25155	yes	0.444776	0.123	0.658351	1.3611	no	0.212384	0.4647	0.999777	1.1586	no
CXXC5	XLOC_039819	5:139026883-139063467	0.80927	0.00135	0.0317568	1.75232	yes	1.1804	5e-05	0.00116756	2.2664	yes	-0.343356	0.21255	0.78596	0.788206	no	-0.139737	0.6143	0.999777	0.907685	no
IRF2BPL	XLOC_015777	14:77490887-77495034	0.80581	0.0001	0.00393125	1.74813	yes	1.1054	5e-05	0.00116756	2.15159	yes	0.0583335	0.7952	0.994059	1.04126	no	-0.102538	0.6465	0.999777	0.931393	no
ALDH3B1	XLOC_008107	11:67776047-67797928	0.802332	0.00145	0.0334031	1.74392	yes	1.40117	5e-05	0.00116756	2.64116	yes	-0.16638	0.5398	0.965436	0.891076	no	-0.441692	0.1023	0.834176	0.736271	no
VWA5A	XLOC_008628	11:123986068-124018428	0.80057	0.0014	0.0327202	1.74179	yes	0.78429	0.0013	0.0191556	1.72224	yes	0.638182	0.0175	0.256255	1.55637	no	0.150015	0.5893	0.999777	1.10958	no
HRSP12	XLOC_048921	8:99114571-99129469	0.798353	0.00165	0.0370661	1.73911	yes	0.593381	0.01795	0.148323	1.50878	no	0.626998	0.02275	0.296325	1.54435	no	0.311152	0.25125	0.999777	1.2407	no
TINF2	XLOC_015311	14:24708848-24711880	0.797496	0.0003	0.0100233	1.73808	yes	1.07796	5e-05	0.00116756	2.11105	yes	0.48139	0.0567	0.475572	1.39609	no	-0.140851	0.54395	0.999777	0.906984	no
MYO1G	XLOC_046042	7:45002259-45019128	0.797151	0.0008	0.021236	1.73767	yes	0.657419	0.0029	0.036779	1.57726	yes	0.8404	0.0013	0.0524183	1.79055	no	0.180012	0.4725	0.999777	1.13289	no
CLIP2	XLOC_044931	7:73703796-73820273	0.787967	0.0003	0.0100233	1.72664	yes	1.36175	5e-05	0.00116756	2.56997	yes	-0.257011	0.26895	0.831969	0.83682	no	-0.303749	0.1813	0.974991	0.810144	no
CEBPB	XLOC_030904	20:48807375-48809212	0.783513	0.00015	0.00555	1.72132	yes	1.1908	5e-05	0.00116756	2.28279	yes	0.132101	0.5678	0.972555	1.09589	no	-0.0192312	0.9322	0.999777	0.986758	no
IFIH1	XLOC_029798	2:163123588-163175213	0.774414	0.0003	0.0100233	1.7105	yes	0.819643	0.0001	0.00213617	1.76497	yes	1.16134	5e-05	0.00369973	2.23665	yes	0.298303	0.20955	0.999777	1.2297	no
HLA-B,HLA-C	XLOC_043294	6:31236525-31324965	0.772703	0.00035	0.0110556	1.70847	yes	0.838254	0.0001	0.00213617	1.78789	yes	0.471575	0.04025	0.397387	1.38662	no	-0.159132	0.4785	0.999777	0.895564	no
FEZ1	XLOC_010185	11:125315645-125369424	0.770132	0.00045	0.0134786	1.70543	yes	0.530193	0.01515	0.130693	1.44412	no	0.368661	0.1262	0.664532	1.29115	no	0.228225	0.34575	0.999777	1.17139	no
ASNS	XLOC_046442	7:97481429-97501854	0.769977	0.0003	0.0100233	1.70524	yes	0.0188854	0.92675	0.996325	1.01318	no	1.51654	5e-05	0.00369973	2.86104	yes	1.01489	5e-05	0.00948904	2.02075	yes
GRB7	XLOC_020944	17:37894179-37903544	0.76884	0.0024	0.049958	1.7039	yes	1.26457	5e-05	0.00116756	2.40256	yes	0.147002	0.5883	0.977182	1.10727	no	0.00440095	0.9867	0.999777	1.00306	no
ZMIZ1	XLOC_005700	10:80703084-81076276	0.765051	0.00065	0.0182593	1.69943	yes	1.25996	5e-05	0.00116756	2.39489	yes	-0.433904	0.0804	0.55755	0.740256	no	-0.230109	0.34	0.999777	0.85257	no
NFE2L3	XLOC_044517	7:26191837-26226745	0.753856	0.00165	0.0370661	1.68629	yes	0.835092	0.00015	0.00305086	1.78397	yes	1.12578	5e-05	0.00369973	2.18219	yes	0.850698	0.0011	0.0846633	1.80337	no
TNS3	XLOC_046061	7:47314751-47622156	0.753396	0.00125	0.0299896	1.68576	yes	0.740395	0.00035	0.00629054	1.67063	yes	-0.0180192	0.9391	0.994059	0.987588	no	-0.132765	0.55605	0.999777	0.912082	no
LITAF	XLOC_019446	16:11641773-11730237	0.749534	0.00035	0.0110556	1.68125	yes	1.0593	5e-05	0.00116756	2.08392	yes	0.310837	0.1578	0.716812	1.24043	no	0.00162791	0.99405	1	1.00113	no
CARS	XLOC_008811	11:3022151-3078843	0.745288	0.0008	0.021236	1.67631	yes	0.61942	0.00225	0.029951	1.53626	yes	0.89672	0.0001	0.00706142	1.86183	yes	0.623437	0.00595	0.223998	1.54054	no
TFCP2L1	XLOC_029531	2:121974162-122042790	0.744804	0.00165	0.0370661	1.67575	yes	1.29908	5e-05	0.00116756	2.46072	yes	0.633487	0.01505	0.23737	1.55131	no	0.531878	0.0813	0.761455	1.44581	no
SLC6A15	XLOC_012456	12:85253491-85307394	0.74333	0.00045	0.0134786	1.67404	yes	0.821222	0.0001	0.00213617	1.7669	yes	0.628797	0.0073	0.157199	1.54628	no	0.400631	0.0961	0.817292	1.32009	no
HK2	XLOC_027178	2:75061107-75120486	0.739198	0.0003	0.0100233	1.66925	yes	0.813536	5e-05	0.00116756	1.75751	yes	0.723496	0.001	0.0430681	1.65118	yes	0.397437	0.0719	0.728547	1.31717	no
H1FX	XLOC_035842	3:129033614-129045068	0.734859	0.0018	0.0395754	1.66423	yes	0.808818	0.0005	0.0085927	1.75178	yes	0.609353	0.0151	0.237889	1.52557	no	0.470235	0.0621	0.695486	1.38534	no
F3	XLOC_003649	1:94994780-95007387	0.733703	0.0012	0.0292263	1.6629	yes	0.491667	0.02215	0.173646	1.40607	no	1.0383	5e-05	0.00369973	2.05381	yes	0.46593	0.0769	0.745016	1.38121	no
PSAT1	XLOC_049846	9:80912019-80945010	0.731639	0.001	0.0253363	1.66052	yes	-0.131925	0.5585	0.961316	0.912613	no	1.4476	5e-05	0.00369973	2.72754	yes	0.884721	0.00015	0.022588	1.84641	yes
IL4R	XLOC_018511	16:27324988-27376099	0.730873	0.00055	0.0161397	1.65964	yes	0.872163	5e-05	0.00116756	1.83041	yes	0.452139	0.03985	0.39625	1.36807	no	0.290895	0.20065	0.998471	1.2234	no
PLSCR1	XLOC_035979	3:146232966-146262651	0.727174	0.0012	0.0292263	1.65539	yes	0.794938	0.0001	0.00213617	1.735	yes	0.922641	0.0004	0.0218212	1.89558	yes	0.344915	0.1481	0.930914	1.27008	no
SCPEP1	XLOC_021246	17:55055465-55084129	0.727163	0.00145	0.0334031	1.65538	yes	0.883743	0.0001	0.00213617	1.84516	yes	0.378115	0.099	0.601557	1.29964	no	-0.0708493	0.75355	0.999777	0.952077	no
VAV2	XLOC_051514	9:136627015-136857726	0.719919	0.0004	0.0123123	1.64709	yes	0.887449	5e-05	0.00116756	1.8499	yes	0.451832	0.04125	0.401841	1.36778	no	0.423175	0.05725	0.679641	1.34088	no
COL6A1	XLOC_032016	21:47401650-47424964	0.713627	0.0006	0.0171885	1.63992	yes	1.37724	5e-05	0.00116756	2.59771	yes	-0.580913	0.0136	0.225226	0.668541	no	-0.485878	0.0338	0.549775	0.714062	no
MID1IP1	XLOC_056943	X:38660684-38665790	0.710673	0.0013	0.0309837	1.63657	yes	0.547518	0.0114	0.105355	1.46157	no	0.824006	0.00055	0.0279235	1.77031	yes	0.818681	0.00035	0.0400736	1.76379	yes
ARHGDIB	XLOC_011805	12:15094950-15114662	0.670993	0.00155	0.0350921	1.59217	yes	0.755753	0.0002	0.00389186	1.68851	yes	0.686848	0.00315	0.0940336	1.60976	no	0.481295	0.03375	0.549775	1.396	no
SLC2A1	XLOC_003212	1:43391518-43424602	0.667418	0.00175	0.0388301	1.58823	yes	0.247131	0.22825	0.708562	1.18684	no	0.720305	0.00245	0.0809548	1.64753	no	0.0459266	0.8372	0.999777	1.03235	no
DUSP7	XLOC_035407	3:52082934-52090566	0.638825	0.00135	0.0317568	1.55706	yes	0.839778	5e-05	0.00116756	1.78977	yes	0.510582	0.017	0.253469	1.42462	no	0.5432	0.0115	0.327148	1.4572	no
EZR	XLOC_044223	6:159186772-159241625	-0.638815	0.00145	0.0334031	0.64224	yes	-0.576679	0.00445	0.0521154	0.670505	no	-0.190003	0.3941	0.913662	0.876604	no	-0.189912	0.3871	0.999777	0.876659	no
CENPB	XLOC_031124	20:3764497-3767337	-0.647318	0.002	0.0431207	0.638466	yes	-0.619835	0.00225	0.029951	0.650745	yes	-0.538365	0.0169	0.253063	0.688551	no	-0.185022	0.40925	0.999777	0.879636	no
TGFBR2	XLOC_033724	3:30647993-30735640	-0.651811	0.00125	0.0299896	0.636481	yes	-0.632411	0.0013	0.0191556	0.645097	yes	-0.467192	0.0298	0.346612	0.723371	no	-0.12669	0.5575	0.999777	0.91593	no
ATP6V1B2	XLOC_047182	8:20054877-20084330	-0.651931	0.00145	0.0334031	0.636428	yes	-0.751071	0.0001	0.00213617	0.594162	yes	-0.578903	0.01065	0.195451	0.669473	no	-0.556953	0.0122	0.336691	0.679736	no
TUBB4B	XLOC_050437	9:140135664-140142222	-0.653379	0.0015	0.0342279	0.635789	yes	-0.523665	0.0096	0.0929316	0.695602	no	-0.641066	0.00435	0.115703	0.641239	no	-0.266173	0.22795	0.999777	0.831522	no
BCAR3	XLOC_003633	1:94027346-94312706	-0.661846	0.0015	0.0342279	0.632069	yes	-0.668005	0.00115	0.0173807	0.629376	yes	-0.261975	0.2365	0.803407	0.833945	no	0.0376819	0.86445	0.999777	1.02646	no
CNN3	XLOC_003657	1:95362506-95392834	-0.674435	0.0018	0.0395754	0.626578	yes	-0.730023	0.00025	0.00470905	0.602894	yes	-0.338054	0.12765	0.66707	0.791108	no	-0.281187	0.20235	0.999777	0.822914	no
HSPA1B	XLOC_041991	6:31795511-31798031	-0.675995	0.00085	0.0221967	0.6259	yes	-0.775132	0.0001	0.00213617	0.584335	yes	-0.989551	5e-05	0.00369973	0.503634	yes	-1.04239	0.0001	0.0162988	0.485522	yes
LASP1	XLOC_020928	17:37026111-37078023	-0.678706	0.0012	0.0292263	0.624725	yes	-0.591738	0.00395	0.0472363	0.663543	yes	-0.709276	0.0015	0.0582863	0.611627	no	-0.343333	0.1346	0.909443	0.788218	no
SLC23A2	XLOC_031136	20:4833001-4990939	-0.688586	0.0018	0.0395754	0.620462	yes	-0.470887	0.03045	0.218859	0.721521	no	-0.599995	0.0111	0.198729	0.659756	no	-0.283425	0.2184	0.999777	0.821638	no
S100A10	XLOC_004058	1:151955390-151966866	-0.694527	0.00145	0.0334031	0.617912	yes	-0.822785	0.0001	0.00213617	0.56535	yes	-0.496618	0.03885	0.390493	0.708766	no	-0.574392	0.01615	0.389644	0.671569	no
PARP4	XLOC_013557	13:24982294-25171814	-0.696606	0.00065	0.0182593	0.617022	yes	-0.842736	5e-05	0.00116756	0.557585	yes	-0.366216	0.08915	0.581745	0.775815	no	-0.357599	0.0974	0.820791	0.780462	no
LAD1,TNNT2	XLOC_004576	1:201328135-201368736	-0.702969	0.00035	0.0110556	0.614307	yes	-0.544439	0.00495	0.0567118	0.685658	no	-0.668252	0.0021	0.0730328	0.629269	no	-0.22023	0.2861	0.999777	0.858429	no
EHF	XLOC_007628	11:34642577-34684924	-0.703522	0.00075	0.0205497	0.614071	yes	-0.962934	5e-05	0.00116756	0.513013	yes	0.161433	0.4489	0.941168	1.1184	no	0.0378205	0.8566	0.999777	1.02656	no
PLEKHA5	XLOC_010505	12:19282591-19529334	-0.70809	0.0011	0.0272495	0.61213	yes	-0.945188	5e-05	0.00116756	0.519362	yes	-0.309316	0.1714	0.735909	0.807024	no	-0.190012	0.38925	0.999777	0.876598	no
EBP	XLOC_057036	X:48379545-48387104	-0.709255	0.001	0.0253363	0.611636	yes	-0.790477	5e-05	0.00116756	0.578153	yes	-0.58642	0.0109	0.198209	0.665993	no	-0.319107	0.15645	0.941292	0.801566	no
DHCR7	XLOC_009640	11:71139238-71163914	-0.713491	0.00065	0.0182593	0.609843	yes	-0.869454	5e-05	0.00116756	0.547354	yes	-0.368632	0.1036	0.610152	0.774517	no	-0.330847	0.1485	0.930914	0.79507	no
MGST3	XLOC_001801	1:165600097-165631033	-0.71436	0.0011	0.0272495	0.609475	yes	-0.654577	0.00205	0.0278957	0.635262	yes	-0.816561	0.0005	0.0257611	0.567794	yes	-0.644772	0.0054	0.210737	0.639594	no
TUBB2A	XLOC_042985	6:3153902-3157760	-0.719419	0.0019	0.0415216	0.607342	yes	-0.337326	0.121	0.523979	0.791507	no	-0.880683	0.00045	0.0238021	0.54311	yes	-0.770787	0.0017	0.116019	0.586098	no
PTGES	XLOC_051465	9:132500609-132515326	-0.731718	0.00075	0.0205497	0.602186	yes	-0.581125	0.0061	0.0662638	0.668442	no	-1.01061	5e-05	0.00369973	0.496336	yes	-0.851755	0.0002	0.027708	0.55411	yes
RCBTB1	XLOC_013766	13:50106079-50159796	-0.734831	0.00115	0.0282943	0.600888	yes	-0.94192	5e-05	0.00116756	0.52054	yes	-0.429741	0.061	0.493355	0.742395	no	-0.119964	0.58985	0.999777	0.920211	no
MAPKAP1	XLOC_051400	9:128199671-128469513	-0.751375	0.00215	0.0458086	0.594037	yes	-0.756948	0.00155	0.0221978	0.591747	yes	-0.705902	0.00535	0.132192	0.613059	no	-0.454845	0.07005	0.720984	0.729589	no
ITGB4	XLOC_021458	17:73717407-73761792	-0.753503	0.00235	0.0492004	0.593162	yes	-0.805647	0.00115	0.0173807	0.572105	yes	-0.487386	0.06175	0.497397	0.713316	no	0.0407532	0.8752	0.999777	1.02865	no
FAM20C	XLOC_044317	7:182934-300711	-0.754798	0.00065	0.0182593	0.592629	yes	-0.616885	0.0047	0.0545421	0.652077	no	-1.09357	5e-05	0.00369973	0.4686	yes	-0.600959	0.01215	0.336691	0.659316	no
TXNRD1	XLOC_011264	12:104609556-104744143	-0.770297	0.00165	0.0370661	0.586297	yes	-1.26808	5e-05	0.00116756	0.415212	yes	-0.339164	0.15115	0.710829	0.790499	no	-0.240998	0.33785	0.999777	0.84616	no
OPN3	XLOC_004990	1:241695433-241965435	-0.777502	0.0024	0.049958	0.583376	yes	-0.837718	0.00095	0.014677	0.559528	yes	-0.496925	0.0602	0.490881	0.708616	no	-0.402822	0.12125	0.876529	0.756377	no
CORO1B,PTPRCAP	XLOC_009565	11:67202980-67211292	-0.778606	0.0006	0.0171885	0.58293	yes	-0.661894	0.005	0.0570709	0.632048	no	-0.522271	0.04145	0.403507	0.696275	no	-0.571605	0.0244	0.470804	0.672868	no
LPAR5	XLOC_011651	12:6728000-6745613	-0.7854	0.00155	0.0350921	0.580191	yes	-0.442291	0.07235	0.391846	0.735965	no	-0.854999	0.00085	0.0383907	0.552866	yes	-0.746669	0.00435	0.188918	0.595978	no
ZFHX4	XLOC_047629	8:77318888-77779521	-0.792059	0.001	0.0253363	0.577519	yes	-0.723105	0.00135	0.0196837	0.605792	yes	-0.812285	0.00165	0.0622037	0.569479	no	-0.13745	0.5892	0.999777	0.909125	no
TP53BP2	XLOC_004789	1:223967498-224033674	-0.796734	0.00085	0.0221967	0.575651	yes	-0.818217	0.00055	0.00932622	0.567142	yes	-0.749494	0.00205	0.0718326	0.594812	no	-0.41856	0.0877	0.787935	0.748171	no
SF3B4	XLOC_004011	1:149895208-149900461	-0.796777	0.0001	0.00393125	0.575634	yes	-0.661112	0.00125	0.0186161	0.632391	yes	-0.774885	0.0005	0.0257611	0.584435	yes	-0.253326	0.243	0.999777	0.83896	no
DNAJB12	XLOC_006717	10:74092587-74114988	-0.804317	0.00105	0.026464	0.572633	yes	-0.539547	0.0199	0.159607	0.687987	no	-0.585548	0.0239	0.306144	0.666396	no	-0.314265	0.2072	0.999777	0.804261	no
MB21D2	XLOC_036319	3:192514603-192635950	-0.810935	0.00195	0.0421054	0.570012	yes	-0.986842	0.0002	0.00389186	0.504581	yes	-0.409158	0.12335	0.659463	0.753063	no	-0.230597	0.3747	0.999777	0.852282	no
NCOA5	XLOC_031530	20:44689623-44718594	-0.814574	0.00035	0.0110556	0.568576	yes	-0.597147	0.0159	0.134657	0.66106	no	-0.618969	0.0408	0.400394	0.651136	no	-0.195547	0.4291	0.999777	0.873242	no
TSPAN13	XLOC_044446	7:16793159-16824173	-0.816549	0.0012	0.0292263	0.567799	yes	-0.905136	0.00015	0.00305086	0.533982	yes	-0.450596	0.0736	0.538868	0.73174	no	-0.350113	0.15505	0.93966	0.784523	no
PHLDA1	XLOC_012411	12:76419226-76427712	-0.825283	0.00035	0.0110556	0.564371	yes	-1.20805	5e-05	0.00116756	0.432853	yes	0.364618	0.1609	0.718935	1.28754	no	1.09525	5e-05	0.00948904	2.1365	yes
MAVS	XLOC_030491	20:3827449-3856882	-0.834444	0.00215	0.0458086	0.560799	yes	-0.803246	0.0026	0.0335586	0.573058	yes	-0.886614	0.0012	0.0492425	0.540882	yes	-0.523409	0.0499	0.651569	0.695726	no
EFNB2	XLOC_014023	13:107142092-107188005	-0.836179	0.0001	0.00393125	0.560125	yes	-0.555604	0.01	0.095534	0.680372	no	-0.785166	0.00105	0.0445322	0.580285	yes	0.0609221	0.7916	0.999777	1.04313	no
PHLDA3	XLOC_004579	1:201434619-201438365	-0.839073	0.0002	0.00707433	0.559003	yes	-0.820371	5e-05	0.00116756	0.566296	yes	-0.368316	0.10265	0.608421	0.774686	no	-0.21885	0.3219	0.999777	0.85925	no
NCOA6	XLOC_031389	20:33284721-33413452	-0.842418	0.00195	0.0421054	0.557708	yes	-0.804984	0.00205	0.0278957	0.572368	yes	-0.816648	0.0028	0.0875299	0.56776	no	-0.268158	0.30895	0.999777	0.830379	no
BRPF3	XLOC_042083	6:36114474-36200567	-0.848021	0.0003	0.0100233	0.555546	yes	-0.527568	0.0242	0.184885	0.693723	no	-0.91131	0.00055	0.0279235	0.531702	yes	-0.308999	0.2419	0.999777	0.807202	no
RAB22A	XLOC_030979	20:56884751-56942563	-0.849687	5e-05	0.00217877	0.554905	yes	-0.929154	5e-05	0.00116756	0.525166	yes	-0.715489	0.0019	0.0682969	0.608999	no	-0.550412	0.0238	0.466692	0.682825	no
AREG	XLOC_036971	4:75310850-75320726	-0.850351	0.00145	0.0334031	0.55465	yes	-1.34093	5e-05	0.00116756	0.394766	yes	-0.0951233	0.7242	0.994059	0.936192	no	0.383109	0.15225	0.936712	1.30415	no
NOL12,TRIOBP	XLOC_032850	22:38077679-38172563	-0.862495	0.0001	0.00393125	0.550001	yes	-0.748879	0.002	0.0273859	0.595066	yes	-0.766591	0.0029	0.0896487	0.587805	no	-0.328098	0.19485	0.991971	0.796586	no
NEDD4L	XLOC_023359	18:55711598-56068772	-0.865493	0.00235	0.0492004	0.548859	yes	-0.75265	0.0067	0.0711149	0.593512	no	-0.681278	0.0071	0.155296	0.623613	no	-0.522521	0.06775	0.711606	0.696154	no
FAM210B	XLOC_030945	20:54933970-54943719	-0.868535	5e-05	0.00217877	0.547703	yes	-0.961213	5e-05	0.00116756	0.513625	yes	-0.920657	0.00025	0.0151867	0.528268	yes	-0.652014	0.0054	0.210737	0.636391	no
MYBL2	XLOC_030817	20:42295753-42345136	-0.869817	0.00025	0.00863186	0.547216	yes	-0.833988	0.0001	0.00213617	0.560976	yes	-0.296869	0.1937	0.763764	0.814017	no	0.480367	0.0297	0.5215	1.3951	no
CRIM1	XLOC_026883	2:36582885-36873230	-0.878701	0.00025	0.00863186	0.543857	yes	-0.857391	0.0016	0.0227224	0.55195	yes	-0.361267	0.16535	0.725381	0.778481	no	-0.164409	0.5111	0.999777	0.892294	no
ITPKB	XLOC_004826	1:226799328-226927072	-0.8889	0.0006	0.0171885	0.540026	yes	-0.6962	0.00465	0.054085	0.617196	no	-1.13912	0.00015	0.00993643	0.454036	yes	-0.495576	0.05185	0.659111	0.709278	no
EREG	XLOC_036970	4:75230859-75254468	-0.893759	5e-05	0.00217877	0.53821	yes	-1.45912	5e-05	0.00116756	0.363715	yes	-0.3633	0.1162	0.641961	0.777384	no	0.14168	0.51535	0.999777	1.10319	no
SUCO	XLOC_001888	1:172501488-172580971	-0.893825	0.0001	0.00393125	0.538185	yes	-0.843639	5e-05	0.00116756	0.557236	yes	-0.579227	0.01175	0.205087	0.669322	no	-0.300437	0.18925	0.982686	0.812006	no
FNBP1	XLOC_051469	9:132649465-132805474	-0.899547	0.00075	0.0205497	0.536055	yes	-0.751822	0.0062	0.0669696	0.593853	no	-0.748149	0.00865	0.173137	0.595367	no	-0.589433	0.041	0.60171	0.664604	no
B3GALTL	XLOC_013043	13:31774072-31906413	-0.905728	0.0015	0.0342279	0.533763	yes	-0.714201	0.00915	0.0895962	0.609543	no	-0.651207	0.0262	0.326292	0.636747	no	-0.188646	0.5082	0.999777	0.877429	no
HSPA1A	XLOC_041990	6:31777395-31785723	-0.913872	5e-05	0.00217877	0.530759	yes	-0.853621	0.0001	0.00213617	0.553394	yes	-1.25365	5e-05	0.00369973	0.419386	yes	-1.11761	5e-05	0.00948904	0.460857	yes
EXTL3	XLOC_047270	8:28457985-28613116	-0.925825	0.0001	0.00393125	0.526379	yes	-0.916435	5e-05	0.00116756	0.529817	yes	-0.706462	0.00245	0.0809548	0.612821	no	-0.475636	0.03925	0.589772	0.71915	no
IER3	XLOC_043278	6:30710975-30712331	-0.927288	5e-05	0.00217877	0.525846	yes	-1.67797	5e-05	0.00116756	0.312522	yes	-0.106202	0.63665	0.983612	0.929031	no	-0.0774057	0.73015	0.999777	0.94776	no
SH3BP5	XLOC_035094	3:15295690-15382875	-0.930592	0.00045	0.0134786	0.524643	yes	-0.802187	0.00085	0.0134723	0.573479	yes	-0.761777	0.00315	0.0940336	0.589769	no	-0.441354	0.0791	0.754853	0.736443	no
KCNK1	XLOC_002434	1:233749749-233808258	-0.936416	0.0007	0.0194002	0.522529	yes	-1.12678	5e-05	0.00116756	0.457937	yes	-0.667863	0.0166	0.251276	0.629438	no	-0.435079	0.126	0.888601	0.739653	no
DAP	XLOC_040315	5:10679341-10761384	-0.93794	5e-05	0.00217877	0.521978	yes	-1.07288	5e-05	0.00116756	0.475369	yes	-0.834142	0.0004	0.0218212	0.560917	yes	-0.483086	0.03455	0.556576	0.715446	no
DOCK5	XLOC_047235	8:25042237-25275598	-0.951239	0.00065	0.0182593	0.517188	yes	-0.883596	5e-05	0.00116756	0.542015	yes	-0.650232	0.0112	0.199748	0.637178	no	-0.321055	0.1766	0.973584	0.800484	no
HMGA2	XLOC_010988	12:66151799-66360075	-0.951941	0.00115	0.0282943	0.516937	yes	-0.697326	0.01445	0.126221	0.616714	no	-0.662508	0.0469	0.429228	0.631779	no	-0.087242	0.75605	0.999777	0.941321	no
NDRG3	XLOC_031422	20:35280168-35374533	-0.972475	0.0001	0.00393125	0.509631	yes	-0.765978	0.0002	0.00389186	0.588055	yes	-1.0921	5e-05	0.00369973	0.469078	yes	-0.660477	0.0063	0.230291	0.632669	no
ABL2	XLOC_004440	1:179068316-179198819	-0.97388	0.00085	0.0221967	0.509135	yes	-0.945983	0.00235	0.0310391	0.519076	yes	-0.333779	0.2747	0.835724	0.793455	no	-0.320197	0.2425	0.999777	0.80096	no
CPVL	XLOC_045899	7:29034846-29553944	-0.9774	0.00055	0.0161397	0.507894	yes	-1.00549	0.0001	0.00213617	0.498101	yes	-0.539019	0.05535	0.467785	0.688239	no	-0.414875	0.1393	0.914088	0.750084	no
GYS1	XLOC_026342	19:49471381-49496567	-0.984934	5e-05	0.00217877	0.505249	yes	-0.840817	0.0002	0.00389186	0.558327	yes	-0.814835	0.00195	0.069555	0.568473	no	-0.459362	0.0824	0.768166	0.727308	no
PLEKHM1	XLOC_022455	17:43513265-43568141	-0.985655	0.0003	0.0100233	0.504996	yes	-0.807482	0.0007	0.0114142	0.571378	yes	-0.669461	0.0388	0.390493	0.628742	no	-0.86025	0.00185	0.122631	0.550857	no
LMTK2	XLOC_045093	7:97736196-97838945	-0.987153	0.0001	0.00393125	0.504472	yes	-0.887199	5e-05	0.00116756	0.540663	yes	-0.802224	0.0007	0.0333483	0.573464	yes	-0.597359	0.0126	0.343623	0.660963	no
SORBS3	XLOC_047209	8:22298331-22433301	-0.98894	0.0015	0.0342279	0.503848	yes	-0.794122	0.0084	0.0840825	0.576694	no	-0.829238	0.0206	0.280124	0.562826	no	-0.509108	0.1833	0.976162	0.702657	no
CAPN2	XLOC_002331	1:223889294-223963720	-0.99128	5e-05	0.00217877	0.503031	yes	-0.896237	5e-05	0.00116756	0.537286	yes	-0.844846	0.0001	0.00706142	0.55677	yes	-0.424072	0.06165	0.695486	0.745318	no
NR2F2	XLOC_017141	15:96670597-96883492	-0.994255	0.0014	0.0327202	0.501995	yes	-1.01514	0.00035	0.00629054	0.49478	yes	-0.433386	0.1666	0.72782	0.740522	no	-0.119975	0.67485	0.999777	0.920204	no
CAMK2N1	XLOC_002895	1:20808883-20812755	-0.998011	5e-05	0.00217877	0.50069	yes	-0.807552	5e-05	0.00116756	0.571351	yes	-0.669005	0.0025	0.0810664	0.62894	no	-0.387647	0.07195	0.728547	0.764375	no
TSC22D2	XLOC_034609	3:150126092-150177993	-0.999708	0.00035	0.0110556	0.500101	yes	-0.78207	0.00695	0.0729083	0.581532	no	-0.520722	0.0739	0.540496	0.697023	no	-0.569317	0.04715	0.637906	0.673936	no
SAMD9	XLOC_046408	7:92728828-92747336	-1.00865	5e-05	0.00217877	0.497011	yes	-0.602331	0.00285	0.0363256	0.658689	yes	-1.07176	5e-05	0.00369973	0.475738	yes	-1.28326	5e-05	0.00948904	0.410866	yes
DANCR	XLOC_036798	4:53578596-53586998	-1.01279	0.00035	0.0110556	0.495587	yes	-1.04096	0.00015	0.00305086	0.486004	yes	-0.775741	0.0119	0.206153	0.584089	no	-0.137275	0.62535	0.999777	0.909235	no
PTHLH	XLOC_011885	12:28111016-28128368	-1.01522	0.00085	0.0221967	0.494753	yes	-0.681717	0.0149	0.129046	0.623423	no	-1.00751	0.00185	0.0668451	0.497404	no	-0.0533031	0.8499	0.999777	0.963727	no
KIAA1549	XLOC_046790	7:138391039-138666064	-1.01775	0.00035	0.0110556	0.493886	yes	-1.10608	5e-05	0.00116756	0.464555	yes	-0.787471	0.01805	0.259394	0.579359	no	-0.426063	0.13535	0.91104	0.74429	no
ADAM9	XLOC_047361	8:38854387-38962663	-1.03363	5e-05	0.00217877	0.48848	yes	-1.19509	5e-05	0.00116756	0.436759	yes	-0.6905	0.0015	0.0582863	0.619639	no	-0.632603	0.00365	0.17026	0.645012	no
RUNX1	XLOC_032246	21:36160097-37357047	-1.06064	0.00025	0.00863186	0.479419	yes	-0.381666	0.20175	0.67819	0.767551	no	-0.159447	0.61175	0.978697	0.895368	no	0.188275	0.5977	0.999777	1.1394	no
SLAMF7	XLOC_001732	1:160709036-160724611	-1.06585	0.0003	0.0100233	0.477691	yes	-0.150974	0.5981	0.973647	0.900642	no	-1.7903	5e-05	0.00369973	0.289112	yes	-1.35456	0.00195	0.124494	0.391054	no
FDPS	XLOC_001635	1:155278538-155300905	-1.07323	0.0003	0.0100233	0.475254	yes	-1.04353	0.00015	0.00305086	0.485139	yes	-0.877101	0.00315	0.0940336	0.54446	no	-0.696667	0.0173	0.407884	0.616996	no
ALG14	XLOC_003658	1:95448296-95538501	-1.07657	0.0008	0.021236	0.474155	yes	-0.683812	0.0162	0.136442	0.622518	no	-0.690247	0.0238	0.305708	0.619748	no	-0.510451	0.08935	0.79027	0.702003	no
ZMAT3	XLOC_036208	3:178735010-178790067	-1.07741	0.0005	0.0147924	0.473879	yes	-0.776921	0.0053	0.0596055	0.583611	no	-1.47751	5e-05	0.00369973	0.359108	yes	-1.06835	0.0069	0.243238	0.476864	no
CUEDC1	XLOC_022618	17:55938603-56032687	-1.07875	0.00045	0.0134786	0.473439	yes	-0.981475	0.00275	0.0352567	0.506462	yes	-0.670282	0.051	0.449026	0.628384	no	-0.496852	0.13625	0.912663	0.708651	no
DSC2	XLOC_023767	18:28645856-28742819	-1.08605	5e-05	0.00217877	0.471049	yes	-1.242	5e-05	0.00116756	0.422786	yes	-0.551595	0.01695	0.253267	0.682265	no	-0.452898	0.0464	0.634748	0.730574	no
RBL1	XLOC_031427	20:35624751-35725581	-1.09427	0.0003	0.0100233	0.468373	yes	-0.769323	0.0228	0.17765	0.586693	no	-0.454476	0.144	0.696759	0.729775	no	0.434008	0.23935	0.999777	1.35098	no
ST3GAL5	XLOC_029205	2:86066199-86116137	-1.09484	0.00185	0.040613	0.468188	yes	-0.618524	0.0585	0.341902	0.651337	no	-0.806676	0.0494	0.439669	0.571698	no	-0.970613	0.0161	0.389644	0.510289	no
GSR	XLOC_048421	8:30535582-30585443	-1.11004	5e-05	0.00217877	0.463281	yes	-1.25065	5e-05	0.00116756	0.420259	yes	-0.488945	0.042	0.404894	0.712546	no	-0.313292	0.20835	0.999777	0.804803	no
MSRA	XLOC_047084	8:9911777-10286401	-1.12363	0.00195	0.0421054	0.458938	yes	-0.924385	0.00825	0.0827434	0.526905	no	-1.03963	0.01095	0.198599	0.486452	no	-0.301324	0.4069	0.999777	0.811507	no
GBP3	XLOC_003584	1:89472348-89488577	-1.13113	0.00015	0.00555	0.456558	yes	-1.1181	5e-05	0.00116756	0.4607	yes	-0.625369	0.0326	0.3599	0.648254	no	-0.923689	0.0019	0.123003	0.527159	no
HYAL1	XLOC_035385	3:50337319-50350317	-1.13153	0.00035	0.0110556	0.456431	yes	-0.828999	0.00475	0.054914	0.56292	no	-1.03559	0.00165	0.0622037	0.487816	no	-0.619856	0.06405	0.700901	0.650736	no
C1orf85	XLOC_004170	1:156252725-156265463	-1.14031	0.0007	0.0194002	0.453662	yes	-0.811999	0.01095	0.102434	0.569592	no	-1.16519	0.00135	0.0539651	0.445906	no	-0.750796	0.04875	0.643221	0.594276	no
RP5-857K21.10,RP5-857K21.11,RP5-857K21.14,RP5-857K21.7	XLOC_000016	1:536815-659930	-1.14152	5e-05	0.00217877	0.453282	yes	-0.786283	0.0017	0.0237891	0.579836	yes	-1.16733	0.00015	0.00993643	0.445245	yes	-0.816099	0.00355	0.166718	0.567976	no
ZBED2	XLOC_035688	3:111011565-111384597	-1.14318	5e-05	0.00217877	0.45276	yes	-1.24057	5e-05	0.00116756	0.423205	yes	-0.940774	5e-05	0.00369973	0.520953	yes	-0.649092	0.0043	0.187925	0.637682	no
SOAT1	XLOC_001943	1:179262874-179327815	-1.16051	5e-05	0.00217877	0.447354	yes	-1.1298	0.0001	0.00213617	0.456979	yes	-0.80619	0.0085	0.172116	0.57189	no	-0.261726	0.3823	0.999777	0.834089	no
FAM171A1	XLOC_006296	10:15253641-15413097	-1.16334	0.00175	0.0388301	0.446478	yes	-1.2446	0.0002	0.00389186	0.422025	yes	-0.841953	0.01315	0.220663	0.557888	no	-0.335084	0.3058	0.999777	0.792738	no
FOXD1	XLOC_040723	5:72740653-72744592	-1.17707	0.0001	0.00393125	0.442249	yes	-0.819847	0.01235	0.111837	0.566502	no	-0.785969	0.027	0.331243	0.579962	no	-0.399787	0.20425	0.999777	0.75797	no
HIPK2	XLOC_046799	7:139246315-139720125	-1.19003	5e-05	0.00217877	0.438294	yes	-1.32317	5e-05	0.00116756	0.399656	yes	-1.11417	0.0006	0.0299161	0.461957	yes	-0.530641	0.0597	0.686377	0.692247	no
FAIM3	XLOC_004663	1:207077505-207096592	-1.19276	0.00065	0.0182593	0.437465	yes	-1.29578	0.0002	0.00389186	0.407316	yes	-1.17546	0.003	0.0919229	0.442743	no	-0.563935	0.0987	0.822738	0.676455	no
CYP1A1	XLOC_017827	15:75011882-75018002	-1.20694	0.00025	0.00863186	0.433186	yes	0.737498	0.0091	0.0892781	1.66728	no	-1.63988	5e-05	0.00369973	0.320883	yes	-1.062	0.00285	0.14788	0.478968	no
DNMBP	XLOC_006966	10:101635333-101769676	-1.23321	5e-05	0.00217877	0.42537	yes	-1.32466	5e-05	0.00116756	0.399243	yes	-0.912799	0.00085	0.0383907	0.531154	yes	-0.304368	0.22145	0.999777	0.809797	no
SWT1	XLOC_002001	1:185126211-185260900	-1.23457	0.00015	0.00555	0.424969	yes	-0.785869	0.0114	0.105355	0.580002	no	-0.896571	0.01195	0.206505	0.537162	no	-0.719084	0.03045	0.527318	0.607483	no
PLAT	XLOC_048517	8:42032235-42065242	-1.24131	5e-05	0.00217877	0.422988	yes	-0.865145	0.00095	0.014677	0.548991	yes	-0.762441	0.00325	0.0961931	0.589498	no	0.132684	0.58385	0.999777	1.09633	no
RP11-54H7.2	XLOC_013415	13:109917749-109959984	-1.24436	5e-05	0.00217877	0.422095	yes	-1.13352	5e-05	0.00116756	0.455802	yes	-1.0858	5e-05	0.00369973	0.471131	yes	-0.45786	0.0307	0.529002	0.728065	no
ASPM	XLOC_004543	1:197053257-197115824	-1.24454	5e-05	0.00217877	0.422042	yes	-1.12579	5e-05	0.00116756	0.458251	yes	-0.554938	0.03635	0.379296	0.680686	no	0.376537	0.14745	0.930914	1.29822	no
RPH3AL	XLOC_021615	17:62292-236045	-1.25891	0.00125	0.0299896	0.41786	yes	0.101149	0.7885	0.995508	1.07263	no	-0.45624	0.22315	0.794736	0.728883	no	-0.574872	0.1382	0.913029	0.671346	no
TNFRSF10D	XLOC_048346	8:22993100-23021543	-1.26437	5e-05	0.00217877	0.416281	yes	-0.785987	0.0006	0.0100295	0.579955	yes	-1.5407	5e-05	0.00369973	0.343719	yes	-1.20424	5e-05	0.00948904	0.433998	yes
SLC25A13	XLOC_046429	7:95749531-95951459	-1.27845	5e-05	0.00217877	0.412238	yes	-1.10852	5e-05	0.00116756	0.46377	yes	-0.997629	5e-05	0.00369973	0.500822	yes	-0.451178	0.0565	0.679641	0.731445	no
GPRC5A	XLOC_010453	12:13037747-13070871	-1.27933	0.0002	0.00707433	0.411987	yes	-1.09988	0.00085	0.0134723	0.466555	yes	-0.844824	0.01355	0.224665	0.556779	no	-0.917267	0.00895	0.278637	0.529511	no
MOCS3	XLOC_030920	20:49575362-49577820	-1.28138	5e-05	0.00217877	0.411402	yes	-0.965071	0.00045	0.00778592	0.512253	yes	-1.08824	0.00075	0.0347775	0.470335	yes	-0.374364	0.18355	0.976162	0.771445	no
MALT1	XLOC_023368	18:56337711-56421709	-1.28577	5e-05	0.00217877	0.410152	yes	-1.48935	5e-05	0.00116756	0.356173	yes	-1.01562	5e-05	0.00369973	0.494616	yes	-0.775502	0.0011	0.0846633	0.584185	no
SFRP1	XLOC_048502	8:41119480-41167016	-1.29152	5e-05	0.00217877	0.40852	yes	-1.13992	5e-05	0.00116756	0.453785	yes	-1.12834	5e-05	0.00369973	0.457442	yes	-0.372925	0.11125	0.859118	0.772215	no
FGFRL1	XLOC_036429	4:1003723-1020685	-1.29642	0.0001	0.00393125	0.407135	yes	-0.171816	0.5067	0.942339	0.887725	no	-1.57518	0.0002	0.0127624	0.335601	yes	-1.27651	0.0001	0.0162988	0.412793	yes
PIGM	XLOC_004249	1:159997461-160001783	-1.30269	0.0003	0.0100233	0.40537	yes	-0.914196	0.00535	0.0601236	0.53064	no	-1.57899	5e-05	0.00369973	0.334716	yes	-0.535276	0.11975	0.874087	0.690027	no
C6orf141	XLOC_042225	6:49518112-49529623	-1.30852	0.00195	0.0421054	0.403735	yes	-1.74945	5e-05	0.00116756	0.297415	yes	-0.55319	0.10605	0.615205	0.681512	no	-0.370472	0.27895	0.999777	0.773529	no
DKK1	XLOC_005506	10:54073991-54077802	-1.32016	5e-05	0.00217877	0.400491	yes	-0.792709	0.00625	0.0674145	0.577259	no	-0.805048	0.01	0.188496	0.572343	no	0.020184	0.94325	0.999777	1.01409	no
PRR15	XLOC_044552	7:29603426-29606911	-1.329	0.00235	0.0492004	0.398044	yes	-1.43356	0.00015	0.00305086	0.370216	yes	-0.781796	0.034	0.366647	0.581642	no	-0.822951	0.05835	0.682754	0.565284	no
IL24	XLOC_002201	1:207070776-207077484	-1.35238	5e-05	0.00217877	0.391645	yes	-0.725348	0.00455	0.0531239	0.604851	no	-1.13956	5e-05	0.00369973	0.453898	yes	-0.908669	0.00195	0.124494	0.532676	no
SPOCD1	XLOC_003069	1:32254730-32281652	-1.35266	5e-05	0.00217877	0.391569	yes	-0.682278	0.0201	0.160958	0.623181	no	-1.05309	0.00335	0.0976978	0.481935	no	-0.996829	0.0022	0.134268	0.5011	no
-	XLOC_056980	X:44654076-44654166	-1.36204	0.0012	0.0292263	0.389032	yes	0.229543	0.52015	0.946016	1.17246	no	-0.371077	0.3349	0.874651	0.773205	no	-0.471811	0.22775	0.999777	0.721059	no
SPTLC3	XLOC_030547	20:12989626-13149492	-1.37613	0.00015	0.00555	0.385251	yes	-1.58357	5e-05	0.00116756	0.333655	yes	-0.948315	0.02585	0.323672	0.518237	no	-1.03791	0.011	0.317607	0.487033	no
ZNF608	XLOC_041067	5:123972607-124084512	-1.3873	0.0006	0.0171885	0.38228	yes	-1.25379	0.0213	0.168538	0.419345	no	-0.854578	0.0318	0.355578	0.553027	no	-0.277049	0.4847	0.999777	0.825277	no
DCBLD2	XLOC_035622	3:98433173-98620633	-1.38831	5e-05	0.00217877	0.382012	yes	-1.16289	5e-05	0.00116756	0.446617	yes	-1.23864	5e-05	0.00369973	0.423772	yes	-0.352304	0.16585	0.952606	0.783332	no
DLC1	XLOC_048285	8:12940869-13373167	-1.38932	5e-05	0.00217877	0.381745	yes	-1.06868	0.00055	0.00932622	0.476755	yes	-0.296686	0.3532	0.88698	0.81412	no	0.560778	0.0704	0.722416	1.47506	no
ORAI2	XLOC_045169	7:102067264-102105323	-1.4014	0.00155	0.0350921	0.378562	yes	-0.693525	0.07555	0.403188	0.618341	no	-2.59524	5e-05	0.00369973	0.165484	yes	-2.05733	0.0002	0.027708	0.24026	yes
AC124890.1,SLC35E3	XLOC_011013	12:69139885-69187744	-1.42754	0.0004	0.0123123	0.371764	yes	-0.503067	0.33465	0.824619	0.705605	no	-0.87979	0.01785	0.258038	0.543447	no	0.164791	0.7367	0.999777	1.121	no
GPR111,GPR115	XLOC_042217	6:47624171-47689757	-1.48829	5e-05	0.00217877	0.356435	yes	-1.76733	5e-05	0.00116756	0.293752	yes	-0.830802	0.0022	0.0753798	0.562217	no	-1.1905	0.00015	0.022588	0.438151	yes
SRPX2	XLOC_057395	X:99899194-99987126	-1.53178	5e-05	0.00217877	0.34585	yes	-1.47795	5e-05	0.00116756	0.358999	yes	-0.537936	0.0746	0.541912	0.688756	no	-0.369287	0.22585	0.999777	0.774165	no
UBXN8	XLOC_047296	8:30589763-30624522	-1.5409	5e-05	0.00217877	0.343671	yes	-1.29718	5e-05	0.00116756	0.406921	yes	-1.11672	0.0001	0.00706142	0.461141	yes	-0.504711	0.0655	0.702895	0.704802	no
AGPAT9	XLOC_037041	4:84457066-84527028	-1.54309	0.0019	0.0415216	0.34315	yes	-1.43491	0.00085	0.0134723	0.36987	yes	-1.46548	0.0071	0.155296	0.362115	no	-0.928675	0.0183	0.417674	0.525341	no
MFI2	XLOC_036391	3:196715491-196756723	-1.55901	5e-05	0.00217877	0.339384	yes	-0.915705	0.00205	0.0278957	0.530085	yes	-1.65107	5e-05	0.00369973	0.318404	yes	-1.21359	0.00135	0.0964067	0.431194	no
C1orf116	XLOC_004666	1:207191865-207206101	-1.58571	5e-05	0.00217877	0.333161	yes	-1.25209	5e-05	0.00116756	0.41984	yes	-1.34899	5e-05	0.00369973	0.392567	yes	-0.932633	5e-05	0.00948904	0.523901	yes
NABP1	XLOC_028052	2:192542793-192554156	-1.58763	5e-05	0.00217877	0.332718	yes	-1.4472	5e-05	0.00116756	0.366732	yes	-0.801372	0.0167	0.251422	0.573803	no	-0.489738	0.14725	0.930914	0.712154	no
SLC16A2	XLOC_057288	X:73640755-73753752	-1.63209	5e-05	0.00217877	0.32262	yes	-1.55099	5e-05	0.00116756	0.341276	yes	-1.24731	5e-05	0.00369973	0.421233	yes	-0.765695	0.00125	0.0901953	0.58817	no
CENPT	XLOC_020016	16:67840667-67906470	-1.63339	5e-05	0.00217877	0.32233	yes	-1.2247	0.0006	0.0100295	0.427886	yes	-1.78132	5e-05	0.00369973	0.290917	yes	-1.29955	0.00245	0.139085	0.406253	no
CHN2	XLOC_044550	7:29034846-29553944	-1.65087	0.00015	0.00555	0.318448	yes	-1.28319	0.00255	0.0331089	0.410886	yes	-1.92885	5e-05	0.00369973	0.262638	yes	-1.24391	0.0034	0.162988	0.422227	no
HHLA1,OC90	XLOC_049167	8:133036466-133123406	-1.70499	0.00035	0.0110556	0.306723	yes	-0.838117	0.04105	0.269006	0.559373	no	-1.10916	0.0117	0.204728	0.463564	no	-0.355847	0.3785	0.999777	0.781411	no
ENOX1	XLOC_013707	13:43787653-44361044	-1.80126	0.00105	0.026464	0.286924	yes	-1.73504	0.00395	0.0472363	0.300401	yes	-1.4282	0.00845	0.171854	0.371594	no	-0.992551	0.0262	0.488526	0.502588	no
LETM2	XLOC_047354	8:38243724-38267045	-1.80324	5e-05	0.00217877	0.28653	yes	-1.3079	0.0002	0.00389186	0.403908	yes	-1.01154	0.0105	0.193721	0.496016	no	-0.448657	0.21995	0.999777	0.732725	no
PIK3C2G	XLOC_010498	12:18233802-18827813	-1.84789	5e-05	0.00217877	0.277798	yes	-1.7226	5e-05	0.00116756	0.303002	yes	-1.00843	0.0027	0.0851694	0.497087	no	-0.338354	0.2959	0.999777	0.790943	no
TPTEP1	XLOC_032437	22:17082776-17185367	-1.90791	5e-05	0.00217877	0.266478	yes	-1.71734	5e-05	0.00116756	0.304109	yes	-1.97159	5e-05	0.00369973	0.254972	yes	-0.782609	0.03005	0.524984	0.581315	no
-	XLOC_045763	7:7590305-7594809	-1.97951	0.0006	0.0171885	0.253576	yes	-2.1608	0.00035	0.00629054	0.223632	yes	-1.36243	0.00715	0.155899	0.388927	no	-1.13319	0.02035	0.441895	0.455907	no
ABCC2	XLOC_005880	10:101542411-101612243	-1.98701	0.00015	0.00555	0.252261	yes	-2.01311	5e-05	0.00116756	0.247739	yes	-0.853334	0.06825	0.520329	0.553504	no	-0.258421	0.5036	0.999777	0.836002	no
HSPA6	XLOC_001758	1:161494035-161496681	-1.9896	5e-05	0.00217877	0.251809	yes	-2.06075	5e-05	0.00116756	0.239691	yes	-2.1734	5e-05	0.00369973	0.221688	yes	-3.00308	5e-05	0.00948904	0.124733	yes
COL28A1	XLOC_045762	7:7395833-7575532	-2.00646	0.00025	0.00863186	0.248883	yes	-1.66785	0.0276	0.203344	0.314722	no	-1.25997	0.0078	0.163167	0.417553	no	-0.805097	0.1046	0.843689	0.572324	no
DUSP4	XLOC_048405	8:29190580-29208185	-2.03099	5e-05	0.00217877	0.244687	yes	-1.85724	5e-05	0.00116756	0.276004	yes	-1.72847	5e-05	0.00369973	0.301772	yes	-0.692161	0.00135	0.0964067	0.618926	no
NEFL	XLOC_048364	8:24808467-24814624	-2.11089	5e-05	0.00217877	0.231504	yes	-1.39798	5e-05	0.00116756	0.37946	yes	-2.14853	5e-05	0.00369973	0.225542	yes	-1.1013	5e-05	0.00948904	0.466096	yes
-	XLOC_030628	20:24911165-24913648	-2.29075	5e-05	0.00217877	0.204369	yes	-3.08926	5e-05	0.00116756	0.117501	yes	-1.88248	0.00025	0.0151867	0.271217	yes	-1.08471	0.00475	0.198212	0.471487	no
TNIK	XLOC_036158	3:170779127-171178231	-2.47095	5e-05	0.00217877	0.180372	yes	-2.76655	5e-05	0.00116756	0.146955	yes	-2.25171	5e-05	0.00369973	0.209975	yes	-1.66133	5e-05	0.00948904	0.316148	yes
ACOX2	XLOC_035467	3:58490862-58523046	-2.48848	5e-05	0.00217877	0.178194	yes	0.250617	0.5631	0.963919	1.18972	no	-1.36224	0.01225	0.210123	0.388978	no	-0.62886	0.20095	0.998471	0.646687	no
GSDMA	XLOC_020948	17:38119191-38135405	-2.6054	5e-05	0.00217877	0.164322	yes	-2.31926	5e-05	0.00116756	0.20037	yes	-2.42317	5e-05	0.00369973	0.186446	yes	-2.66595	5e-05	0.00948904	0.157568	yes
MANEAL	XLOC_000591	1:38259473-38266811	-2.70439	0.0001	0.00393125	0.153425	yes	-2.42253	5e-05	0.00116756	0.186529	yes	-2.09706	5e-05	0.00369973	0.233734	yes	-0.891293	0.0267	0.493342	0.539131	no
ABCG2	XLOC_038254	4:89011415-89152474	-2.92012	0.0001	0.00393125	0.132116	yes	-1.84805	0.0279	0.204962	0.277768	no	-1.2296	0.04955	0.440723	0.426436	no	-0.713423	0.14765	0.930914	0.609871	no
CD22	XLOC_024735	19:35810163-35838258	-2.94161	5e-05	0.00217877	0.130163	yes	-0.314658	0.41545	0.88859	0.804042	no	-3.17553	1	1	0.11068	no	-1.65247	1	1	0.318095	no
CACNA2D1	XLOC_046354	7:81575759-82073114	-3.12814	0.0001	0.00393125	0.114376	yes	-0.984791	0.18635	0.655827	0.505299	no	0.0741482	0.90535	0.994059	1.05274	no	-2.02503	0.0044	0.190493	0.2457	no
MYH15	XLOC_035665	3:108099215-108248169	-3.31242	0.0003	0.0100233	0.100661	yes	-2.27542	0.0007	0.0114142	0.206552	yes	-3.79414	1	1	0.0720859	no	-1.0492	0.04385	0.623075	0.483236	no
U6	XLOC_026094	19:39286942-39288035	-3.84543	5e-05	0.00217877	0.0695681	yes	-4.16516	5e-05	0.00116756	0.0557394	yes	-1.47009	0.08425	0.571333	0.36096	no	-2.09182	0.0249	0.474504	0.234585	no
AC137934.1	XLOC_019213	16:90252404-90289086	-4.36836	5e-05	0.00217877	0.0484164	yes	-4.76155	5e-05	0.00116756	0.0368664	yes	-1.8177	0.1111	0.628512	0.283673	no	-3.59277	0.00085	0.0718043	0.0828836	no
ALPK2	XLOC_023935	18:56148478-56296189	-6.15333	5e-05	0.00217877	0.0140496	yes	-4.61854	0.0003	0.00552166	0.0407081	yes	-4.72933	0.0001	0.00706142	0.037699	yes	-4.18542	5e-05	0.00948904	0.0549621	yes
TMPRSS11E	XLOC_036901	4:69313166-69366237	-6.82302	0.00135	0.0317568	0.00883215	yes	-5.16264	5e-05	0.00116756	0.0279184	yes	-5.21441	5e-05	0.00369973	0.0269343	yes	-3.41276	5e-05	0.00948904	0.0938981	yes
RP11-202P11.1	XLOC_006785	10:80703084-81076276	7.26489	0.00995	0.136831	153.798	no	8.31006	0.0109	0.102092	317.378	no	2.69815	1	1	6.48969	no	-0.272802	1	1	0.82771	no
ALX4	XLOC_009170	11:44281993-44331716	7.19979	0.24905	0.806092	147.012	no	8.57274	0.2264	0.706992	380.76	no	2.74689	1	1	6.71269	no	1.96837	1	1	3.91326	no
PI3	XLOC_030836	20:43803516-43805185	7.10465	0.0036	0.0674627	137.63	no	7.49538	0.0018	0.0249828	180.441	yes	3.87813	0.0054	0.13272	14.7039	no	1.04632	0.2531	0.999777	2.06526	no
STAB1	XLOC_033970	3:52529353-52742182	7.02434	1	1	130.178	no	7.73986	0.0015	0.0215828	213.762	yes	5.41523	1	1	42.6724	no	2.69301	1	1	6.46661	no
GDF15	XLOC_024518	19:18485540-18499987	6.84986	0.2216	0.779642	115.349	no	7.61026	0.22175	0.702499	195.396	no	3.80967	0.23265	0.801234	14.0225	no	3.03627	0.24145	0.999777	8.20367	no
CTD-2319I12.1	XLOC_022659	17:58156669-58169246	6.38493	0.1907	0.741424	83.571	no	6.26248	0.19035	0.660955	76.7705	no	5.64091	0.19065	0.760795	49.898	no	2.86901	1	1	7.30564	no
TNNI2	XLOC_007282	11:1859574-1862910	6.19975	0.2306	0.789233	73.504	no	6.75329	0.2288	0.70883	107.88	no	3.69026	1	1	12.9086	no	3.15461	1	1	8.90497	no
SERPINB3	XLOC_023973	18:61314812-61391127	6.09458	0.2531	0.809711	68.3363	no	4.25067	1	1	19.0362	no	5.08358	0.24915	0.813622	33.9086	no	2.78471	1	1	6.89098	no
MUC5B	XLOC_007269	11:1244295-1283406	6.08721	1	1	67.9881	no	8.44996	0.1889	0.659484	349.697	no	3.69899	1	1	12.9869	no	#N/A	#N/A	#N/A	#N/A	#N/A
RP11-459E5.1	XLOC_047212	8:22545171-22941132	5.99255	0.07105	0.472589	63.6704	no	6.21563	0.07115	0.387688	74.3175	no	2.02994	1	1	4.08388	no	#N/A	#N/A	#N/A	#N/A	#N/A
TTLL6	XLOC_022523	17:46839596-46894576	5.76291	1	1	54.3011	no	6.1509	0.1899	0.660719	71.0568	no	1.16047	1	1	2.2353	no	1.83326	1	1	3.56341	no
WFDC5	XLOC_031499	20:43738092-43743813	5.7017	0.25415	0.810387	52.0454	no	5.71354	0.2547	0.741796	52.4743	no	4.23643	0.25205	0.815004	18.8492	no	0.7237	1	1	1.65141	no
ZNF750	XLOC_022979	17:80709939-81009686	5.61472	0.0235	0.241459	49.0003	no	5.80492	0.00575	0.0634075	55.9056	no	3.23726	1	1	9.43001	no	-0.346128	1	1	0.786693	no
SERPINB4	XLOC_023972	18:61304492-61311544	5.57849	0.20305	0.762597	47.7851	no	4.5432	1	1	23.3152	no	5.18591	0.2038	0.776942	36.4011	no	4.23645	1	1	18.8494	no
C2orf54	XLOC_030411	2:241825464-241836306	5.43323	0.1945	0.746963	43.2081	no	7.28472	0.1948	0.667892	155.926	no	0.958838	1	1	1.94374	no	0.865967	1	1	1.82256	no
NFAM1	XLOC_033452	22:42776307-42833260	5.36425	0.2345	0.792257	41.1908	no	6.04104	0.22845	0.708607	65.8467	no	2.06979	1	1	4.19826	no	1.7193	1	1	3.29277	no
CTB-52I2.8	XLOC_024505	19:18062110-18110893	5.25656	1	1	38.2281	no	5.804	0.1965	0.670414	55.8699	no	2.60627	1	1	6.08927	no	1.88094	1	1	3.68315	no
CLDN19	XLOC_003205	1:43197075-43205994	5.08566	0.2095	0.769627	33.9575	no	6.33634	0.2094	0.686557	80.8032	no	0.938521	1	1	1.91656	no	0.776359	1	1	1.7128	no
SERPINA3,SERPINA4,SERPINA5	XLOC_014898	14:95027427-95090983	4.95549	0.18625	0.734591	31.0278	no	4.1835	0.18625	0.655626	18.1702	no	3.44716	1	1	10.9068	no	1.41598	1	1	2.66841	no
IP6K3	XLOC_043386	6:33689443-33714762	4.92024	1	1	30.2789	no	6.90995	0.24815	0.733563	120.255	no	#N/A	#N/A	#N/A	#N/A	#N/A	1.15555	1	1	2.22769	no
GAL3ST1	XLOC_033272	22:30950621-30970574	4.91289	0.18625	0.734591	30.125	no	6.86913	0.18625	0.655626	116.9	no	4.38593	1	1	20.9072	no	1.74211	1	1	3.34524	no
LRRC38	XLOC_002809	1:13801444-13842765	4.77526	1	1	27.384	no	4.64218	1	1	24.971	no	3.60984	1	1	12.2087	no	2.37505	1	1	5.18754	no
2016-03-03	XLOC_041088	5:126203405-126366500	4.67582	0.2135	0.773118	25.5601	no	4.50567	05:07:52.320000	0.692372	22.7165	no	3.42875	1	1	10.7685	no	2.45516	1	1	5.48374	no
LAPTM5	XLOC_003046	1:31205315-31230667	4.66465	0.22445	0.782612	25.3629	no	5.84667	0.21705	0.696847	57.547	no	1.82194	1	1	3.53556	no	#N/A	#N/A	#N/A	#N/A	#N/A
-	XLOC_046062	7:47673548-47675045	4.61022	0.11255	0.596214	24.4239	no	4.45385	0.0876	0.440448	21.915	no	1.8667	1	1	3.64697	no	0.432488	1	1	1.34956	no
IL34	XLOC_018998	16:70613797-70694585	4.58402	1	1	23.9843	no	4.80424	0.20105	0.677028	27.9396	no	3.96806	1	1	15.6497	no	2.8077	1	1	7.00167	no
KCNQ2	XLOC_031690	20:62037541-62103993	4.53702	1	1	23.2156	no	6.0936	0.1896	0.660126	68.2899	no	1.25336	1	1	2.38396	no	-0.0233344	1	1	0.983956	no
C3orf30,RP11-484M3.5,UPK1B	XLOC_034321	3:118864996-118924000	4.53575	1	1	23.1951	no	4.81551	1	1	28.1587	no	3.8771	1	1	14.6934	no	3.70586	1	1	13.0489	no
KRT79	XLOC_012148	12:53215193-53228407	4.51925	1	1	22.9314	no	7.40652	0.24415	0.728369	169.662	no	0.979065	1	1	1.97119	no	#N/A	#N/A	#N/A	#N/A	#N/A
CLCNKA	XLOC_000252	1:16340522-16360545	4.4521	1	1	21.8885	no	6.05817	0.1897	0.660324	66.6332	no	#N/A	#N/A	#N/A	#N/A	#N/A	1.34544	1	1	2.54108	no
PLA2G2F	XLOC_000308	1:20465818-20476879	4.41431	1	1	21.3226	no	5.41996	0.24095	0.725602	42.8125	no	3.16221	1	1	8.952	no	-0.292107	1	1	0.816708	no
CXXC4	XLOC_038338	4:105389468-106041157	4.3969	1	1	21.0668	no	5.77724	0.2186	0.698451	54.8432	no	1.29455	1	1	2.453	no	2.4627	1	1	5.51247	no
GRID1	XLOC_006832	10:87359311-88126250	4.3632	1	1	20.5804	no	5.3188	0.1972	0.671305	39.9134	no	3.21295	1	1	9.27245	no	2.52012	1	1	5.7363	no
HLA-DQB1	XLOC_043354	6:32627243-32636160	4.36032	1	1	20.5394	no	6.05421	0.18625	0.655626	66.4506	no	#N/A	#N/A	#N/A	#N/A	#N/A	#N/A	#N/A	#N/A	#N/A	#N/A
CTC-246B18.2	XLOC_026111	19:39726051-39728524	4.35647	1	1	20.4846	no	5.82677	0.24385	0.728369	56.7587	no	1.48115	1	1	2.79171	no	#N/A	#N/A	#N/A	#N/A	#N/A
NKAPP1	XLOC_058676	X:119170200-119379122	4.34872	1	1	20.3749	no	4.00543	1	1	16.0603	no	3.39032	1	1	10.4855	no	2.69935	1	1	6.49509	no
IL3RA	XLOC_056714	X:1455508-1501578	4.30193	0.0058	0.0935436	19.7247	no	6.27482	0.00255	0.0331089	77.43	yes	2.04086	1	1	4.11491	no	0.760624	1	1	1.69422	no
SPRR2A	XLOC_004076	1:153028588-153030013	4.28155	0.0091	0.129195	19.448	no	3.93941	0.0049	0.0562654	15.342	no	3.21241	0.0148	0.235806	9.26898	no	-2.50329	1	1	0.176374	no
IL28B	XLOC_026112	19:39734245-39735646	4.26316	0.24905	0.806092	19.2017	no	3.90948	0.22645	0.706992	15.0269	no	4.36809	0.2446	0.809439	20.6503	no	2.90149	1	1	7.47198	no
GCGR	XLOC_021564	17:79762007-79771889	4.25277	1	1	19.0639	no	3.71932	1	1	13.1712	no	#N/A	#N/A	#N/A	#N/A	#N/A	#N/A	#N/A	#N/A	#N/A	#N/A
AIRE	XLOC_031983	21:45705523-45718616	4.23292	1	1	18.8034	no	6.06293	0.0001	0.00213617	66.8534	yes	#N/A	#N/A	#N/A	#N/A	#N/A	#N/A	#N/A	#N/A	#N/A	#N/A
CTA-373H7.7	XLOC_033218	22:27042391-27176170	4.22345	1	1	18.6804	no	5.19205	1	1	36.5563	no	2.11946	1	1	4.34531	no	#N/A	#N/A	#N/A	#N/A	#N/A
HPGD	XLOC_038766	4:175411327-175444305	4.14895	1	1	17.7402	no	4.31549	1	1	19.9109	no	2.46043	1	1	5.50381	no	2.1093	1	1	4.31482	no
AL450992.6,AL591893.1	XLOC_001546	1:151967006-152020383	4.09493	1	1	17.0882	no	2.41884	1	1	5.34741	no	1.303	1	1	2.46741	no	#N/A	#N/A	#N/A	#N/A	#N/A
CTB-167B5.2	XLOC_046379	7:87834432-87936234	4.08158	1	1	16.9308	no	2.90921	1	1	7.51207	no	2.93815	1	1	7.66428	no	0.0751045	1	1	1.05344	no
IL13RA2	XLOC_058635	X:114238537-114254540	4.02831	0.241	0.798934	16.3171	no	4.29301	0.24425	0.728369	19.6031	no	0.463984	1	1	1.37935	no	#N/A	#N/A	#N/A	#N/A	#N/A
RP11-689P11.2	XLOC_036513	4:8367835-8514337	4.02398	1	1	16.2682	no	3.26902	1	1	9.63991	no	4.86525	1	1	29.1465	no	3.466	1	1	11.0502	no
RFPL1-AS1	XLOC_033248	22:29832817-29874115	4.01473	1	1	16.1642	no	0.472741	1	1	1.38774	no	-0.268337	1	1	0.830276	no	3.41634	1	1	10.6763	no
CHST13	XLOC_034409	3:126243125-126277808	4.00742	1	1	16.0825	no	5.72307	0.2398	0.723992	52.8221	no	2.69464	1	1	6.47392	no	0.975197	1	1	1.96591	no
CTB-92J24.2	XLOC_024634	19:24097677-24140732	3.99837	1	1	15.9819	no	3.76531	1	1	13.5979	no	3.37243	1	1	10.3563	no	3.59291	1	1	12.0663	no
RP11-521C20.3	XLOC_016501	15:40380090-40401093	3.98115	0.3612	0.915787	15.7923	no	5.62326	0.2519	0.738228	49.2913	no	0.998952	1	1	1.99855	no	1.31942	1	1	2.49566	no
-	XLOC_008808	11:2950756-2953219	3.93468	1	1	15.2917	no	4.6693	1	1	25.4448	no	0.230247	1	1	1.17304	no	0.910642	1	1	1.87988	no
ALOX5	XLOC_005429	10:45869660-45948569	3.93461	1	1	15.291	no	4.6432	0.21225	0.689249	24.9886	no	1.35871	1	1	2.56456	no	-0.0184232	1	1	0.987311	no
CORIN	XLOC_037963	4:47596014-47840123	3.93183	1	1	15.2616	no	2.22887	1	1	4.68767	no	2.68032	1	1	6.40998	no	-0.863289	1	1	0.549698	no
AC005592.1	XLOC_039877	5:142124790-142140563	3.89264	1	1	14.8526	no	3.96853	1	1	15.6548	no	2.59119	1	1	6.02596	no	1.5486	1	1	2.92533	no
AL354898.1,HMCN2	XLOC_050307	9:133258952-133309510	3.86341	0.2072	0.767807	14.5547	no	5.68094	0.19775	0.672423	51.3019	no	-0.682097	1	1	0.623259	no	-0.733398	1	1	0.601486	no
TAL1	XLOC_003281	1:47681962-47697892	3.8201	1	1	14.1242	no	2.78749	1	1	6.90428	no	0.94961	1	1	1.93135	no	-0.0257721	1	1	0.982295	no
RP11-169D4.1	XLOC_008180	11:72281703-72284273	3.81738	1	1	14.0976	no	4.4873	1	1	22.4291	no	1.23022	1	1	2.34603	no	2.55198	1	1	5.86439	no
DIO2	XLOC_015811	14:80663872-80921812	3.81625	1	1	14.0866	no	3.1728	1	1	9.01795	no	3.78135	1	1	13.7499	no	0.780214	1	1	1.71739	no
C3orf65	XLOC_034854	3:185360612-185542844	3.8139	1	1	14.0637	no	2.28784	1	1	4.88324	no	4.61311	1	1	24.4728	no	#N/A	#N/A	#N/A	#N/A	#N/A
2016-09-14	XLOC_046105	7:55861236-55930482	3.79867	1	1	13.916	no	0.129314	1900-01-01	1	1.09377	no	0.975841	1	1	1.96679	no	1.7966	1	1	3.47401	no
KLHDC7B	XLOC_033012	22:50986461-50989451	3.79128	1	1	13.8449	no	3.96106	1	1	15.5739	no	3.41345	1	1	10.6549	no	1.97073	1	1	3.91966	no
DNAAF1	XLOC_019122	16:84178864-84220669	3.78427	1	1	13.7778	no	2.51334	1	1	5.7094	no	1.37797	1	1	2.59902	no	0.378026	1	1	1.29956	no
C6orf223	XLOC_042186	6:43963338-44045689	3.76587	1	1	13.6032	no	2.98	1	1	7.88986	no	-0.650789	1	1	0.636932	no	0.191605	1	1	1.14203	no
-	XLOC_000076	1:2472919-2477248	3.76199	1	1	13.5666	no	5.22602	0.01065	0.100179	37.4273	no	#N/A	#N/A	#N/A	#N/A	#N/A	-2.15617	1	1	0.224351	no
NBEA	XLOC_013063	13:35516423-36247159	3.74812	1	1	13.4368	no	3.78441	1	1	13.7791	no	2.78977	1	1	6.9152	no	2.23851	1	1	4.71909	no
ONECUT3	XLOC_024129	19:1752371-1780987	3.74171	1	1	13.3773	no	5.27636	1	1	38.7563	no	-0.0255638	1	1	0.982437	no	2.44035	1	1	5.42773	no
FADS6	XLOC_022811	17:72873427-72889708	3.741	0.00245	0.0507069	13.3707	no	5.46424	0.00075	0.0120877	44.1469	yes	1.28812	1	1	2.4421	no	1.09803	1	1	2.14062	no
RP11-597K23.2	XLOC_016981	15:82380934-82390035	3.73421	1	1	13.3079	no	3.97485	1	1	15.7235	no	0.774133	1	1	1.71016	no	#N/A	#N/A	#N/A	#N/A	#N/A
PEBP4	XLOC_047215	8:22545171-22941132	3.71291	1	1	13.1129	no	4.29007	0.29035	0.781024	19.5632	no	1.22509	1	1	2.3377	no	#N/A	#N/A	#N/A	#N/A	#N/A
SNCAIP	XLOC_039653	5:121647048-121814782	3.70261	1	1	13.0196	no	2.27913	1	1	4.85385	no	2.3121	1	1	4.96605	no	1.04731	1	1	2.06667	no
LPL	XLOC_047180	8:19759227-19824769	3.69847	1	1	12.9823	no	#N/A	#N/A	#N/A	#N/A	#N/A	#N/A	#N/A	#N/A	#N/A	#N/A	#N/A	#N/A	#N/A	#N/A	#N/A
CHRM1	XLOC_009452	11:62676150-62689279	3.68604	1	1	12.8709	no	4.89931	1	1	29.8428	no	#N/A	#N/A	#N/A	#N/A	#N/A	#N/A	#N/A	#N/A	#N/A	#N/A
-	XLOC_035824	3:128276479-128278474	3.67756	1	1	12.7955	no	6.16351	0.2551	0.741796	71.6806	no	#N/A	#N/A	#N/A	#N/A	#N/A	#N/A	#N/A	#N/A	#N/A	#N/A
SLC11A1	XLOC_028286	2:219246751-219261617	3.6681	1	1	12.7118	no	4.42726	1	1	21.5148	no	3.37412	1	1	10.3684	no	2.93059	1	1	7.62422	no
EIF4E1B	XLOC_040134	5:176057682-176073642	3.6608	0.2018	0.760261	12.6477	no	5.73524	0.19425	0.666903	53.2696	no	#N/A	#N/A	#N/A	#N/A	#N/A	#N/A	#N/A	#N/A	#N/A	#N/A
-	XLOC_038239	4:87741700-87742529	3.63025	0.24935	0.806092	12.3827	no	3.65983	0.2032	0.680131	12.6392	no	3.48672	1	1	11.21	no	1.42197	1	1	2.67951	no
TNFAIP6	XLOC_027808	2:152214105-152236560	3.62965	0.24175	0.800137	12.3775	no	4.20803	0.241	0.725609	18.4818	no	-0.277273	1	1	0.825149	no	#N/A	#N/A	#N/A	#N/A	#N/A
PLCE1	XLOC_005827	10:95753745-96122735	3.59338	1	1	12.0702	no	2.6921	1	1	6.46253	no	1.42067	1	1	2.6771	no	3.85496	1	1	14.4697	no
AL031663.2	XLOC_030844	20:44074070-44077220	3.58982	1	1	12.0405	no	0.706879	1	1	1.63227	no	-0.270527	1	1	0.829017	no	3.14035	1	1	8.81738	no
RP5-1063M23.2	XLOC_010295	12:3426122-3434509	3.58814	1	1	12.0265	no	3.9324	1	1	15.2676	no	2.60532	1	1	6.08526	no	1.07884	1	1	2.11234	no
RASGRP1	XLOC_017406	15:38780303-38857776	3.57154	1	1	11.8889	no	2.84735	1	1	7.19677	no	3.03495	1	1	8.19617	no	0.66964	1	1	1.59068	no
-	XLOC_019515	16:17663975-17664718	3.56258	0.2494	0.806092	11.8153	no	2.20703	1	1	4.61724	no	2.39202	1	1	5.24892	no	0.889698	1	1	1.85279	no
CTA-126B4.7	XLOC_033453	22:42833348-42846886	3.56218	0.13015	0.632476	11.812	no	3.58718	0.1643	0.614755	12.0185	no	1.27298	1	1	2.4166	no	#N/A	#N/A	#N/A	#N/A	#N/A
C12orf68	XLOC_010689	12:48577365-48579709	3.55783	1	1	11.7764	no	4.4812	1	1	22.3345	no	#N/A	#N/A	#N/A	#N/A	#N/A	0.972148	1	1	1.96176	no
IL29	XLOC_024832	19:39786964-39789313	3.54433	0.1443	0.662306	11.6667	no	3.41932	0.10955	0.494493	10.6984	no	4.15637	0.15715	0.716738	17.8317	no	2.2364	1	1	4.7122	no
-	XLOC_008047	11:65682591-65686605	3.51153	0.4578	0.962085	11.4045	no	4.13297	0.4803	0.929349	17.5448	no	2.08465	1	1	4.24172	no	1.69634	1	1	3.24078	no
HGFAC	XLOC_036462	4:3443263-3451211	3.50948	1	1	11.3883	no	4.07501	0.0015	0.0215828	16.8539	yes	#N/A	#N/A	#N/A	#N/A	#N/A	1.75738	1	1	3.38084	no
EFCAB5	XLOC_020773	17:27887564-28513493	3.50595	1	1	11.3605	no	3.60487	1	1	12.1667	no	0.189492	1	1	1.14036	no	2.80415	1	1	6.98447	no
ELN	XLOC_044926	7:73442118-73484237	3.48802	1	1	11.2201	no	5.31138	1	1	39.7086	no	3.13507	1	1	8.78517	no	2.77986	1	1	6.86786	no
RAI2	XLOC_058001	X:17818170-17879457	3.48288	1	1	11.1802	no	4.16086	1	1	17.8873	no	0.65172	1	1	1.57104	no	0.144606	1	1	1.10543	no
-	XLOC_047643	8:79850711-79888109	3.47206	0.26335	0.8196	11.0967	no	2.2041	1	1	4.60787	no	0.985375	1	1	1.97983	no	-0.0130376	1	1	0.991004	no
AQP6	XLOC_010732	12:50360976-50426919	3.45701	1	1	10.9816	no	4.54975	1	1	23.4213	no	2.57501	1	1	5.95875	no	1.80408	1	1	3.49206	no
LINC00461,MIR9-2	XLOC_040858	5:87803362-88762215	3.45461	1	1	10.9633	no	3.50718	1	1	11.3702	no	2.11872	1	1	4.34308	no	3.68184	1	1	12.8335	no
NOTUM	XLOC_022949	17:79910387-79919716	3.45266	1	1	10.9485	no	3.29816	1	1	9.8366	no	1.49201	1	1	2.81281	no	-0.681253	1	1	0.623623	no
MAP7D2	XLOC_058017	X:20024830-20135035	3.43054	0.1929	0.745176	10.7819	no	4.06908	0.1909	0.66209	16.7848	no	1.46571	1	1	2.76199	no	1.34327	1	1	2.53726	no
RASSF2	XLOC_031135	20:4760668-4804291	3.42953	1	1	10.7744	no	6.19598	0.21	0.686608	73.3121	no	-0.977717	1	1	0.507783	no	0.698495	1	1	1.62281	no
U8	XLOC_049592	9:38096383-38311161	3.42873	0.1297	0.631562	10.7684	no	4.4796	0.14375	0.573612	22.3097	no	-0.00937871	1	1	0.99352	no	#N/A	#N/A	#N/A	#N/A	#N/A
METTL7A	XLOC_010754	12:51317254-51326300	3.42684	1	1	10.7543	no	3.05949	1	1	8.33678	no	2.59979	1	1	6.06198	no	2.158	1	1	4.46296	no
RP11-861E21.2	XLOC_023117	18:12438888-12725739	3.42498	0.08715	0.524459	10.7404	no	2.29981	1	1	4.92393	no	2.71688	1	1	6.57449	no	2.91319	1	1	7.53282	no
MAP4K1	XLOC_026090	19:39078280-39109522	3.4104	0.1917	0.742722	10.6324	no	2.74525	1	1	6.70506	no	1.27757	1	1	2.4243	no	-0.00334055	1	1	0.997687	no
DACH2	XLOC_057351	X:85403461-86087607	3.40261	1	1	10.5752	no	3.96781	1	1	15.647	no	4.79327	1	1	27.728	no	1.68161	1	1	3.20786	no
CTB-138E5.1	XLOC_039767	5:134779904-134794387	3.39794	0.1329	0.638547	10.541	no	2.80675	0.1503	0.586666	6.99707	no	0.508853	1	1	1.42292	no	1.0054	1	1	2.0075	no
RNF212	XLOC_037691	4:1050037-1107350	3.39542	1	1	10.5226	no	2.96894	1	1	7.82961	no	2.21743	1	1	4.65064	no	-0.104369	1	1	0.930212	no
AMTN	XLOC_036938	4:71384256-71398459	3.39244	0.0059	0.0948392	10.5009	no	3.20834	0.00375	0.0452693	9.24286	yes	2.05397	0.03385	0.365596	4.15247	no	1.17784	1	1	2.26238	no
-	XLOC_032343	21:44605184-44614199	3.38543	0.0062	0.0982425	10.45	no	4.18122	0.00225	0.029951	18.1415	yes	1.05719	1	1	2.08087	no	1.62146	1	1	3.07686	no
RP11-616M22.6	XLOC_019252	16:1310952-1313846	3.38066	1	1	10.4155	no	4.35584	0.2328	0.714595	20.4757	no	0.223662	1	1	1.16769	no	#N/A	#N/A	#N/A	#N/A	#N/A
C3orf74	XLOC_035410	3:52094444-52097567	3.37435	1	1	10.37	no	6.16123	0.2328	0.714595	71.5674	no	-0.270571	1	1	0.828991	no	#N/A	#N/A	#N/A	#N/A	#N/A
KRT16P3	XLOC_021972	17:20352707-20603227	3.37246	0.0214	0.227475	10.3565	no	3.9896	0.00865	0.0860219	15.8851	no	2.46119	0.03185	0.355578	5.50671	no	1.24967	1	1	2.37787	no
APOBEC3A	XLOC_032875	22:39348745-39359188	3.36399	0.2402	0.79846	10.2958	no	4.41404	0.22745	0.707946	21.3186	no	1.73247	1	1	3.32296	no	-0.904296	1	1	0.534293	no
SMOC1	XLOC_014701	14:70320847-70499083	3.3604	1	1	10.2703	no	4.82588	0.00125	0.0186161	28.3619	yes	0.989934	1	1	1.98609	no	2.23047	1	1	4.69287	no
CRYBA2	XLOC_030209	2:219854910-219858143	3.3496	0.19855	0.753711	10.1937	no	3.34282	0.20165	0.678003	10.1459	no	2.66984	0.21275	0.786018	6.36359	no	2.0291	1	1	4.0815	no
CHGA	XLOC_014882	14:93389424-93401638	3.32785	1	1	10.0411	no	3.13534	1	1	8.78681	no	2.25321	1	1	4.76742	no	1.64884	1	1	3.13581	no
HAR1A	XLOC_031030	20:61727149-61735738	3.30734	0.00315	0.0610872	9.89939	no	2.5154	0.0101	0.0964292	5.71756	no	1.21621	1	1	2.32336	no	0.272977	1	1	1.2083	no
PAQR5	XLOC_016818	15:69591285-69740764	3.29547	0.00555	0.0910338	9.81828	no	2.46876	0.0228	0.17765	5.53568	no	0.87013	0.3993	0.917483	1.82783	no	0.177036	1	1	1.13056	no
SLC47A2	XLOC_021956	17:19581323-19625741	3.29445	1	1	9.81134	no	4.57781	5e-05	0.00116756	23.8813	yes	0.0954093	1	1	1.06837	no	0.311679	1	1	1.24115	no
AC025627.9	XLOC_021974	17:20352707-20603227	3.28424	1	1	9.74215	no	3.9684	1	1	15.6534	no	2.91665	1	1	7.55091	no	0.177985	1	1	1.1313	no
RDH8	XLOC_024305	19:10123924-10132955	3.27465	1	1	9.6776	no	4.05304	0.22695	0.707421	16.5992	no	#N/A	#N/A	#N/A	#N/A	#N/A	#N/A	#N/A	#N/A	#N/A	#N/A
LCNL1,PTGDS	XLOC_050422	9:139871955-139880862	3.27421	0.1885	0.738032	9.67465	no	2.61594	0.19295	0.666028	6.13022	no	1.20907	1	1	2.31189	no	0.00851804	1	1	1.00592	no
EGLN3	XLOC_015372	14:34393436-34931980	3.27156	0.0111	0.14692	9.6569	no	1.68162	0.0343	0.23803	3.20788	no	2.8573	0.02065	0.280256	7.24658	no	0.301924	0.6859	0.999777	1.23279	no
-	XLOC_042193	6:44206783-44207333	3.26328	0.2498	0.806826	9.60163	no	4.0044	0.2032	0.680131	16.0489	no	#N/A	#N/A	#N/A	#N/A	#N/A	#N/A	#N/A	#N/A	#N/A	#N/A
-	XLOC_046068	7:48148340-48154046	3.23354	1	1	9.40573	no	5.26278	0.25115	0.737306	38.3932	no	-0.609233	1	1	0.655545	no	-1.61698	1	1	0.326017	no
SPON1	XLOC_007475	11:13983913-14295237	3.23263	1	1	9.3998	no	0.714632	1	1	1.64106	no	1.24873	1	1	2.37632	no	2.22609	1	1	4.67864	no
CSDC2	XLOC_032915	22:41956766-41985894	3.23116	1	1	9.39023	no	5.57354	0.0601	0.348589	47.6215	no	-0.718097	1	1	0.607899	no	-1.87781	1	1	0.272096	no
ADAM33	XLOC_031120	20:3648611-3662893	3.22545	1	1	9.35313	no	4.57778	0.2069	0.68319	23.8808	no	-1.54029	1	1	0.343816	no	#N/A	#N/A	#N/A	#N/A	#N/A
-	XLOC_047645	8:79850711-79888109	3.21024	0.1949	0.747711	9.25504	no	2.246	1	1	4.74366	no	2.6453	1	1	6.25626	no	1.16824	1	1	2.24737	no
-	XLOC_011508	12:127715727-127716774	3.19922	1	1	9.18462	no	3.78506	0.20325	0.680131	13.7853	no	2.96096	1	1	7.78642	no	0.714716	1	1	1.64116	no
MIR4686	XLOC_008796	11:2185158-2200498	3.18838	1	1	9.11587	no	4.4108	0.2278	0.708171	21.2708	no	1.16805	1	1	2.24708	no	-0.155601	1	1	0.897758	no
-	XLOC_049595	9:38096383-38311161	3.18562	1	1	9.09845	no	2.33421	1	1	5.04275	no	#N/A	#N/A	#N/A	#N/A	#N/A	#N/A	#N/A	#N/A	#N/A	#N/A
JAM2	XLOC_031805	21:27011583-27144771	3.18501	1	1	9.0946	no	1.33401	1	1	2.52102	no	1.19937	1	1	2.29639	no	2.21842	1	1	4.65383	no
-	XLOC_000073	1:2466929-2469611	3.18119	1	1	9.07055	no	4.85025	0.03365	0.234798	28.845	no	-1.77838	1	1	0.291511	no	-0.780949	1	1	0.581984	no
-	XLOC_042194	6:44207521-44208360	3.17871	1	1	9.05497	no	4.01969	0.2264	0.706992	16.2199	no	-0.0152184	1	1	0.989507	no	0.319013	1	1	1.24748	no
OLFML2B	XLOC_004293	1:161952981-161993644	3.16025	1	1	8.93985	no	3.77321	1	1	13.6725	no	-0.975722	1	1	0.508485	no	#N/A	#N/A	#N/A	#N/A	#N/A
RP11-368D24__A.1	XLOC_057194	X:64808260-64820630	3.15056	0.2545	0.810387	8.88	no	3.16634	0.25275	0.739727	8.97766	no	-0.232619	1	1	0.851088	no	1.60782	1	1	3.04791	no
CEND1	XLOC_008765	11:787103-790123	3.14946	1	1	8.87323	no	3.04678	0.0172	0.143286	8.26365	no	#N/A	#N/A	#N/A	#N/A	#N/A	0.896275	1	1	1.86125	no
ART5	XLOC_008824	11:3659732-3663546	3.14914	1	1	8.87127	no	4.46657	0.21185	0.688828	22.1091	no	0.666356	1	1	1.58706	no	1.64296	1	1	3.12306	no
CTD-2521M24.8	XLOC_025809	19:17516502-17544533	3.14829	0.43665	0.955246	8.86604	no	2.34392	1	1	5.0768	no	1.77577	1	1	3.42421	no	0.319411	1	1	1.24782	no
PHACTR1	XLOC_041684	6:12717892-13328776	3.14578	1	1	8.85063	no	2.4954	1	1	5.63885	no	2.39125	1	1	5.24612	no	2.25609	1	1	4.77695	no
CDHR4	XLOC_035373	3:49828164-49837268	3.14454	1	1	8.84303	no	4.18125	0.1978	0.672423	18.1419	no	2.17933	1	1	4.52943	no	-1.4589	1	1	0.36377	no
NRG2	XLOC_041214	5:139226363-139422884	3.14366	1	1	8.83763	no	5.09232	5e-05	0.00116756	34.1147	yes	1.0665	1	1	2.09435	no	-0.0415601	1	1	0.971604	no
SYN3	XLOC_032797	22:32908538-33454358	3.118	1	1	8.68183	no	3.23305	1	1	9.40254	no	1.47543	1	1	2.78067	no	0.190227	1	1	1.14094	no
CTC-510F12.2	XLOC_024333	19:11309942-11373174	3.11279	0.4258	0.947125	8.65054	no	1.9683	1	1	3.91307	no	2.64191	1	1	6.24157	no	2.64261	1	1	6.2446	no
RNF157-AS1	XLOC_021466	17:74132413-74236454	3.09182	1	1	8.52571	no	3.36265	1	1	10.2863	no	#N/A	#N/A	#N/A	#N/A	#N/A	#N/A	#N/A	#N/A	#N/A	#N/A
SMAD6	XLOC_016796	15:66994565-67074338	3.07499	1	1	8.42683	no	4.07428	5e-05	0.00116756	16.8454	yes	1.85362	1	1	3.61406	no	1.65815	1	1	3.15612	no
RP11-806H10.4	XLOC_021507	17:76356533-76369992	3.07457	1	1	8.42438	no	2.51073	1	1	5.69908	no	1.50542	1	1	2.83907	no	#N/A	#N/A	#N/A	#N/A	#N/A
RP11-78F17.1	XLOC_022999	18:976589-1174824	3.07365	1	1	8.41901	no	3.27347	0.20095	0.67684	9.66969	no	0.988237	1	1	1.98376	no	0.992013	1	1	1.98896	no
SOX8	XLOC_018183	16:1031807-1036979	3.07093	1	1	8.40315	no	5.04919	0.00015	0.00305086	33.1099	yes	-0.931939	1	1	0.524153	no	-1.68307	1	1	0.311419	no
EFNA2	XLOC_024116	19:1285889-1378430	3.06894	1	1	8.39157	no	3.29608	1	1	9.82243	no	#N/A	#N/A	#N/A	#N/A	#N/A	-0.435204	1	1	0.739589	no
RP3-395M20.8	XLOC_002676	1:2481358-2497061	3.06339	0.0135	0.168366	8.35935	no	2.23211	1	1	4.69821	no	0.688825	1	1	1.61197	no	0.843857	1	1	1.79484	no
DNAJC12	XLOC_006663	10:69556426-69597924	3.06308	1	1	8.35755	no	3.99816	1	1	15.9796	no	3.94966	1	1	15.4513	no	0.932804	1	1	1.90898	no
C9orf24	XLOC_050702	9:34379016-34397830	3.06285	0.20295	0.76242	8.35622	no	1.37035	1	1	2.58533	no	0.872672	1	1	1.83105	no	1.06943	1	1	2.0986	no
SLC39A2	XLOC_014164	14:21467413-21470030	3.05657	1	1	8.31992	no	3.30186	0.23385	0.715777	9.86186	no	1.83095	1	1	3.55771	no	0.456407	1	1	1.37212	no
NOVA1	XLOC_015331	14:26912298-27066960	3.04458	1	1	8.25106	no	3.86263	1	1	14.5468	no	1.1083	1	1	2.15591	no	1.52109	1	1	2.87008	no
RP11-510J16.5	XLOC_020177	16:82068608-82173236	3.04119	1	1	8.2317	no	0.810416	1	1	1.75372	no	2.49141	1	1	5.62327	no	2.80112	1	1	6.96981	no
NUDT10	XLOC_057094	X:51075082-51080377	3.03994	1	1	8.22457	no	2.22501	1	1	4.67514	no	1.75068	1	1	3.36517	no	0.318766	1	1	1.24726	no
CTA-292E10.6	XLOC_032731	22:29196670-29244547	3.03697	0.22595	0.783311	8.20765	no	2.43568	1	1	5.41019	no	2.18677	1	1	4.55285	no	2.48762	1	1	5.60852	no
CTD-3193O13.1	XLOC_025587	19:7981029-7984042	3.01458	0.1133	0.59909	8.08126	no	2.97274	0.1001	0.471812	7.85026	no	2.58235	0.15275	0.712816	5.98914	no	2.20824	0.2865	0.999777	4.62111	no
LOXL4	XLOC_006953	10:100007446-100028490	3.01302	1	1	8.07252	no	4.69572	0.24755	0.732497	25.9151	no	0.0339669	1	1	1.02382	no	0.183139	1	1	1.13535	no
DMBX1	XLOC_000734	1:46955896-46980133	3.0119	1	1	8.06626	no	4.70112	0.2509	0.737275	26.0123	no	-0.0236804	1	1	0.98372	no	0.55539	1	1	1.46957	no
RHPN1-AS1	XLOC_049237	8:144448800-144450718	3.00923	1	1	8.05135	no	3.76386	1	1	13.5842	no	2.06565	1	1	4.18623	no	0.973651	1	1	1.9638	no
-	XLOC_042183	6:43690522-43737745	3.00883	1	1	8.04911	no	3.53651	1	1	11.6037	no	1.12215	1	1	2.17671	no	1.29741	1	1	2.45787	no
RP11-465L10.10	XLOC_031529	20:44637546-44688789	3.00406	0.01875	0.208498	8.02255	no	3.89531	0.00285	0.0363256	14.8801	yes	-0.135348	0.9266	0.994059	0.91045	no	-0.650964	0.5944	0.999777	0.636855	no
RP11-495P10.6	XLOC_001445	1:147744013-147762960	2.99472	1	1	7.97077	no	1.72619	1	1	3.30853	no	3.63055	1	1	12.3852	no	1.73118	1	1	3.31999	no
GPR61	XLOC_001227	1:110082493-110091028	2.99447	1	1	7.96939	no	2.82187	1	1	7.07078	no	3.55493	1	1	11.7528	no	4.61727	1	1	24.5435	no
SH2D4B	XLOC_005723	10:82297657-82406316	2.99441	1	1	7.96906	no	2.356	1	1	5.11949	no	2.10719	1	1	4.30851	no	3.45454	1	1	10.9628	no
CPA5	XLOC_046726	7:129984629-130008571	2.98851	0.0029	0.0575505	7.93654	no	3.28534	0.00075	0.0120877	9.74958	yes	0.627965	1	1	1.54538	no	-0.766254	1	1	0.587942	no
NT5C1A	XLOC_003167	1:40121986-40137791	2.98024	1	1	7.89117	no	5.53734	1	1	46.4414	no	#N/A	#N/A	#N/A	#N/A	#N/A	#N/A	#N/A	#N/A	#N/A	#N/A
LAG3	XLOC_010338	12:6881677-6887621	2.97891	1	1	7.8839	no	1.48091	1	1	2.79125	no	1.66004	1	1	3.16025	no	3.30213	1	1	9.86371	no
PCDH12	XLOC_041238	5:141323149-141369856	2.97766	1	1	7.87707	no	4.4237	0.0247	0.186653	21.4618	no	0.940535	1	1	1.91924	no	0.30864	1	1	1.23854	no
TMIE	XLOC_033879	3:46736047-46752376	2.97744	1	1	7.87587	no	4.4769	1	1	22.268	no	1.91792	1	1	3.77878	no	#N/A	#N/A	#N/A	#N/A	#N/A
-	XLOC_006788	10:81077596-81078381	2.97047	1	1	7.83792	no	4.09767	0.2032	0.680131	17.1207	no	#N/A	#N/A	#N/A	#N/A	#N/A	0.891591	1	1	1.85522	no
STAC2	XLOC_022265	17:37366788-37382162	2.9624	1	1	7.79419	no	5.181	0.00335	0.0411552	36.2774	yes	-0.287841	1	1	0.819127	no	-0.509076	1	1	0.702672	no
C11orf42	XLOC_007382	11:6226795-6232362	2.95714	1	1	7.76583	no	0.720756	1	1	1.64805	no	0.486105	1	1	1.40066	no	#N/A	#N/A	#N/A	#N/A	#N/A
SYT2	XLOC_004594	1:202559723-202679545	2.95495	1	1	7.75405	no	2.48173	1	1	5.58567	no	2.31737	1	1	4.98423	no	2.61241	1	1	6.11524	no
RP11-102F4.3	XLOC_048704	8:70579283-70582549	2.95344	1	1	7.74594	no	2.46106	1	1	5.50621	no	2.24854	1	1	4.75202	no	1.79662	1	1	3.47405	no
-	XLOC_047820	8:103773559-103776250	2.95038	1	1	7.72953	no	3.58277	1	1	11.9818	no	0.765739	1	1	1.70024	no	0.888414	1	1	1.85114	no
FER1L6	XLOC_047934	8:124864226-125183763	2.93391	1	1	7.64179	no	3.36914	1	1	10.3327	no	1.84821	1	1	3.60053	no	0.485022	1	1	1.39961	no
RP11-404P21.3	XLOC_015920	14:96671015-96735304	2.92431	1	1	7.59111	no	2.9202	1	1	7.56951	no	#N/A	#N/A	#N/A	#N/A	#N/A	#N/A	#N/A	#N/A	#N/A	#N/A
-	XLOC_049887	9:88744055-88744818	2.92419	1	1	7.59047	no	3.44763	0.22705	0.707421	10.9104	no	0.986201	1	1	1.98096	no	1.1632	1	1	2.23954	no
-	XLOC_042184	6:43690522-43737745	2.92374	1	1	7.58811	no	4.01597	0.2623	0.749184	16.1781	no	2.95524	1	1	7.75561	no	#N/A	#N/A	#N/A	#N/A	#N/A
RP4-599G15.3	XLOC_003865	1:120143779-120151873	2.92359	1	1	7.58732	no	2.78594	1	1	6.89686	no	0.489605	1	1	1.40406	no	3.84859	1	1	14.4059	no
AC123768.4	XLOC_017359	15:32898618-32932150	2.92348	1	1	7.58674	no	2.60559	1	1	6.0864	no	2.84291	1	1	7.17466	no	1.56772	1	1	2.96436	no
DCT	XLOC_013938	13:95091740-95131936	2.92161	1	1	7.57691	no	2.08264	1	1	4.23582	no	1.04514	1	1	2.06357	no	-0.193129	1	1	0.874707	no
GUCA1B	XLOC_043482	6:42152138-42162654	2.91956	1	1	7.56615	no	1.96916	1	1	3.9154	no	2.26443	1	1	4.80465	no	1.63384	1	1	3.10338	no
CELF4	XLOC_023813	18:34823009-35146000	2.91379	1	1	7.53595	no	3.75615	1	1	13.5118	no	#N/A	#N/A	#N/A	#N/A	#N/A	4.5287	1	1	23.0821	no
HYAL4	XLOC_045285	7:123454192-123517532	2.911	1	1	7.52139	no	2.98417	1	1	7.9127	no	0.126986	1	1	1.09201	no	#N/A	#N/A	#N/A	#N/A	#N/A
TENM1	XLOC_058711	X:123093082-124097666	2.90442	1	1	7.48717	no	3.54826	1	1	11.6986	no	-0.267049	1	1	0.831018	no	2.50107	1	1	5.66105	no
GOLGA8G	XLOC_017306	15:28764756-28778160	2.89865	1	1	7.45728	no	2.8063	1	1	6.99488	no	2.88027	1	1	7.36288	no	1.64193	1	1	3.12083	no
-	XLOC_007223	10:43138099-43139120	2.88795	1	1	7.40218	no	2.84463	1	1	7.18322	no	-0.0176003	1	1	0.987875	no	2.07367	1	1	4.20956	no
-	XLOC_048850	8:90616223-90616931	2.88651	1	1	7.39479	no	3.01027	1	1	8.05715	no	2.13231	1	1	4.38419	no	0.990687	1	1	1.98713	no
XXbac-B135H6.15	XLOC_032515	22:21311379-21318967	2.88633	1	1	7.39387	no	3.2469	0.22715	0.707588	9.49324	no	2.88007	1	1	7.36186	no	1.80302	1	1	3.4895	no
-	XLOC_043175	6:27371715-27372778	2.88444	1	1	7.38419	no	2.13734	1	1	4.3995	no	2.96124	1	1	7.78793	no	2.31177	1	1	4.96492	no
PTX3	XLOC_034667	3:156893011-157251422	2.88322	0.0155	0.183802	7.37795	no	3.58325	0.00555	0.0617362	11.9858	no	2.65293	0.0236	0.304545	6.28943	no	2.68836	0.02255	0.456415	6.4458	no
GZMM	XLOC_024079	19:544033-549919	2.8644	0.00625	0.0986028	7.28233	no	3.69389	0.0011	0.0167408	12.9411	yes	0.540204	1	1	1.45418	no	-0.731207	1	1	0.6024	no
CABP1	XLOC_011432	12:121067907-121105127	2.86038	1	1	7.26207	no	4.11633	1	1	17.3436	no	1.62104	1	1	3.07597	no	0.434402	1	1	1.35135	no
CACNA1I	XLOC_032890	22:39966757-40085742	2.85912	1	1	7.25573	no	4.73713	0.00025	0.00470905	26.6697	yes	-2.08061	1	1	0.236414	no	-0.987724	1	1	0.504273	no
TRAC,TRAJ23	XLOC_014289	14:22989393-23021083	2.84777	1	1	7.19887	no	3.10891	1	1	8.62731	no	1.30099	1	1	2.46398	no	1.45998	1	1	2.75105	no
CR2	XLOC_002210	1:207627574-207663240	2.84306	1	1	7.1754	no	1.85113	1	1	3.60783	no	1.52149	1	1	2.87087	no	1.6732	1	1	3.18921	no
-	XLOC_009742	11:76318468-76319377	2.83517	1	1	7.13627	no	3.97957	0.22645	0.706992	15.775	no	0.489921	1	1	1.40437	no	2.37947	1	1	5.20346	no
KCNK3	XLOC_026803	2:26915618-26956288	2.82616	1	1	7.09184	no	4.54113	1	1	23.2818	no	2.38905	1	1	5.23812	no	1.51044	1	1	2.84897	no
DPCR1	XLOC_041952	6:30908748-30922639	2.82498	1	1	7.08604	no	3.33771	1	1	10.11	no	-0.268474	1	1	0.830197	no	0.0789913	1	1	1.05628	no
SNTB1	XLOC_049078	8:121392999-121825513	2.82361	1	1	7.07932	no	2.04172	1	1	4.11736	no	#N/A	#N/A	#N/A	#N/A	#N/A	1.55361	1	1	2.93551	no
TEX14	XLOC_022634	17:56597197-56769416	2.81365	1	1	7.03061	no	2.05981	1	1	4.16931	no	2.77231	1	1	6.83201	no	0.939968	1	1	1.91849	no
MEFV	XLOC_019338	16:3292027-3306627	2.80611	1	1	6.99396	no	3.54209	1	1	11.6486	no	3.23938	1	1	9.44388	no	0.835949	1	1	1.78503	no
KRT23	XLOC_022303	17:39077681-39132178	2.80224	1	1	6.97523	no	2.45981	1	1	5.50144	no	2.19532	1	1	4.57991	no	1.28802	1	1	2.44193	no
-	XLOC_011367	12:114493891-114494595	2.79165	1	1	6.92421	no	2.63689	1	1	6.21989	no	2.59907	1	1	6.05896	no	1.88768	1	1	3.7004	no
ARMC4	XLOC_006376	10:28064114-28287979	2.7884	1	1	6.90863	no	1.04541	1	1	2.06395	no	2.99042	1	1	7.94705	no	1.85044	1	1	3.6061	no
KRT121P	XLOC_012121	12:52626303-52715182	2.78737	1	1	6.9037	no	1.82867	1	1	3.55209	no	2.31664	1	1	4.98171	no	1.18706	1	1	2.27688	no
RP11-661O13.1	XLOC_023590	18:8609442-8639379	2.77741	0.4357	0.954861	6.8562	no	1.4721	1	1	2.77425	no	1.42455	1	1	2.68431	no	1.8474	1	1	3.59851	no
-	XLOC_050441	9:140190598-140193202	2.77686	1	1	6.85359	no	2.78929	1	1	6.91289	no	2.89554	1	1	7.44122	no	2.57049	1	1	5.94011	no
-	XLOC_047644	8:79850711-79888109	2.77099	0.1905	0.74105	6.82576	no	1.49744	1	1	2.82341	no	0.616985	1	1	1.53367	no	-0.551854	1	1	0.682143	no
LINC00592	XLOC_010780	12:52599367-52617564	2.77066	0.03275	0.29968	6.8242	no	3.85835	0.0815	0.420961	14.5037	no	-1.16062	1	1	0.44732	no	1.37174	1	1	2.58782	no
SPTSSB	XLOC_036104	3:161062579-161090668	2.76665	0.0064	0.100313	6.80526	no	2.80212	0.0035	0.0427576	6.97465	yes	0.867206	1	1	1.82413	no	-0.766267	1	1	0.587937	no
USP41	XLOC_033111	22:20692437-20745048	2.76573	1	1	6.80092	no	#N/A	#N/A	#N/A	#N/A	#N/A	#N/A	#N/A	#N/A	#N/A	#N/A	-0.155139	1	1	0.898046	no
MUC6	XLOC_008773	11:1012820-1036706	2.75916	1	1	6.77002	no	6.11321	1	1	69.2245	no	-0.0255264	1	1	0.982462	no	1.15381	1	1	2.22501	no
-	XLOC_045680	7:572985-574473	2.75819	1	1	6.76547	no	3.98114	1	1	15.7922	no	-0.0207284	1	1	0.985735	no	-0.0238522	1	1	0.983603	no
-	XLOC_049115	8:125837342-125842376	2.75809	1	1	6.765	no	3.73071	1	1	13.2756	no	2.52482	1	1	5.75502	no	2.15806	1	1	4.46314	no
-	XLOC_031978	21:45585706-45586641	2.75741	1	1	6.76181	no	3.1497	1	1	8.87471	no	#N/A	#N/A	#N/A	#N/A	#N/A	#N/A	#N/A	#N/A	#N/A	#N/A
TMEM176B	XLOC_046925	7:150488372-150502208	2.75701	1	1	6.75994	no	5.45858	0.20835	0.685462	43.974	no	#N/A	#N/A	#N/A	#N/A	#N/A	#N/A	#N/A	#N/A	#N/A	#N/A
RP11-537H15.3	XLOC_049523	9:34084329-34127397	2.75013	1	1	6.72778	no	2.86239	1	1	7.27219	no	1.76515	1	1	3.39909	no	2.47301	1	1	5.55201	no
-	XLOC_021969	17:20352707-20603227	2.74878	0.4001	0.938128	6.72148	no	1.92442	0.5844	0.969467	3.79584	no	2.52918	0.5158	0.957796	5.77243	no	1.54217	1	1	2.91232	no
RPL4P3	XLOC_004379	1:171652267-171653578	2.747	1	1	6.7132	no	0.463617	1	1	1.37899	no	1.22574	1	1	2.33875	no	2.386	1	1	5.22706	no
-	XLOC_037436	4:154629680-154630848	2.74387	1	1	6.69865	no	3.29138	1	1	9.79048	no	0.224458	1	1	1.16834	no	0.901548	1	1	1.86807	no
SH3GL3	XLOC_017008	15:84115979-84287495	2.74086	1	1	6.68469	no	3.36821	0.19785	0.672423	10.326	no	0.834589	1	1	1.78335	no	0.658846	1	1	1.57882	no
-	XLOC_035072	3:13553582-13555887	2.73921	1	1	6.67705	no	2.94519	0.05065	0.309877	7.70177	no	-0.157114	1	1	0.896817	no	-2.22154	1	1	0.214412	no
AC116614.1	XLOC_028530	2:945319-945960	2.73889	0.2555	0.810952	6.67557	no	1.0333	1	1	2.0467	no	0.694372	1	1	1.61818	no	1.29146	1	1	2.44776	no
CXCL9	XLOC_038159	4:76831808-76928641	2.72876	1	1	6.62886	no	2.43767	1	1	5.41766	no	#N/A	#N/A	#N/A	#N/A	#N/A	1.55288	1	1	2.93402	no
PTN	XLOC_046776	7:136912087-137028611	2.72149	1	1	6.59554	no	3.05771	1	1	8.3265	no	1.28445	1	1	2.43589	no	1.31468	1	1	2.48747	no
TREM1	XLOC_043467	6:41235663-41254457	2.72084	1	1	6.59257	no	4.20172	0.1953	0.668707	18.4011	no	2.55655	1	1	5.88299	no	-2.10864	1	1	0.231865	no
AC092835.2	XLOC_027355	2:95873282-95881351	2.71955	1	1	6.58667	no	3.07657	1	1	8.43606	no	2.54823	1	1	5.84916	no	2.20239	1	1	4.60241	no
CTC-338M12.6	XLOC_040213	5:180618923-180633120	2.7165	0.04035	0.342975	6.57276	no	1.93653	1	1	3.82784	no	3.08872	0.01655	0.250792	8.50741	no	1.8563	1	1	3.62078	no
RP11-442J21.1	XLOC_013716	13:45225947-45289894	2.70795	0.1432	0.659139	6.53393	no	4.04015	0.1479	0.584077	16.4515	no	#N/A	#N/A	#N/A	#N/A	#N/A	-0.00929305	1	1	0.993579	no
AC068282.3	XLOC_027641	2:128146705-128158156	2.70724	1	1	6.53071	no	2.61131	1	1	6.11058	no	1.11935	1	1	2.17249	no	-1.0287	1	1	0.490152	no
TBC1D29	XLOC_020784	17:28880714-28890511	2.70003	1	1	6.49815	no	0.865633	1	1	1.82214	no	#N/A	#N/A	#N/A	#N/A	#N/A	-1.36734	1	1	0.387605	no
AL591069.1	XLOC_042895	6:160769299-160932156	2.69648	1	1	6.48218	no	1.95569	1	1	3.87901	no	2.12422	1	1	4.35967	no	1.56354	1	1	2.95578	no
RP5-991G20.1	XLOC_019029	16:72699068-73093597	2.69412	0.46235	0.965334	6.47159	no	1.02436	1	1	2.03406	no	2.33715	1	1	5.05303	no	1.78429	1	1	3.44449	no
C9orf152	XLOC_051262	9:112952327-112970469	2.6919	1	1	6.46164	no	0.715084	1	1	1.64158	no	1.91476	1	1	3.77051	no	1.55621	1	1	2.9408	no
AC093642.3,AC131097.3	XLOC_028516	2:242823513-243026289	2.69051	1	1	6.45542	no	2.90067	1	1	7.46773	no	1.9539	1	1	3.8742	no	2.17008	1	1	4.50048	no
CTB-25B13.6	XLOC_024123	19:1481426-1490751	2.68508	0.4046	0.9385	6.43116	no	#N/A	#N/A	#N/A	#N/A	#N/A	0.956733	1	1	1.94091	no	-0.305287	1	1	0.809281	no
-	XLOC_028552	2:3618803-3622374	2.68346	1	1	6.42395	no	1.04391	1	1	2.06181	no	2.21448	1	1	4.64114	no	2.8447	1	1	7.18357	no
CNBD2	XLOC_030748	20:34556511-34618622	2.68196	1	1	6.41727	no	3.32266	1	1	10.0051	no	3.56509	1	1	11.8358	no	3.34777	1	1	10.1807	no
SEMA3G	XLOC_035419	3:52467068-52479104	2.68173	1	1	6.41625	no	3.30821	1	1	9.90536	no	0.283964	1	1	1.21754	no	0.324367	1	1	1.25211	no
-	XLOC_020642	17:20313282-20314938	2.67721	1	1	6.39618	no	2.20664	1	1	4.61599	no	2.64819	1	1	6.2688	no	0.318801	1	1	1.24729	no
-	XLOC_005670	10:76472996-76473597	2.67396	1	1	6.38178	no	1.19897	1	1	2.29576	no	-0.299277	1	1	0.81266	no	1.29531	1	1	2.4543	no
GDPD2	XLOC_057233	X:69642880-69653240	2.67346	1	1	6.37957	no	2.64944	0.0008	0.0128126	6.27424	yes	0.672283	1	1	1.59359	no	0.579934	1	1	1.49478	no
FGF19	XLOC_009616	11:69512999-69519410	2.67321	0.0113	0.148346	6.37847	no	3.57789	0.00145	0.020962	11.9413	yes	2.53843	1	1	5.80956	no	1.08484	1	1	2.12114	no
ZNF157	XLOC_057005	X:47229981-47273704	2.66997	1	1	6.36416	no	2.98837	1	1	7.93577	no	3.0373	1	1	8.20953	no	-0.273474	1	1	0.827325	no
-	XLOC_015970	14:101930877-101932704	2.6682	1	1	6.35636	no	0.279807	1	1	1.21403	no	1.6617	1	1	3.16389	no	1.95891	1	1	3.88768	no
-	XLOC_045353	7:129420238-129420808	2.66353	1	1	6.33581	no	-0.237927	1	1	0.847963	no	1.76831	1	1	3.40655	no	#N/A	#N/A	#N/A	#N/A	#N/A
COL2A1	XLOC_012025	12:48366747-48398269	2.65718	0.00255	0.0518859	6.30799	no	3.8241	5e-05	0.00116756	14.1634	yes	-0.34636	1	1	0.786566	no	-0.754123	1	1	0.592907	no
SPNS3	XLOC_020360	17:4336982-4391503	2.65667	1	1	6.30576	no	3.04801	0.0099	0.0949345	8.2707	no	0.287252	1	1	1.22031	no	#N/A	#N/A	#N/A	#N/A	#N/A
RP11-553L6.5	XLOC_035722	3:114033347-114035026	2.6549	1	1	6.29803	no	1.84027	1	1	3.58077	no	0.481768	1	1	1.39645	no	-0.0251356	1	1	0.982728	no
RP11-707G14.6	XLOC_009687	11:73583711-73638790	2.65424	1	1	6.29515	no	1.59918	1	1	3.02971	no	1.47981	1	1	2.78912	no	2.2397	1	1	4.72299	no
-	XLOC_027230	2:85154413-85194456	2.64839	1	1	6.26967	no	1.69763	1	1	3.24368	no	1.29156	1	1	2.44793	no	2.24125	1	1	4.72807	no
KIRREL2	XLOC_024759	19:36316865-36370695	2.64633	0.0035	0.0661889	6.26073	no	2.74838	0.01115	0.103861	6.71962	no	-1.73664	1	1	0.300068	no	-1.24696	1	1	0.421335	no
RAD9B	XLOC_011323	12:110928901-111021155	2.63963	1	1	6.23172	no	0.888297	1	1	1.85099	no	1.63534	1	1	3.10661	no	1.90429	1	1	3.74325	no
FAM201B	XLOC_027716	2:133110239-133112412	2.63646	1	1	6.21804	no	1.60601	1	1	3.04409	no	2.11942	1	1	4.34519	no	#N/A	#N/A	#N/A	#N/A	#N/A
GPR116	XLOC_043540	6:46820248-46922680	2.6295	1	1	6.18811	no	2.96389	1	1	7.80225	no	#N/A	#N/A	#N/A	#N/A	#N/A	-1.13572	1	1	0.455108	no
Z83851.1	XLOC_033451	22:42760405-42765242	2.62899	0.0209	0.224137	6.18593	no	3.78711	0.00395	0.0472363	13.8049	yes	1.69522	1	1	3.23826	no	2.08897	1	1	4.25444	no
-	XLOC_034242	3:105897356-105913168	2.62763	1	1	6.1801	no	2.81912	0.2061	0.682092	7.05732	no	0.697311	1	1	1.62148	no	1.40779	1	1	2.6533	no
-	XLOC_043483	6:42166250-42167564	2.62732	1	1	6.17877	no	2.63705	1	1	6.22058	no	3.55501	1	1	11.7534	no	1.43082	1	1	2.696	no
FBXL13	XLOC_046545	7:102453307-102715286	2.62331	1	1	6.16162	no	1.92501	1	1	3.79739	no	0.615016	1	1	1.53157	no	2.66417	1	1	6.33863	no
NKD2	XLOC_038904	5:1008943-1039058	2.62167	1	1	6.15462	no	3.77801	0.00085	0.0134723	13.7181	yes	2.83756	1	1	7.1481	no	-0.152665	1	1	0.899587	no
RP4-758J18.9	XLOC_000049	1:1363501-1365635	2.61764	1	1	6.13745	no	3.82067	0.14805	0.584217	14.1298	no	0.221681	1	1	1.16609	no	0.719462	1	1	1.64657	no
SELENBP1	XLOC_004044	1:151336777-151345209	2.61525	1	1	6.12729	no	4.19554	1	1	18.3224	no	-0.0211967	1	1	0.985415	no	#N/A	#N/A	#N/A	#N/A	#N/A
SLC18A3	XLOC_005475	10:50817140-50918307	2.61466	1	1	6.12479	no	1.73147	1	1	3.32066	no	1.74939	1	1	3.36216	no	2.31874	1	1	4.98896	no
-	XLOC_032855	22:38198487-38199011	2.61373	1	1	6.12084	no	2.07515	1	1	4.21388	no	3.14066	0.2492	0.813622	8.81927	no	2.70142	1	1	6.50442	no
CTD-2224J9.7	XLOC_026479	19:53868945-53930574	2.6137	1	1	6.12071	no	0.973919	1	1	1.96417	no	0.99735	1	1	1.99633	no	#N/A	#N/A	#N/A	#N/A	#N/A
Z69720.2	XLOC_018144	16:127005-188859	2.61277	0.41595	0.94254	6.11677	no	0.18518	1	1	1.13696	no	-0.313484	1	1	0.804696	no	1.59662	1	1	3.02434	no
TEPP	XLOC_018874	16:58010338-58022020	2.6115	1	1	6.11139	no	2.21091	1	1	4.62967	no	-0.65664	1	1	0.634354	no	0.0349431	1	1	1.02452	no
-	XLOC_046313	7:75792251-75793732	2.61062	0.0864	0.522117	6.10766	no	2.91466	0.0575	0.338125	7.5405	no	0.496189	1	1	1.41048	no	-0.420554	1	1	0.747138	no
CX3CL1	XLOC_018862	16:57406369-57418960	2.6057	1	1	6.08687	no	3.66441	1	1	12.6794	no	2.35868	1	1	5.12901	no	-0.0262951	1	1	0.981939	no
ZMYND10	XLOC_035388	3:50378536-50384283	2.60237	1	1	6.07283	no	4.37146	5e-05	0.00116756	20.6986	yes	1.51578	1	1	2.85953	no	0.58276	1	1	1.49771	no
ZNF542	XLOC_025320	19:56732620-56904914	2.59949	1	1	6.06072	no	0.756217	1	1	1.68906	no	0.316741	1	1	1.24551	no	-0.186882	1	1	0.878502	no
C1orf127	XLOC_002757	1:11006527-11042094	2.59494	1	1	6.04164	no	3.77613	1	1	13.7002	no	1.25055	1	1	2.37932	no	3.97136	1	1	15.6855	no
RP11-462P6.1	XLOC_017410	15:39157522-39719396	2.58707	1	1	6.00877	no	#N/A	#N/A	#N/A	#N/A	#N/A	#N/A	#N/A	#N/A	#N/A	#N/A	#N/A	#N/A	#N/A	#N/A	#N/A
LDB3,OPN4	XLOC_005751	10:88414313-88495974	2.58351	1	1	5.99396	no	4.93282	5e-05	0.00116756	30.5441	yes	-1.12999	1	1	0.456919	no	-2.15618	1	1	0.22435	no
AGTR1	XLOC_034589	3:148415570-148460795	2.58339	1	1	5.99346	no	0.414535	1	1	1.33287	no	2.14785	1	1	4.43167	no	0.100299	1	1	1.072	no
PAH	XLOC_012586	12:103230662-103354294	2.5807	1	1	5.9823	no	-0.784003	1	1	0.580753	no	1.48798	1	1	2.80496	no	#N/A	#N/A	#N/A	#N/A	#N/A
AP001055.6	XLOC_032359	21:45578622-45579959	2.57862	1	1	5.97368	no	2.54474	1	1	5.83503	no	2.65997	1	1	6.3202	no	#N/A	#N/A	#N/A	#N/A	#N/A
PRDM12	XLOC_050313	9:133539980-133558368	2.57751	1	1	5.96909	no	0.705516	1	1	1.63073	no	0.230273	1	1	1.17306	no	-0.273194	1	1	0.827486	no
KIAA0226L	XLOC_013738	13:46916138-47012325	2.57237	1	1	5.94786	no	4.45726	1	1	21.9669	no	3.04607	1	1	8.25959	no	3.34154	1	1	10.1369	no
CPA2	XLOC_045361	7:129906666-129929638	2.57129	1	1	5.94341	no	0.902538	1	1	1.86935	no	-0.277817	1	1	0.824838	no	0.0649485	1	1	1.04605	no
-	XLOC_041693	6:13780653-13781164	2.56148	1	1	5.90313	no	2.33158	1	1	5.03356	no	3.71057	0.2449	0.809439	13.0916	no	3.95765	0.2436	0.999777	15.5372	no
KRT86	XLOC_010783	12:52626303-52715182	2.55846	1	1	5.89079	no	2.70161	1	1	6.50527	no	1.70998	1	1	3.27156	no	1.9057	1	1	3.74691	no
-	XLOC_004929	1:234746024-234746608	2.55475	0.0348	0.312121	5.87566	no	2.01211	0.1352	0.557983	4.03372	no	2.1159	1	1	4.3346	no	2.40092	0.14535	0.925829	5.2814	no
-	XLOC_008124	11:69061604-69187279	2.54949	1	1	5.85427	no	3.70406	0.3594	0.846809	13.0327	no	0.701553	1	1	1.62625	no	-0.289152	1	1	0.818383	no
RP11-101P17.11	XLOC_013526	13:21834167-21868998	2.54883	1	1	5.8516	no	2.40611	1	1	5.30043	no	0.537768	1	1	1.45172	no	-0.427234	1	1	0.743686	no
GFRA1	XLOC_007074	10:117816443-118033126	2.54793	1	1	5.84795	no	0.280754	1	1	1.21483	no	-1.93056	1	1	0.262327	no	#N/A	#N/A	#N/A	#N/A	#N/A
ADAMTS3	XLOC_038127	4:73146685-73434516	2.54742	1	1	5.84588	no	2.42951	1	1	5.3871	no	1.00974	1	1	2.01355	no	0.799693	1	1	1.74073	no
SYNGR4	XLOC_025027	19:48867651-48879633	2.54631	1	1	5.84138	no	4.78214	0.23165	0.713038	27.5149	no	2.61117	1	1	6.10999	no	#N/A	#N/A	#N/A	#N/A	#N/A
CTD-2659N19.2	XLOC_024379	19:12798866-12807457	2.54419	0.4754	0.969224	5.83281	no	1.67068	0.5583	0.961275	3.18365	no	3.60066	0.4507	0.94196	12.1313	no	2.20514	0.5042	0.999777	4.61119	no
ACTG2	XLOC_027158	2:74119440-74146992	2.54379	1	1	5.83119	no	2.46255	1	1	5.5119	no	2.67116	1	1	6.36941	no	2.21666	1	1	4.64816	no
TECTA	XLOC_008598	11:120971881-121062202	2.54239	1	1	5.82553	no	3.5833	1	1	11.9862	no	1.15717	1	1	2.2302	no	2.05999	1	1	4.16983	no
POF1B	XLOC_058475	X:84532401-84634748	2.53865	1	1	5.81045	no	3.31683	0.0009	0.0140464	9.96473	yes	1.23631	1	1	2.35595	no	0.616498	1	1	1.53315	no
RP11-465N4.4	XLOC_004585	1:201951499-201986316	2.53636	0.2312	0.789233	5.80123	no	2.47827	0.19985	0.675515	5.57229	no	1.11453	1	1	2.16524	no	1.08843	1	1	2.12643	no
CD79A	XLOC_024899	19:42381189-42385439	2.53188	1	1	5.78325	no	2.2877	1	1	4.88277	no	#N/A	#N/A	#N/A	#N/A	#N/A	#N/A	#N/A	#N/A	#N/A	#N/A
AC061992.2	XLOC_021506	17:76311809-76343879	2.52929	0.01955	0.21508	5.77288	no	2.88148	0.0104	0.0985551	7.36906	no	0.969291	1	1	1.95788	no	0.0285031	1	1	1.01995	no
-	XLOC_039817	5:138889465-138890897	2.5289	1	1	5.77131	no	3.03383	1	1	8.18981	no	1.2533	1	1	2.38386	no	-1.0234	1	1	0.491956	no
IGFL3	XLOC_026272	19:46604379-46718160	2.52712	0.1557	0.685696	5.7642	no	2.11891	0.20125	0.677403	4.34366	no	1.11756	0.4594	0.945242	2.1698	no	0.47131	0.76235	0.999777	1.38637	no
RP11-66B24.4	XLOC_017185	15:101389765-101626271	2.52691	0.33375	0.891829	5.76336	no	0.366682	0.85485	0.996063	1.28938	no	1.23386	0.56805	0.972555	2.35195	no	1.36722	0.58275	0.999777	2.57973	no
RSPH4A	XLOC_042614	6:116937641-116954148	2.51393	1	1	5.71174	no	5.34976	0.2303	0.711029	40.7792	no	#N/A	#N/A	#N/A	#N/A	#N/A	0.0745799	1	1	1.05305	no
CTB-176F20.3	XLOC_024625	19:23487792-23578362	2.51266	1	1	5.70671	no	1.99209	1	1	3.97813	no	0.731431	1	1	1.66029	no	0.0788478	1	1	1.05617	no
SEMA3E	XLOC_046357	7:82993221-83278429	2.51213	0.01015	0.138528	5.70462	no	2.21373	0.0147	0.127748	4.63873	no	0.675753	1	1	1.59743	no	0.775336	1	1	1.71159	no
AC006116.20	XLOC_025318	19:56732620-56904914	2.51197	1	1	5.70398	no	1.44519	1	1	2.72299	no	1.09976	1	1	2.14319	no	-1.03735	1	1	0.487222	no
RP3-416H24.1	XLOC_012120	12:52626303-52715182	2.50642	1	1	5.68208	no	2.5824	0.4859	0.933275	5.98935	no	1.19401	1	1	2.28788	no	0.512559	1	1	1.42658	no
RP13-942N8.1	XLOC_011473	12:123849499-123850660	2.5058	1	1	5.67964	no	2.40392	1	1	5.29239	no	2.30836	1	1	4.9532	no	0.988846	1	1	1.9846	no
Y_RNA	XLOC_012054	12:49297200-49351334	2.50422	0.3285	0.885292	5.67343	no	0.0428243	0.974	0.997058	1.03013	no	-0.603672	0.75455	0.994059	0.658077	no	-1.41921	0.46805	0.999777	0.373917	no
CCNYL2	XLOC_006477	10:42903615-42970797	2.49774	1	1	5.648	no	-0.114349	1	1	0.923799	no	2.36943	1	1	5.16737	no	#N/A	#N/A	#N/A	#N/A	#N/A
KIAA0319	XLOC_043122	6:24544331-24646383	2.49675	1	1	5.64413	no	4.30612	1	1	19.782	no	#N/A	#N/A	#N/A	#N/A	#N/A	0.318705	1	1	1.24721	no
MGC20647	XLOC_032751	22:30635182-30642907	2.49612	0.4712	0.968366	5.64166	no	2.91919	0.4201	0.890689	7.56421	no	1.06444	0.67875	0.99382	2.09136	no	1.24227	0.6594	0.999777	2.3657	no
GRIA4	XLOC_008442	11:105480720-105852819	2.49489	1	1	5.63685	no	-0.398233	1	1	0.758787	no	#N/A	#N/A	#N/A	#N/A	#N/A	-0.895706	1	1	0.537484	no
ACSM4	XLOC_011667	12:7456879-7481320	2.4928	1	1	5.62869	no	3.96146	0.01735	0.144222	15.5782	no	-0.305165	1	1	0.80935	no	-0.699254	1	1	0.615891	no
SEMA5A	XLOC_040299	5:9001885-9546187	2.48973	1	1	5.61673	no	2.20439	1	1	4.6088	no	2.56025	1	1	5.8981	no	1.9098	1	1	3.75757	no
RP1-179N16.6	XLOC_043416	6:36114474-36200567	2.48499	1	1	5.5983	no	3.00256	1	1	8.01421	no	2.52592	1	1	5.75941	no	2.56357	1	1	5.91169	no
NLGN4X	XLOC_057920	X:5758677-6146904	2.4847	1	1	5.59718	no	1.98279	1	1	3.95257	no	1.74709	1	1	3.35681	no	-0.204028	1	1	0.868123	no
DEGS2	XLOC_015949	14:100612669-100633034	2.4831	0.0148	0.179473	5.59098	no	3.04043	0.0054	0.0603309	8.22736	no	0.717285	1	1	1.64409	no	0.497396	1	1	1.41166	no
HSD3BP5	XLOC_003866	1:120143779-120151873	2.48167	0.2741	0.830603	5.58544	no	-0.625493	1	1	0.648198	no	0.173361	1	1	1.12768	no	0.576551	1	1	1.49128	no
-	XLOC_004180	1:156608135-156609973	2.48133	1	1	5.58412	no	3.77243	0.0924	0.454524	13.6652	no	0.119613	1	1	1.08644	no	-1.15566	1	1	0.448861	no
MAATS1	XLOC_034329	3:119421868-119485949	2.47825	1	1	5.57221	no	4.00385	1	1	16.0428	no	0.0939837	1	1	1.06731	no	-0.559602	1	1	0.678489	no
CHST8	XLOC_024704	19:34112860-34264413	2.47289	1	1	5.55155	no	2.22141	1	1	4.66349	no	#N/A	#N/A	#N/A	#N/A	#N/A	0.182187	1	1	1.1346	no
NEUROD2	XLOC_022273	17:37759788-37779400	2.46915	1	1	5.53717	no	3.02739	1	1	8.15333	no	2.99627	1	1	7.97934	no	2.68548	1	1	6.43295	no
RP11-214C8.2	XLOC_022713	17:62073430-62097994	2.46893	1	1	5.53633	no	2.87667	1	1	7.34453	no	#N/A	#N/A	#N/A	#N/A	#N/A	#N/A	#N/A	#N/A	#N/A	#N/A
RP11-434D2.6	XLOC_021968	17:20352707-20603227	2.46504	1	1	5.52142	no	3.23923	0.2665	0.753999	9.4429	no	1.98606	1	1	3.96154	no	0.677409	1	1	1.59926	no
ENTPD8	XLOC_051595	9:140317801-140336268	2.46119	0.01585	0.186273	5.50671	no	3.30753	0.005	0.0570709	9.9007	no	-1.61182	1	1	0.327185	no	-1.68964	1	1	0.310004	no
CTD-2128A3.1	XLOC_014818	14:85828800-85983278	2.45905	0.26125	0.818429	5.49855	no	1.87398	1	1	3.66542	no	2.85017	0.47815	0.950492	7.21085	no	0.0277569	1	1	1.01943	no
-	XLOC_045681	7:575032-577124	2.45856	1	1	5.49668	no	2.50914	1	1	5.69281	no	0.495557	1	1	1.40986	no	-2.09284	1	1	0.234419	no
RP11-420G6.4	XLOC_042977	6:2854890-2876744	2.45806	1	1	5.49477	no	2.34263	1	1	5.07226	no	1.64167	1	1	3.12027	no	#N/A	#N/A	#N/A	#N/A	#N/A
KCNG2	XLOC_023507	18:77623667-77660184	2.45777	1	1	5.49367	no	1.21601	1	1	2.32303	no	1.33211	1	1	2.51771	no	1.07578	1	1	2.10786	no
-	XLOC_042732	6:138742584-138743116	2.4564	1	1	5.48845	no	2.74994	0.2336	0.715441	6.72689	no	1.99406	1	1	3.98356	no	3.12955	0.2471	0.999777	8.75162	no
-	XLOC_009587	11:67612730-67613336	2.456	1	1	5.48693	no	2.9114	1	1	7.52348	no	1.99066	1	1	3.97419	no	#N/A	#N/A	#N/A	#N/A	#N/A
RP11-556K13.1	XLOC_003699	1:102251891-102254059	2.45485	1	1	5.48256	no	1.47965	1	1	2.78881	no	1.57011	1	1	2.96927	no	2.80092	1	1	6.96885	no
AKAP5	XLOC_014658	14:64854748-65009955	2.45482	1	1	5.48245	no	2.08946	1	1	4.25589	no	2.00188	1	1	4.00522	no	2.06891	1	1	4.1957	no
CTD-3247F14.2	XLOC_048340	8:22536525-22541522	2.45454	1	1	5.48138	no	3.20754	1	1	9.23774	no	0.476328	1	1	1.3912	no	#N/A	#N/A	#N/A	#N/A	#N/A
IZUMO4	XLOC_024139	19:2071036-2099592	2.4445	0.0042	0.075668	5.44337	no	2.27836	0.00805	0.0814856	4.85126	no	1.03991	0.17385	0.739354	2.0561	no	-0.757241	0.33655	0.999777	0.591627	no
MAFA	XLOC_049238	8:144501351-144512576	2.44317	0.0031	0.060605	5.43835	no	3.68335	5e-05	0.00116756	12.8469	yes	-0.0702784	1	1	0.952454	no	-1.23421	1	1	0.425075	no
UNC5A	XLOC_040137	5:176237477-176326333	2.43742	1	1	5.41672	no	4.81911	5e-05	0.00116756	28.2291	yes	-1.05295	1	1	0.481982	no	-0.396771	1	1	0.759556	no
SNORA2	XLOC_042793	6:149913814-149970108	2.4367	0.50265	0.980296	5.41402	no	1.13931	0.59915	0.973647	2.20276	no	1.25422	1	1	2.38538	no	2.68131	0.45855	0.999777	6.41438	no
ADAMTS2	XLOC_041539	5:178537851-178772431	2.42988	1	1	5.38849	no	4.82746	0.23195	0.713244	28.3929	no	-3.08145	1	1	0.118138	no	-0.92845	1	1	0.525423	no
RP11-173C20.1	XLOC_011504	12:127210815-127256986	2.42913	1	1	5.38569	no	2.28184	1	1	4.86298	no	1.34328	1	1	2.53728	no	0.621927	1	1	1.53893	no
ZMAT1	XLOC_058548	X:101137261-101187004	2.42515	1	1	5.37085	no	0.47616	1	1	1.39104	no	1.90126	1	1	3.73539	no	0.458248	1	1	1.37387	no
MAT1A	XLOC_006812	10:82031575-82049440	2.42418	1	1	5.36724	no	2.71278	1	1	6.55584	no	0.619785	1	1	1.53665	no	-0.184345	1	1	0.880049	no
AKR7L	XLOC_002876	1:19592477-19600688	2.41648	1	1	5.33867	no	2.52513	1	1	5.75625	no	1.75087	1	1	3.36561	no	2.84251	1	1	7.17267	no
-	XLOC_017217	15:20851198-20851765	2.40674	0.0373	0.324681	5.30275	no	2.33892	0.1094	0.494466	5.05924	no	1.38611	1	1	2.61373	no	2.1313	0.16595	0.952606	4.38112	no
RP11-258C19.5	XLOC_057129	X:53122891-53171889	2.4062	1	1	5.30076	no	2.8583	1	1	7.2516	no	1.48718	1	1	2.8034	no	2.85277	1	1	7.22386	no
RP11-262H14.3	XLOC_050889	9:66513031-66555928	2.40496	1	1	5.29621	no	2.11794	1	1	4.34074	no	-0.277051	1	1	0.825276	no	1.06634	1	1	2.09411	no
PCP2	XLOC_025577	19:7694622-7712759	2.40363	1	1	5.29133	no	1.89519	1	1	3.71971	no	2.83187	1	1	7.11996	no	0.72224	1	1	1.64974	no
RP11-262H14.4	XLOC_049730	9:66513031-66555928	2.40277	0.0478	0.377881	5.28818	no	1.58748	0.1704	0.627714	3.00524	no	1.27571	0.1741	0.740109	2.42118	no	1.78118	0.179	0.974991	3.43707	no
CXorf28	XLOC_056732	X:3189860-3202694	2.40227	1	1	5.28634	no	0.144167	1	1	1.10509	no	-0.0116051	1	1	0.991988	no	#N/A	#N/A	#N/A	#N/A	#N/A
PSAPL1	XLOC_037758	4:7194264-7744554	2.39925	1	1	5.27529	no	4.39113	0.1312	0.54843	20.9827	no	-0.25271	1	1	0.839318	no	-0.845615	1	1	0.556474	no
GJA3	XLOC_013506	13:20712393-20735188	2.3969	1	1	5.2667	no	2.57324	1	1	5.95145	no	0.532596	1	1	1.44653	no	0.094985	1	1	1.06805	no
IPCEF1	XLOC_044193	6:154331630-154677926	2.39551	1	1	5.26163	no	3.2624	1	1	9.59578	no	3.42971	1	1	10.7757	no	3.48138	1	1	11.1686	no
NAT16	XLOC_046512	7:100813773-100823557	2.39475	1	1	5.25886	no	2.51935	1	1	5.73324	no	1.1698	1	1	2.24981	no	-0.780717	1	1	0.582077	no
PKNOX2	XLOC_008656	11:125034582-125303315	2.39301	1	1	5.25252	no	4.35875	5e-05	0.00116756	20.517	yes	1.59839	1	1	3.02805	no	1.54547	1	1	2.91899	no
SPOCK2	XLOC_006715	10:73818792-73848790	2.39203	1	1	5.24895	no	2.12783	1	1	4.3706	no	-0.939791	1	1	0.521308	no	0.0549274	1	1	1.03881	no
CTD-2001E22.2	XLOC_038960	5:9546311-9550721	2.39171	1	1	5.24779	no	1.73879	1	1	3.33755	no	1.15653	1	1	2.22921	no	0.742969	1	1	1.67362	no
HAPLN2	XLOC_001665	1:156589085-156595517	2.38907	1	1	5.2382	no	1.87467	1	1	3.66718	no	-0.282733	1	1	0.822032	no	-0.279677	1	1	0.823775	no
RP11-761E20.1	XLOC_058642	X:115005740-115085456	2.38584	1	1	5.22648	no	2.28154	1	1	4.86197	no	1.97203	1	1	3.9232	no	1.61932	1	1	3.0723	no
LOXHD1	XLOC_023839	18:44056934-44236996	2.38417	1	1	5.22043	no	3.75711	1	1	13.5208	no	1.78725	1	1	3.45156	no	-0.52696	1	1	0.694016	no
REN	XLOC_004623	1:204123943-204135465	2.38294	1	1	5.21599	no	3.10115	0.24535	0.729388	8.58103	no	-0.485316	1	1	0.714341	no	0.422892	1	1	1.34061	no
C1orf68	XLOC_001562	1:152691081-152692948	2.37824	0.01515	0.181436	5.19902	no	2.59284	0.0062	0.0669696	6.03285	no	0.387383	1	1	1.30802	no	-0.561076	1	1	0.677796	no
SAMD11	XLOC_000026	1:860259-894767	2.37435	0.02795	0.27156	5.18502	no	2.48173	0.02725	0.201737	5.58567	no	0.669656	0.5246	0.962343	1.59069	no	0.167598	0.88055	0.999777	1.12319	no
RGMA	XLOC_018057	15:93586635-93632433	2.37252	1	1	5.17845	no	3.17495	0.0001	0.00213617	9.0314	yes	1.1978	1	1	2.2939	no	-0.0817992	1	1	0.944879	no
SPNS2	XLOC_020361	17:4400688-4458926	2.36982	0.0103	0.139392	5.16877	no	2.56791	0.00515	0.0584342	5.9295	no	0.151319	0.8613	0.994059	1.11058	no	-1.06999	0.24735	0.999777	0.476322	no
POU3F1	XLOC_003148	1:38509522-38512450	2.36418	1	1	5.1486	no	4.27056	1	1	19.3004	no	2.83949	1	1	7.15767	no	1.49309	1	1	2.81491	no
DDIT4L	XLOC_038315	4:100869242-101136662	2.35952	0.18165	0.728563	5.132	no	2.3331	0.24125	0.72579	5.03887	no	1.37113	1	1	2.58673	no	1.45638	1	1	2.74419	no
SERPINF2	XLOC_020314	17:1646129-1658562	2.3509	1	1	5.10142	no	3.31792	0.0002	0.00389186	9.97226	yes	-0.311831	1	1	0.805619	no	0.106079	1	1	1.0763	no
C16orf71	XLOC_018293	16:4746512-4817625	2.34988	1	1	5.09782	no	0.386562	1	1	1.30727	no	-1.43993	1	1	0.368585	no	-0.604996	1	1	0.657473	no
SULT1A2	XLOC_019620	16:28603263-28608430	2.34793	1	1	5.09093	no	3.07089	0.0059	0.0647349	8.40292	no	0.178902	1	1	1.13202	no	#N/A	#N/A	#N/A	#N/A	#N/A
AC009950.2	XLOC_028374	2:230990025-231273006	2.34783	0.0782	0.492393	5.09058	no	2.38302	0.0742	0.398486	5.21628	no	1.64889	0.1967	0.76927	3.13592	no	0.352671	1	1	1.27692	no
IGFBP5	XLOC_030178	2:217536827-217858722	2.34761	1	1	5.0898	no	3.18201	0.01955	0.157959	9.07571	no	1.62323	1	1	3.08064	no	0.615544	1	1	1.53214	no
RP11-259O2.1	XLOC_038915	5:1933976-1959290	2.34761	1	1	5.0898	no	3.39369	0.2574	0.745067	10.51	no	#N/A	#N/A	#N/A	#N/A	#N/A	#N/A	#N/A	#N/A	#N/A	#N/A
RP11-23F23.2	XLOC_007324	11:4208369-4223885	2.34715	1	1	5.08818	no	0.156522	1	1	1.1146	no	2.14579	1	1	4.42535	no	#N/A	#N/A	#N/A	#N/A	#N/A
IKZF3	XLOC_022277	17:37921096-38020441	2.34302	1	1	5.07364	no	2.13542	1	1	4.39365	no	2.18376	1	1	4.54336	no	2.16778	1	1	4.49331	no
INHA	XLOC_028318	2:220415450-220440435	2.34218	0.1405	0.654626	5.07068	no	3.55244	0.09075	0.451096	11.7325	no	0.808557	1	1	1.75146	no	-0.599039	1	1	0.660194	no
IL1RAPL2	XLOC_057460	X:103810995-105012102	2.34013	1	1	5.06348	no	2.19299	1	1	4.57252	no	1.23109	1	1	2.34744	no	-1.48412	1	1	0.357467	no
SUMO4	XLOC_042788	6:149539061-149732749	2.33594	1	1	5.0488	no	0.483464	1	1	1.3981	no	0.496873	1	1	1.41115	no	1.69436	1	1	3.23633	no
IL28A	XLOC_024831	19:39759153-39760732	2.33403	0.0764	0.485297	5.04212	no	1.96533	0.1073	0.489897	3.90502	no	3.17195	0.06915	0.524221	9.01264	no	1.06633	1	1	2.0941	no
BLNK	XLOC_006930	10:97889471-98031333	2.33398	0.009	0.128153	5.04194	no	2.25278	0.01675	0.140302	4.766	no	1.58134	0.09875	0.601557	2.99248	no	0.490953	0.54655	0.999777	1.40537	no
CRIP3	XLOC_043499	6:43263431-43276535	2.33368	1	1	5.0409	no	2.39816	1	1	5.2713	no	0.544758	1	1	1.45878	no	1.60044	1	1	3.03236	no
RP11-818O24.3	XLOC_020311	17:1323982-1366456	2.33296	1	1	5.03838	no	-0.851382	1	1	0.554254	no	-0.0078384	1	1	0.994582	no	#N/A	#N/A	#N/A	#N/A	#N/A
RP11-655M14.13	XLOC_009574	11:67385749-67394775	2.3326	1	1	5.03712	no	-0.244976	1	1	0.84383	no	1.56988	1	1	2.9688	no	#N/A	#N/A	#N/A	#N/A	#N/A
LRRC6	XLOC_049170	8:133584319-133687838	2.33084	1	1	5.03098	no	2.76701	5e-05	0.00116756	6.80696	yes	1.30512	1	1	2.47104	no	1.71012	1	1	3.27188	no
SLC28A1	XLOC_017031	15:85427884-85518876	2.32944	1	1	5.0261	no	3.07595	1	1	8.43244	no	2.04905	1	1	4.13833	no	#N/A	#N/A	#N/A	#N/A	#N/A
HAUS6P1	XLOC_044713	7:53255080-53256631	2.32652	1	1	5.01594	no	0.953908	1	1	1.93711	no	#N/A	#N/A	#N/A	#N/A	#N/A	2.57834	1	1	5.97252	no
C1orf177	XLOC_000850	1:55271735-55307925	2.32624	1	1	5.01497	no	2.27862	1	1	4.85214	no	0.481916	1	1	1.3966	no	1.31888	1	1	2.49472	no
SPDEF	XLOC_043398	6:34505578-34524110	2.32609	1	1	5.01444	no	4.1377	1	1	17.6024	no	1.75146	1	1	3.36699	no	#N/A	#N/A	#N/A	#N/A	#N/A
RP11-834C11.11	XLOC_012175	12:54538852-54541009	2.32481	1	1	5.01	no	0.716076	1	1	1.64271	no	#N/A	#N/A	#N/A	#N/A	#N/A	2.15609	1	1	4.45705	no
RBPMS2	XLOC_017706	15:65032090-65067817	2.32409	1	1	5.0075	no	3.02415	1	1	8.13504	no	-0.0108997	1	1	0.992473	no	0.771168	1	1	1.70665	no
ACTN3	XLOC_008072	11:66313865-66330800	2.32395	1	1	5.00701	no	3.40398	1	1	10.5852	no	0.478194	1	1	1.393	no	0.97097	1	1	1.96016	no
CA9	XLOC_049557	9:35658300-35681156	2.32029	0.1488	0.672085	4.99433	no	2.22966	0.1396	0.566662	4.69023	no	1.7458	0.33985	0.878338	3.35381	no	#N/A	#N/A	#N/A	#N/A	#N/A
CD200	XLOC_034283	3:112051914-112081659	2.3196	1	1	4.99194	no	2.24418	1	1	4.73768	no	1.46713	1	1	2.76471	no	#N/A	#N/A	#N/A	#N/A	#N/A
AC104135.4	XLOC_027181	2:75167232-75170446	2.31745	1	1	4.9845	no	3.00097	1	1	8.00538	no	0.907358	1	1	1.87561	no	1.18995	1	1	2.28145	no
SMPDL3B	XLOC_000461	1:28261503-28294607	2.31368	0.0291	0.278986	4.9715	no	4.02025	0.0002	0.00389186	16.2262	yes	-0.494687	1	1	0.709716	no	-0.202342	1	1	0.869139	no
PPM1E	XLOC_021266	17:56833227-57059782	2.31194	1	1	4.9655	no	1.84477	1	1	3.59196	no	3.0463	1	1	8.26091	no	1.78015	1	1	3.43462	no
APOL4	XLOC_033331	22:36585171-36600886	2.30354	1	1	4.93668	no	1.65222	1	1	3.14317	no	2.1971	1	1	4.58557	no	-0.361116	1	1	0.778562	no
RP11-815M8.1	XLOC_002317	1:222019431-222158306	2.29952	1	1	4.92294	no	2.3427	0.0055	0.0612691	5.07251	no	1.28515	1	1	2.43707	no	0.0324831	1	1	1.02277	no
C2orf62	XLOC_028285	2:219135114-219232822	2.29934	1	1	4.92233	no	2.56191	1	1	5.90489	no	-0.600481	1	1	0.659534	no	#N/A	#N/A	#N/A	#N/A	#N/A
-	XLOC_021783	17:8029353-8029901	2.29854	0.0527	0.397918	4.9196	no	1.75955	0.1859	0.655626	3.38592	no	2.05067	0.06525	0.50994	4.14298	no	1.1687	1	1	2.24809	no
-	XLOC_019088	16:79679470-79694763	2.29339	1	1	4.90207	no	3.02287	1	1	8.12783	no	0.988035	1	1	1.98348	no	0.050395	1	1	1.03555	no
AC016722.1,AC016722.2	XLOC_026952	2:47043806-47086146	2.28961	1	1	4.88924	no	2.14731	1	1	4.43001	no	2.24456	1	1	4.73893	no	1.15927	1	1	2.23344	no
RP11-320G24.1	XLOC_056948	X:40122146-40158187	2.289	1	1	4.88717	no	4.61204	0.00565	0.0625302	24.4547	no	0.657644	1	1	1.5775	no	-0.0314832	1	1	0.978414	no
CD36	XLOC_044994	7:79959507-80308593	2.28862	1	1	4.88589	no	0.129507	1	1	1.09392	no	1.72318	1	1	3.30163	no	1.23579	1	1	2.3551	no
ME3	XLOC_009816	11:86142631-86383678	2.28572	1	1	4.87607	no	2.11681	1	1	4.33734	no	1.3686	1	1	2.5822	no	0.0790352	1	1	1.05631	no
AC004510.3	XLOC_025769	19:15937854-15947865	2.28392	0.4417	0.955305	4.86999	no	1.78665	0.6002	0.973647	3.45013	no	-1.29354	1	1	0.407949	no	-0.638261	1	1	0.642487	no
-	XLOC_043312	6:31587702-31588121	2.28293	1	1	4.86665	no	2.18143	0.276	0.76475	4.53603	no	3.1282	0.24835	0.812893	8.74343	no	2.91847	0.2537	0.999777	7.56044	no
HSD11B1	XLOC_002226	1:209834708-209908295	2.28226	1	1	4.86439	no	3.37233	0.0025	0.0325426	10.3555	yes	0.649414	1	1	1.56853	no	0.617578	1	1	1.5343	no
RP11-118B22.2	XLOC_010404	12:9381128-9428413	2.28104	1	1	4.86028	no	0.225473	1	1	1.16916	no	#N/A	#N/A	#N/A	#N/A	#N/A	#N/A	#N/A	#N/A	#N/A	#N/A
HESX1	XLOC_035455	3:57231943-57260549	2.27959	1	1	4.8554	no	-0.332346	1	1	0.794244	no	0.511823	1	1	1.42585	no	0.842304	1	1	1.79291	no
AC103564.7	XLOC_029623	2:132587373-132589604	2.27929	1	1	4.85439	no	1.8561	1	1	3.62028	no	#N/A	#N/A	#N/A	#N/A	#N/A	1.16831	1	1	2.24748	no
RP11-111A22.1	XLOC_016515	15:40780239-40857319	2.27924	1	1	4.85422	no	1.32836	1	1	2.51117	no	#N/A	#N/A	#N/A	#N/A	#N/A	1.73199	1	1	3.32186	no
TCTE3	XLOC_044304	6:170140209-170151655	2.27733	1	1	4.8478	no	1.32134	1	1	2.49898	no	#N/A	#N/A	#N/A	#N/A	#N/A	2.0783	1	1	4.22309	no
RP11-44D15.3	XLOC_006929	10:97889471-98031333	2.27688	1	1	4.84629	no	2.24308	1	1	4.73407	no	#N/A	#N/A	#N/A	#N/A	#N/A	-0.0145229	1	1	0.989984	no
GOLGA6L2	XLOC_017270	15:23684644-23692381	2.27649	1	1	4.84498	no	1.13369	1	1	2.19419	no	#N/A	#N/A	#N/A	#N/A	#N/A	0.343219	1	1	1.26858	no
-	XLOC_023287	18:43869855-43871296	2.27543	1	1	4.84142	no	3.38653	1	1	10.458	no	0.483241	1	1	1.39788	no	1.79846	1	1	3.47849	no
RP11-386C23.1	XLOC_006656	10:65928714-65930611	2.275	1	1	4.83998	no	2.41758	1	1	5.34274	no	2.27088	1	1	4.82617	no	2.90443	1	1	7.48722	no
RP11-302J23.1	XLOC_047801	8:102064281-102088479	2.27496	1	1	4.83984	no	4.64874	1	1	25.0848	no	-0.0222134	1	1	0.984721	no	0.318772	1	1	1.24727	no
RP11-195E11.2	XLOC_050964	9:72658496-72873782	2.27037	1	1	4.82447	no	2.14912	1	1	4.43557	no	2.57698	1	1	5.96689	no	0.262354	1	1	1.19943	no
RP11-611D20.2	XLOC_050403	9:139440624-139444481	2.26787	0.0043	0.0769902	4.81612	no	2.3374	0.0023	0.0304312	5.05391	yes	1.81096	1	1	3.50876	no	1.64877	1	1	3.13566	no
HIST1H2AL	XLOC_041844	6:27833033-27833606	2.26571	1	1	4.80891	no	1.32488	1	1	2.50512	no	1.64328	1	1	3.12375	no	2.51526	1	1	5.71701	no
MCFD2P1	XLOC_043176	6:27372843-27375775	2.26452	1	1	4.80495	no	2.77221	0.0092	0.0899131	6.83154	no	2.46897	1	1	5.53648	no	1.19607	1	1	2.29115	no
FAM179A	XLOC_026840	2:29179476-29275096	2.26448	1	1	4.80481	no	3.73057	1	1	13.2744	no	2.32554	1	1	5.01253	no	0.0543994	1	1	1.03843	no
RP11-218L14.4	XLOC_057876	X:154695630-154899605	2.26383	1	1	4.80265	no	2.02585	1	1	4.07232	no	0.696545	1	1	1.62062	no	2.02975	1	1	4.08334	no
AC012363.10,AC012363.7,AC012363.8,MTND3P10,MTND4P26	XLOC_027607	2:120770516-121200563	2.25923	1	1	4.78736	no	2.80058	1	1	6.9672	no	3.2245	1	1	9.34698	no	1.17083	1	1	2.25141	no
NPTX1	XLOC_022907	17:78440827-78451643	2.25877	0.0049	0.0835947	4.78583	no	4.4805	5e-05	0.00116756	22.3236	yes	-0.536488	1	1	0.689447	no	0.272146	1	1	1.2076	no
PTGFR	XLOC_001007	1:78695282-79005434	2.25858	1	1	4.7852	no	2.16902	1	1	4.49718	no	1.40946	1	1	2.65638	no	0.388023	1	1	1.3086	no
CTD-3203P2.2	XLOC_018510	16:27236311-27301813	2.2584	0.11965	0.612085	4.78461	no	0.763424	1	1	1.69751	no	-0.807764	1	1	0.571267	no	0.774557	1	1	1.71066	no
SPRR1B	XLOC_001578	1:153003677-153005376	2.25795	0.00265	0.0534694	4.78311	no	2.77739	0.00025	0.00470905	6.85611	yes	1.70896	0.04825	0.435	3.26925	no	0.0994653	0.89405	0.999777	1.07138	no
-	XLOC_038806	4:183792895-183793879	2.2579	1	1	4.78295	no	1.81502	1	1	3.51865	no	1.7567	1	1	3.37924	no	1.48921	1	1	2.80735	no
-	XLOC_048736	8:74193699-74195372	2.25784	1	1	4.78275	no	1.00154	1	1	2.00214	no	2.60139	1	1	6.06871	no	2.46139	1	1	5.50747	no
CAPN11	XLOC_042190	6:44126547-44152139	2.25655	1	1	4.77847	no	4.2101	1	1	18.5083	no	2.32561	1	1	5.01278	no	2.02989	1	1	4.08374	no
AC008132.13	XLOC_032467	22:18834060-18848562	2.25166	1	1	4.7623	no	4.35214	1	1	20.4232	no	4.63449	1	1	24.8382	no	#N/A	#N/A	#N/A	#N/A	#N/A
CYP2D7P1	XLOC_033447	22:42536213-42540576	2.2489	1	1	4.7532	no	2.01035	1	1	4.0288	no	2.19494	1	1	4.57871	no	1.82538	1	1	3.544	no
BARX1	XLOC_051120	9:96713627-96717654	2.24705	1	1	4.74711	no	2.59451	1	1	6.03984	no	1.94088	1	1	3.8394	no	0.0964483	1	1	1.06914	no
KCNK9	XLOC_049198	8:140613080-140715299	2.24627	1	1	4.74455	no	3.12642	1	1	8.73265	no	0.479375	1	1	1.39414	no	2.6853	1	1	6.43215	no
SLC5A12	XLOC_009083	11:26688565-26744974	2.24373	1	1	4.7362	no	1.64729	1	1	3.13245	no	2.46095	1	1	5.50579	no	1.31273	1	1	2.48411	no
CRTAC1	XLOC_006951	10:99609995-99790585	2.24313	1	1	4.73423	no	4.21291	0.00405	0.0482812	18.5444	yes	-0.740517	1	1	0.598525	no	-0.62154	1	1	0.649977	no
-	XLOC_014504	14:50103888-50104848	2.24284	1	1	4.73328	no	0.721719	1	1	1.64915	no	0.625396	1	1	1.54263	no	1.26575	1	1	2.40452	no
RP11-830F9.5	XLOC_019182	16:88941265-89043612	2.24174	0.0131	0.165373	4.72967	no	2.3678	0.0072	0.0746098	5.16153	no	0.391356	1	1	1.31163	no	-0.938019	1	1	0.521949	no
AL008733.1,RP1-163G9.1	XLOC_002681	1:2976178-2985001	2.23893	1	1	4.72047	no	3.0219	0.0035	0.0427576	8.12237	yes	-1.10881	1	1	0.463676	no	3.01978	1	1	8.11044	no
ACVRL1	XLOC_010771	12:52300691-52317145	2.23367	1	1	4.70329	no	3.82058	5e-05	0.00116756	14.1289	yes	1.16682	1	1	2.24516	no	-0.624796	1	1	0.648511	no
DEFB1	XLOC_048150	8:6666037-6742798	2.232	0.14535	0.663546	4.69785	no	4.45693	0.09135	0.452168	21.9619	no	0.419152	1	1	1.33714	no	#N/A	#N/A	#N/A	#N/A	#N/A
-	XLOC_049560	9:35763882-35765065	2.2303	1	1	4.69232	no	2.94196	1	1	7.68455	no	1.48989	1	1	2.80868	no	2.55215	1	1	5.86508	no
ZBP1	XLOC_031631	20:56178901-56195632	2.22994	1	1	4.69114	no	2.47603	0.20605	0.682092	5.56364	no	1.89465	1	1	3.71832	no	0.662172	1	1	1.58246	no
-	XLOC_008797	11:2185158-2200498	2.22988	1	1	4.69095	no	2.7622	1	1	6.7843	no	#N/A	#N/A	#N/A	#N/A	#N/A	#N/A	#N/A	#N/A	#N/A	#N/A
-	XLOC_031267	20:21483485-21485765	2.22892	1	1	4.68783	no	1.73171	1	1	3.32121	no	2.98457	1	1	7.91489	no	2.70258	1	1	6.50965	no
CACNA2D2	XLOC_035391	3:50400232-50541675	2.22431	1	1	4.67287	no	4.3599	5e-05	0.00116756	20.5334	yes	-1.79007	1	1	0.289158	no	-1.73561	1	1	0.300282	no
AC005592.3	XLOC_039876	5:142083346-142084986	2.22236	1	1	4.66656	no	2.72555	1	1	6.61412	no	2.06694	1	1	4.18997	no	-0.0249005	1	1	0.982888	no
RBM20	XLOC_005983	10:112404154-112599227	2.22232	1	1	4.66643	no	0.992623	1	1	1.9898	no	-2.2597	1	1	0.208815	no	#N/A	#N/A	#N/A	#N/A	#N/A
MMP10	XLOC_009932	11:102617698-102714534	2.22201	0.04995	0.388718	4.66543	no	1.65121	0.1681	0.622841	3.14097	no	0.733617	1	1	1.6628	no	0.132754	1	1	1.09638	no
RAB41	XLOC_057230	X:69501942-69505819	2.22141	1	1	4.66349	no	-0.247913	1	1	0.842114	no	1.48704	1	1	2.80313	no	1.79973	1	1	3.48155	no
SNCB	XLOC_041503	5:176047084-176057543	2.22022	0.00255	0.0518859	4.65964	no	4.82942	5e-05	0.00116756	28.4315	yes	0.24194	1	1	1.18258	no	-0.80645	1	1	0.571787	no
-	XLOC_005757	10:88787749-88788350	2.21629	1	1	4.64697	no	3.92248	0.2032	0.680131	15.163	no	-0.299277	1	1	0.81266	no	#N/A	#N/A	#N/A	#N/A	#N/A
-	XLOC_031671	20:61193788-61200368	2.21556	1	1	4.64462	no	3.45376	0.14185	0.570346	10.9568	no	3.2055	1	1	9.22469	no	1.58391	1	1	2.99781	no
C10orf91	XLOC_006141	10:134257830-134262912	2.2147	1	1	4.64185	no	1.4171	1	1	2.67048	no	-0.39916	1	1	0.7583	no	1.62717	1	1	3.08906	no
DCHS1	XLOC_008920	11:6642555-6677085	2.21048	1	1	4.62829	no	0.888985	1	1	1.85187	no	3.40368	1	1	10.583	no	2.53713	1	1	5.80433	no
RP11-396C23.2	XLOC_002357	1:226274581-226277993	2.21015	1	1	4.62723	no	3.64063	0.22655	0.70716	12.4721	no	2.5564	0.27685	0.837382	5.88238	no	1.02115	1	1	2.02954	no
CGB,CGB1,CGB8,CTB-60B18.6	XLOC_026345	19:49526126-49552400	2.20941	0.0049	0.0835947	4.62486	no	3.98915	5e-05	0.00116756	15.8801	yes	-1.46718	1	1	0.361689	no	-1.47315	1	1	0.360195	no
APOBR	XLOC_018522	16:28467692-28510291	2.2093	1	1	4.62451	no	3.33301	1	1	10.0771	no	1.39063	1	1	2.62193	no	0.821528	1	1	1.76728	no
KCNQ1	XLOC_007296	11:2465913-2882798	2.20871	0.0664	0.456563	4.62262	no	3.10069	0.0262	0.19586	8.57829	no	-0.341281	1	1	0.78934	no	-0.628401	1	1	0.646893	no
FAM211A	XLOC_020539	17:16342135-16395467	2.20832	0.30625	0.86264	4.62137	no	1.27821	0.61645	0.976092	2.42538	no	2.33259	0.42965	0.934615	5.03709	no	1.65432	0.51785	0.999777	3.14775	no
RBFOX3	XLOC_022894	17:77085426-77613550	2.20629	1	1	4.61487	no	4.51663	5e-05	0.00116756	22.8898	yes	1.80483	1	1	3.49388	no	-1.15597	1	1	0.448764	no
SERPINB12	XLOC_023420	18:61223392-61234244	2.2055	1	1	4.61234	no	-0.94449	1	1	0.519613	no	0.920773	1	1	1.89313	no	-1.02132	1	1	0.492665	no
AC132186.1	XLOC_019982	16:66461167-66586447	2.20479	1	1	4.61007	no	-0.114487	1	1	0.923711	no	0.23106	1	1	1.1737	no	0.727479	1	1	1.65574	no
RASGEF1B	XLOC_038200	4:82347546-82965397	2.20422	1	1	4.60825	no	1.26418	1	1	2.40191	no	1.92701	1	1	3.80266	no	-0.0729349	1	1	0.950702	no
MYCN	XLOC_026728	2:16060520-16087129	2.20361	1	1	4.60631	no	2.07594	1	1	4.21619	no	-0.27163	1	1	0.828383	no	#N/A	#N/A	#N/A	#N/A	#N/A
-	XLOC_013060	13:34253526-34261306	2.20057	0.0294	0.280006	4.59661	no	1.25864	0.1367	0.559903	2.3927	no	2.35591	0.02545	0.320394	5.11917	no	1.19021	0.19685	0.995314	2.28186	no
NGB	XLOC_015783	14:77731825-77737655	2.19846	1	1	4.58989	no	3.25001	0.006	0.0655032	9.51372	no	-1.22721	1	1	0.427143	no	-0.180246	1	1	0.882552	no
RP11-44M6.1	XLOC_046495	7:100106642-100117549	2.19431	0.20755	0.768074	4.57671	no	1.8738	0.23125	0.71238	3.66497	no	1.77853	1	1	3.43076	no	1.75954	1	1	3.3859	no
CITED1	XLOC_058405	X:71401202-71527037	2.19282	1	1	4.57198	no	2.33785	1	1	5.05549	no	3.21369	1	1	9.2772	no	2.08949	1	1	4.25598	no
ARIH2OS	XLOC_035349	3:48955220-49060905	2.1918	1	1	4.56875	no	1.95818	1	1	3.88571	no	1.95886	1	1	3.88755	no	0.859655	1	1	1.8146	no
-	XLOC_000099	1:4849240-4850449	2.19176	1	1	4.56862	no	3.89207	1	1	14.8467	no	0.224862	1	1	1.16867	no	2.18986	1	1	4.56261	no
-	XLOC_014037	13:109873440-109874327	2.19014	1	1	4.5635	no	0.860426	1	1	1.81557	no	1.12824	1	1	2.18592	no	2.42101	1	1	5.35546	no
NIPSNAP3B	XLOC_050068	9:107526437-107539738	2.18564	1	1	4.54929	no	1.98375	1	1	3.9552	no	0.992928	1	1	1.99022	no	1.84242	1	1	3.58611	no
GPR98	XLOC_039483	5:89811427-90460038	2.18288	1	1	4.54059	no	-0.329348	1	1	0.795896	no	2.21597	1	1	4.64594	no	0.0476638	1	1	1.03359	no
RP11-34P13.15,RP11-34P13.16	XLOC_002604	1:134900-139697	2.17777	1	1	4.52454	no	0.880033	1	1	1.84042	no	0.182672	1	1	1.13498	no	0.222727	1	1	1.16694	no
ANKRD20A2,RP11-146D12.2	XLOC_049647	9:42368302-42474269	2.17199	1	1	4.50645	no	2.51733	1	1	5.72522	no	0.797957	1	1	1.73864	no	-0.203211	1	1	0.868615	no
EGR3	XLOC_048341	8:22545171-22941132	2.17078	0.1804	0.726167	4.50267	no	2.77861	0.11125	0.498701	6.86191	no	-0.370009	0.79605	0.994059	0.773778	no	-1.5127	0.36635	0.999777	0.350455	no
CXorf58	XLOC_056843	X:23851469-23957624	2.16962	1	1	4.49905	no	-0.521106	1	1	0.696837	no	#N/A	#N/A	#N/A	#N/A	#N/A	0.530723	1	1	1.44465	no
-	XLOC_021606	17:81018041-81018831	2.1689	1	1	4.4968	no	2.8488	0.09465	0.459237	7.20401	no	-1.15824	1	1	0.448059	no	#N/A	#N/A	#N/A	#N/A	#N/A
RP11-1114A5.5	XLOC_057703	X:135923089-135962923	2.16814	1	1	4.49444	no	0.202346	1	1	1.15057	no	-0.295805	1	1	0.814618	no	#N/A	#N/A	#N/A	#N/A	#N/A
GIPC3	XLOC_024168	19:3585550-3593539	2.16201	1	1	4.47538	no	3.14645	1	1	8.85474	no	-1.12655	1	1	0.45801	no	-0.819234	1	1	0.566743	no
CTD-2162K18.5	XLOC_024786	19:37288419-37407193	2.16201	1	1	4.47538	no	0.926477	1	1	1.90063	no	2.88428	1	1	7.38337	no	1.89647	1	1	3.72301	no
MSLNL	XLOC_019237	16:819261-833370	2.15639	1	1	4.45798	no	2.80826	1	1	7.00439	no	0.288592	1	1	1.22145	no	0.657851	1	1	1.57773	no
ZEB2	XLOC_029692	2:145145567-145282147	2.1536	1	1	4.44937	no	0.218869	1	1	1.16382	no	1.55958	1	1	2.94768	no	1.69541	1	1	3.23869	no
USP30-AS1	XLOC_012645	12:109460893-109525831	2.15336	1	1	4.44863	no	1.75893	1	1	3.38447	no	2.85084	1	1	7.2142	no	-0.00671555	1	1	0.995356	no
SLC30A2	XLOC_002977	1:26363742-26372624	2.15245	1	1	4.44582	no	2.41552	1	1	5.33512	no	-1.55901	1	1	0.339384	no	-1.21449	1	1	0.430925	no
SPDYC	XLOC_008017	11:64937624-64940715	2.14966	0.0244	0.24789	4.43723	no	2.73858	0.0064	0.068549	6.67413	no	-0.141206	1	1	0.906761	no	-0.226314	1	1	0.854816	no
ATP6V0D2	XLOC_047691	8:86999551-87166457	2.14877	1	1	4.4345	no	3.17498	1	1	9.03159	no	#N/A	#N/A	#N/A	#N/A	#N/A	-1.02821	1	1	0.490318	no
AP000320.6	XLOC_032239	21:35736322-35747647	2.14828	0.0726	0.476768	4.43299	no	-0.187984	1	1	0.877832	no	0.113859	1	1	1.08212	no	-1.15254	1	1	0.449833	no
RP5-1042I8.7	XLOC_003872	1:120451877-120453236	2.14694	1	1	4.42887	no	1.20105	1	1	2.29907	no	-0.277889	1	1	0.824797	no	0.723243	1	1	1.65089	no
RP11-326F20.5	XLOC_050674	9:33104079-33185129	2.14635	0.22075	0.779642	4.42706	no	2.33714	0.1753	0.634457	5.053	no	0.624352	0.719	0.994059	1.54152	no	-0.539249	0.77645	0.999777	0.688129	no
-	XLOC_003188	1:41156110-41156707	2.14567	1	1	4.42498	no	3.30365	0.228	0.708361	9.87411	no	2.73469	1	1	6.65616	no	-0.00301884	1	1	0.99791	no
RP11-455F5.3	XLOC_018560	16:30103634-30115437	2.14469	1	1	4.42197	no	2.06075	1	1	4.17203	no	0.362598	1	1	1.28574	no	-0.0726773	1	1	0.950872	no
AC012358.4	XLOC_026999	2:55401926-55462989	2.14384	1	1	4.41937	no	1.72104	1	1	3.29674	no	1.7275	1	1	3.31153	no	1.09033	1	1	2.12923	no
ATP1B2	XLOC_020433	17:7549944-7561086	2.14246	1	1	4.41514	no	3.77557	0.2424	0.72682	13.6949	no	#N/A	#N/A	#N/A	#N/A	#N/A	#N/A	#N/A	#N/A	#N/A	#N/A
WNT10B	XLOC_012057	12:49359122-49365548	2.14153	0.0044	0.078104	4.4123	no	3.42015	5e-05	0.00116756	10.7045	yes	0.455416	1	1	1.37118	no	0.459593	1	1	1.37515	no
RP11-66B24.4	XLOC_017182	15:101389765-101626271	2.14103	0.47855	0.971263	4.41077	no	0.227712	0.9109	0.996063	1.17098	no	1.95174	0.5017	0.95625	3.86841	no	1.34407	0.6119	0.999777	2.53866	no
C6orf201	XLOC_041621	6:4021500-4157619	2.14041	1	1	4.40887	no	-1.17909	1	1	0.44163	no	1.11846	1	1	2.17115	no	-0.817791	1	1	0.56731	no
YPEL4	XLOC_009333	11:57405496-57429340	2.13882	1	1	4.40402	no	4.01965	5e-05	0.00116756	16.2194	yes	1.46548	1	1	2.76155	no	0.56405	1	1	1.47841	no
BARX2	XLOC_008696	11:129245834-129322171	2.1371	1	1	4.39877	no	2.11181	1	1	4.32233	no	1.00492	1	1	2.00683	no	1.84565	1	1	3.59415	no
DNAI1	XLOC_049533	9:34398181-34520982	2.13695	1	1	4.39831	no	2.24398	1	1	4.73702	no	0.175467	1	1	1.12933	no	-0.415139	1	1	0.749947	no
-	XLOC_049994	9:98802000-98802949	2.13513	1	1	4.39277	no	1.64513	1	1	3.12776	no	0.300649	1	1	1.2317	no	1.36602	1	1	2.57758	no
-	XLOC_037410	4:152028628-152029611	2.13433	1	1	4.39033	no	2.31772	1	1	4.98544	no	2.92375	1	1	7.58816	no	#N/A	#N/A	#N/A	#N/A	#N/A
EMX2OS	XLOC_007091	10:119184704-119309441	2.12481	0.02585	0.25809	4.36146	no	2.88641	0.00795	0.080687	7.39428	no	0.252915	1	1	1.19161	no	1.00821	1	1	2.01141	no
PDE1A	XLOC_029949	2:183004762-183387919	2.12425	1	1	4.35976	no	-3.08106	1	1	0.11817	no	0.735927	1	1	1.66547	no	0.027819	1	1	1.01947	no
GATA5	XLOC_031668	20:61038552-61051026	2.12351	0.00735	0.110418	4.35753	no	3.13667	0.00065	0.0107478	8.79492	yes	-0.391304	1	1	0.76244	no	-1.33652	1	1	0.395975	no
LINGO2	XLOC_050642	9:27947871-28947861	2.12038	1	1	4.34808	no	0.90177	1	1	1.86836	no	-1.48048	1	1	0.35837	no	-0.228706	1	1	0.8534	no
TMEM59L	XLOC_024527	19:18682539-18731849	2.11983	0.288	0.844543	4.34643	no	2.95219	0.0861	0.436421	7.73923	no	-0.569484	1	1	0.673858	no	-1.35798	1	1	0.390128	no
KCNT1	XLOC_050393	9:138594030-138684992	2.11857	1	1	4.34263	no	5.2565	1	1	38.2265	no	1.321	1	1	2.49839	no	#N/A	#N/A	#N/A	#N/A	#N/A
-	XLOC_048069	8:144831824-144832809	2.11771	1	1	4.34004	no	2.31769	1	1	4.98533	no	1.25765	1	1	2.39106	no	0.688462	1	1	1.61156	no
-	XLOC_009224	11:47626932-47628130	2.11751	1	1	4.33944	no	1.51764	1	1	2.86322	no	1.19486	1	1	2.28923	no	0.950687	1	1	1.93279	no
FOXF1	XLOC_019145	16:86544132-86548076	2.11176	1	1	4.32218	no	3.15275	1	1	8.89349	no	#N/A	#N/A	#N/A	#N/A	#N/A	#N/A	#N/A	#N/A	#N/A	#N/A
-	XLOC_047562	8:68286359-68287475	2.10996	1	1	4.31679	no	2.2223	1	1	4.66637	no	1.98802	1	1	3.96692	no	1.94729	1	1	3.85649	no
MZB1	XLOC_041202	5:138723168-138725770	2.10789	1	1	4.3106	no	2.06997	1	1	4.19878	no	0.286744	1	1	1.21988	no	0.188538	1	1	1.13961	no
GAS2L2	XLOC_022199	17:34071529-34079897	2.1073	1	1	4.30884	no	2.32747	1	1	5.01924	no	0.116685	1	1	1.08424	no	1.10245	1	1	2.14719	no
AP003774.4	XLOC_007998	11:64216545-64219126	2.1062	1	1	4.30556	no	2.14566	1	1	4.42495	no	-0.084491	1	1	0.943117	no	0.442856	1	1	1.35929	no
SPRR2G	XLOC_004081	1:153122057-153123345	2.10289	0.101	0.565467	4.29569	no	3.93251	0.0335	0.234071	15.2687	no	-0.608931	1	1	0.655682	no	#N/A	#N/A	#N/A	#N/A	#N/A
AL953854.2	XLOC_050875	9:47295854-47314322	2.09894	1	1	4.28395	no	2.16339	1	1	4.47966	no	2.07937	1	1	4.22623	no	0.572623	1	1	1.48723	no
AC017104.6	XLOC_028393	2:232253686-232259702	2.09742	1	1	4.27943	no	2.13298	1	1	4.38623	no	1.58367	1	1	2.99731	no	2.28189	1	1	4.86315	no
RCSD1	XLOC_001830	1:167596621-167675486	2.09156	1	1	4.26209	no	1.71174	1	1	3.27556	no	0.571431	1	1	1.486	no	0.972071	1	1	1.96165	no
SDS	XLOC_012696	12:113830249-113876151	2.08843	1	1	4.25285	no	3.37167	1	1	10.3508	no	2.51689	1	1	5.72347	no	#N/A	#N/A	#N/A	#N/A	#N/A
CTD-3088G3.8	XLOC_019444	16:11453701-11617444	2.0869	1	1	4.24834	no	3.55429	1	1	11.7476	no	-0.975461	1	1	0.508577	no	0.0208817	1	1	1.01458	no
CXCR2	XLOC_028276	2:218990011-219001976	2.08525	1	1	4.24349	no	#N/A	#N/A	#N/A	#N/A	#N/A	-0.522073	1	1	0.696371	no	#N/A	#N/A	#N/A	#N/A	#N/A
MMP3	XLOC_009935	11:102617698-102714534	2.0846	1	1	4.24157	no	-0.364753	1	1	0.776602	no	0.743148	1	1	1.67382	no	1.476	1	1	2.78176	no
-	XLOC_049288	8:146046233-146047032	2.08426	0.0691	0.464746	4.24058	no	-1.59214	1	1	0.331679	no	0.686431	1	1	1.6093	no	0.309339	1	1	1.23914	no
TAS1R3	XLOC_000042	1:1266693-1284730	2.08393	0.4719	0.968366	4.23961	no	3.32745	0.1431	0.572962	10.0383	no	0.514846	1	1	1.42884	no	-0.506534	1	1	0.703912	no
KLK13	XLOC_026412	19:51559462-51568371	2.08297	1	1	4.23679	no	1.76522	1	1	3.39926	no	-0.634707	1	1	0.644072	no	#N/A	#N/A	#N/A	#N/A	#N/A
LINC00519	XLOC_015512	14:51771133-51795104	2.08181	1	1	4.23338	no	1.16595	1	1	2.24381	no	2.06247	1	1	4.17701	no	2.08404	1	1	4.23993	no
HBQ1	XLOC_018151	16:230451-231180	2.07833	1	1	4.22318	no	2.07445	1	1	4.21184	no	0.505882	1	1	1.41999	no	1.70068	1	1	3.25054	no
GPR77	XLOC_025007	19:47835403-47847281	2.07635	1	1	4.21739	no	4.55534	0.00565	0.0625302	23.5122	no	#N/A	#N/A	#N/A	#N/A	#N/A	-1.15597	1	1	0.448764	no
LCE1C	XLOC_004072	1:152777310-152779107	2.07496	1	1	4.21333	no	2.49189	1	1	5.62514	no	1.93088	1	1	3.81288	no	#N/A	#N/A	#N/A	#N/A	#N/A
RP11-867G2.5	XLOC_008386	11:94277005-94658686	2.07472	1	1	4.21263	no	0.142959	1	1	1.10417	no	1.26379	1	1	2.40126	no	-0.00949241	1	1	0.993442	no
ACSM3	XLOC_018437	16:20621564-20936328	2.07445	0.00555	0.0910338	4.21184	no	2.24789	0.00645	0.0689879	4.74988	no	2.06768	0.0073	0.157199	4.19212	no	0.894562	1	1	1.85905	no
-	XLOC_006360	10:27233523-27234463	2.07251	1	1	4.20618	no	4.00564	0.2264	0.706992	16.0627	no	#N/A	#N/A	#N/A	#N/A	#N/A	-0.0166782	1	1	0.988506	no
CALCB	XLOC_007481	11:14926542-15103888	2.07176	1	1	4.20399	no	0.721492	1	1	1.64889	no	3.99059	1	1	15.896	no	1.98085	1	1	3.94726	no
-	XLOC_046045	7:45120022-45132068	2.07106	1	1	4.20195	no	4.08558	1	1	16.9778	no	#N/A	#N/A	#N/A	#N/A	#N/A	0.31887	1	1	1.24735	no
RP11-797A18.4	XLOC_017866	15:77334177-77335533	2.07067	1	1	4.20082	no	0.84181	1	1	1.7923	no	-0.51609	1	1	0.699264	no	2.34684	1	1	5.08709	no
ITGAD	XLOC_018606	16:31404632-31437826	2.07048	1	1	4.20026	no	-1.11804	1	1	0.460719	no	#N/A	#N/A	#N/A	#N/A	#N/A	1.99143	1	1	3.97631	no
CYP2D8P1	XLOC_033449	22:42545876-42551007	2.07032	1	1	4.1998	no	1.15683	1	1	2.22967	no	2.62389	1	1	6.1641	no	-0.0238675	1	1	0.983592	no
ANGPT4	XLOC_031082	20:853295-896977	2.06988	1	1	4.19852	no	1.31293	1	1	2.48446	no	1.25185	1	1	2.38147	no	1.90378	1	1	3.74192	no
RNY4P10	XLOC_042020	6:33161364-33172216	2.06925	0.5107	0.982417	4.19668	no	#N/A	#N/A	#N/A	#N/A	#N/A	#N/A	#N/A	#N/A	#N/A	#N/A	#N/A	#N/A	#N/A	#N/A	#N/A
RAG2	XLOC_009151	11:36532258-36694823	2.06784	0.0614	0.434151	4.19258	no	0.826779	1	1	1.77372	no	-0.146681	1	1	0.903326	no	2.12345	0.0445	0.626595	4.35735	no
BTF3L4P2	XLOC_027850	2:159825137-160089410	2.06372	0.3825	0.930491	4.18063	no	1.51424	0.4484	0.90989	2.85648	no	1.80032	0.425	0.932482	3.48297	no	2.54932	0.23105	0.999777	5.85358	no
RHCE	XLOC_002970	1:25568727-25756683	2.05851	0.0197	0.215909	4.16556	no	1.70343	0.02335	0.180738	3.25674	no	0.430286	1	1	1.3475	no	-0.932067	1	1	0.524107	no
LYG1	XLOC_029374	2:99613723-100106497	2.05741	1	1	4.16238	no	2.31309	0.27845	0.767506	4.96946	no	1.37728	1	1	2.59778	no	0.90172	1	1	1.86829	no
CLIC2	XLOC_058985	X:154505499-154563966	2.05402	1	1	4.15261	no	1.74616	1	1	3.35464	no	-0.383795	1	1	0.766419	no	#N/A	#N/A	#N/A	#N/A	#N/A
FOLR1	XLOC_008170	11:71874365-71920285	2.05319	1	1	4.15023	no	5.26105	0.23895	0.723433	38.3472	no	-1.01682	1	1	0.494204	no	-1.01688	1	1	0.494184	no
KATNB1	XLOC_019930	16:57768458-57791162	2.05071	0.50245	0.980136	4.1431	no	0.721609	1	1	1.64902	no	0.579318	1	1	1.49414	no	0.481303	1	1	1.396	no
LINC00271	XLOC_042708	6:135604669-136037193	2.04958	1	1	4.13985	no	0.860641	1	1	1.81584	no	1.89979	1	1	3.73159	no	-0.635146	1	1	0.643876	no
RP11-519G16.5	XLOC_017531	15:45722726-45878488	2.04915	1	1	4.13862	no	1.97522	1	1	3.93188	no	2.03421	1	1	4.09598	no	#N/A	#N/A	#N/A	#N/A	#N/A
SMAD9	XLOC_013648	13:37418967-37494902	2.04862	1	1	4.1371	no	3.03913	1	1	8.21995	no	0.00318174	1	1	1.00221	no	3.64625	1	1	12.5208	no
RP11-314A20.5	XLOC_021705	17:4634722-4643217	2.04839	0.43795	0.955305	4.13644	no	1.76341	0.48205	0.93061	3.395	no	1.69905	1	1	3.24687	no	1.01122	1	1	2.01561	no
-	XLOC_033947	3:50689737-50690367	2.04791	1	1	4.13506	no	2.8243	0.2061	0.682092	7.0827	no	-0.297172	1	1	0.813846	no	1.88291	1	1	3.68818	no
RP11-262H14.5	XLOC_050888	9:66493571-66494196	2.04517	0.0257	0.256769	4.12722	no	0.262061	0.7695	0.995068	1.19919	no	1.49955	0.0848	0.572925	2.82755	no	1.01452	0.22905	0.999777	2.02023	no
-	XLOC_057896	X:2484093-2527236	2.04394	0.00825	0.120194	4.1237	no	2.01343	0.0058	0.0638668	4.03741	no	2.26023	0.0042	0.113449	4.79068	no	1.12137	1	1	2.17553	no
NPW	XLOC_018216	16:2059926-2070756	2.03637	0.02435	0.247555	4.10212	no	2.5029	0.00905	0.0889587	5.66824	no	1.77032	0.04705	0.429752	3.4113	no	1.67926	1	1	3.20264	no
IQGAP2	XLOC_039379	5:75699073-76031606	2.03341	1	1	4.09371	no	3.18258	1	1	9.07929	no	1.00246	1	1	2.00341	no	3.13908	1	1	8.80962	no
GPR37L1	XLOC_002123	1:202036721-202098809	2.02773	1	1	4.07763	no	2.40544	0.00975	0.0941454	5.29797	no	0.568184	1	1	1.48266	no	-1.10924	1	1	0.463538	no
C19orf77	XLOC_025488	19:3474404-3480540	2.02456	0.0113	0.148346	4.06868	no	3.23652	0.00035	0.00629054	9.42518	yes	-0.609856	1	1	0.655262	no	-1.05716	1	1	0.480577	no
AC006378.2	XLOC_046419	7:93592073-93640425	2.02306	0.4736	0.968723	4.06445	no	0.765149	0.7467	0.992707	1.69955	no	-0.884964	1	1	0.541501	no	0.843427	1	1	1.79431	no
ITGA2B	XLOC_022427	17:42449547-42466873	2.02275	1	1	4.06358	no	1.79688	1	1	3.47468	no	2.49356	1	1	5.63166	no	0.444142	1	1	1.3605	no
AC091178.1,CTD-2206N4.4	XLOC_020931	17:37213271-37310647	2.02245	1	1	4.06273	no	1.22503	1	1	2.3376	no	1.70636	1	1	3.26336	no	0.726502	1	1	1.65462	no
C21orf128	XLOC_032316	21:43483067-43563105	2.02166	1	1	4.06051	no	1.70449	1	1	3.25914	no	#N/A	#N/A	#N/A	#N/A	#N/A	-0.273839	1	1	0.827116	no
B3GALT6	XLOC_002638	1:1167628-1172581	2.02163	1	1	4.06042	no	3.02637	0.25855	0.745862	8.14757	no	-1.65247	1	1	0.318095	no	#N/A	#N/A	#N/A	#N/A	#N/A
C17orf72	XLOC_021334	17:62073430-62097994	2.02113	1	1	4.05902	no	4.40067	1	1	21.1219	no	#N/A	#N/A	#N/A	#N/A	#N/A	#N/A	#N/A	#N/A	#N/A	#N/A
RP1-149A16.15,RP1-149A16.17,RP1-149A16.3	XLOC_032794	22:32750871-32781618	2.01739	1	1	4.04851	no	2.52745	1	1	5.76552	no	2.69384	1	1	6.47033	no	2.7243	1	1	6.6084	no
SYT5	XLOC_026532	19:55663136-55691809	2.01574	0.04955	0.386437	4.04388	no	2.94627	0.003	0.0377344	7.70754	yes	-0.733749	1	1	0.601339	no	-1.25927	1	1	0.417755	no
RP11-834C11.4	XLOC_010831	12:54519881-54526627	2.01512	1	1	4.04214	no	1.84852	1	1	3.60131	no	1.16	1	1	2.23457	no	1.43138	1	1	2.69705	no
IFNK	XLOC_049465	9:27325206-27529779	2.0112	1	1	4.03117	no	0.876619	1	1	1.83607	no	#N/A	#N/A	#N/A	#N/A	#N/A	#N/A	#N/A	#N/A	#N/A	#N/A
RP5-1121A15.4	XLOC_045650	7:156786744-156803343	2.01069	0.45875	0.963207	4.02975	no	1.42424	1	1	2.68373	no	#N/A	#N/A	#N/A	#N/A	#N/A	-0.0222019	1	1	0.984729	no
SLITRK3	XLOC_036119	3:164904507-164914897	2.01035	1	1	4.0288	no	3.32532	1	1	10.0235	no	#N/A	#N/A	#N/A	#N/A	#N/A	#N/A	#N/A	#N/A	#N/A	#N/A
FAM87A,RP11-63E5.8	XLOC_048121	8:325933-333174	2.01017	1	1	4.0283	no	3.41648	1	1	10.6773	no	3.60141	1	1	12.1376	no	0.318693	1	1	1.2472	no
RP11-400N9.1	XLOC_030334	2:234259777-234262062	2.00953	1	1	4.02651	no	0.715803	1	1	1.6424	no	#N/A	#N/A	#N/A	#N/A	#N/A	0.318749	1	1	1.24725	no
RTDR1	XLOC_033157	22:23401592-23487208	2.00938	0.1019	0.568526	4.02609	no	1.6278	0.2695	0.757443	3.09041	no	0.498439	1	1	1.41268	no	-0.615189	1	1	0.652844	no
AC011450.1	XLOC_026356	19:49831423-49891338	2.00913	1	1	4.02539	no	1.6001	1	1	3.03164	no	-0.0218828	1	1	0.984946	no	#N/A	#N/A	#N/A	#N/A	#N/A
RP11-6D1.6	XLOC_047943	8:125842430-125974396	2.00912	0.0048	0.0826686	4.02537	no	2.33602	0.0008	0.0128126	5.04908	yes	1.75172	0.0118	0.205444	3.3676	no	1.62577	0.0381	0.580802	3.08607	no
PIWIL1	XLOC_011529	12:130822431-130857182	2.00892	1	1	4.02481	no	0.936307	1	1	1.91362	no	#N/A	#N/A	#N/A	#N/A	#N/A	-1.36042	1	1	0.389469	no
CTD-3064M3.4	XLOC_049209	8:142400038-142442650	2.00849	1	1	4.02361	no	3.15156	1	1	8.88616	no	-0.0202176	1	1	0.986084	no	#N/A	#N/A	#N/A	#N/A	#N/A
RP11-1069G10.2	XLOC_016754	15:63188010-63191742	2.00814	1	1	4.02263	no	2.47561	1	1	5.56202	no	2.30262	1	1	4.93353	no	1.15878	1	1	2.23269	no
-	XLOC_044857	7:65303596-65304635	2.00756	1	1	4.02102	no	2.50568	1	1	5.67917	no	2.25689	1	1	4.7796	no	1.99115	1	1	3.97554	no
RNF175	XLOC_038642	4:154631276-154681387	2.00596	1	1	4.01656	no	3.00171	1	1	8.00949	no	1.49383	1	1	2.81636	no	2.25578	1	1	4.77592	no
SCIN	XLOC_044429	7:12609750-12693228	2.00558	1	1	4.0155	no	2.66232	1	1	6.3305	no	0.529716	1	1	1.44364	no	2.94688	1	1	7.7108	no
RP11-362A1.1	XLOC_011105	12:82347497-82399641	2.00531	0.00875	0.125457	4.01475	no	3.09141	0.0003	0.00552166	8.52329	yes	1.31306	0.0656	0.510953	2.48468	no	0.115873	1	1	1.08363	no
RP11-15F12.1	XLOC_023303	18:46550072-46987717	2.00512	1	1	4.01422	no	2.33414	1	1	5.0425	no	-0.0111584	1	1	0.992295	no	#N/A	#N/A	#N/A	#N/A	#N/A
NDUFA4L2	XLOC_012247	12:57623109-57634498	2.00478	0.0635	0.443715	4.01327	no	1.32051	0.21995	0.699841	2.49754	no	0.493074	1	1	1.40744	no	0.748112	1	1	1.67959	no
RP11-73B2.6	XLOC_046171	7:63384057-63386684	2.00458	0.02315	0.239051	4.01272	no	1.6324	0.0308	0.220856	3.10028	no	1.62917	1	1	3.09335	no	0.931518	1	1	1.90728	no
ZNF382	XLOC_024782	19:37001594-37119499	2.00375	1	1	4.01041	no	2.26467	1	1	4.80544	no	2.8559	0.00675	0.149999	7.23955	no	1.14139	1	1	2.20593	no
RP11-173A8.2	XLOC_014756	14:75119879-75179818	2.00347	1	1	4.00963	no	2.62512	1	1	6.16936	no	3.13949	0.32695	0.871954	8.81213	no	2.45904	1	1	5.49851	no
RP11-47G11.2	XLOC_007140	10:125763819-125764344	2.00315	1	1	4.00874	no	2.25369	1	1	4.76901	no	1.94037	1	1	3.83804	no	1.16987	1	1	2.24991	no
AC005071.2	XLOC_045129	7:99998448-100031741	2.0026	1	1	4.00722	no	1.49191	1	1	2.81261	no	2.14258	1	1	4.41551	no	3.0007	0.3776	0.999777	8.00388	no
KCNJ4	XLOC_033379	22:38820292-38851205	2.00168	1	1	4.00466	no	3.21489	0.015	0.129619	9.28492	no	-0.00179558	1	1	0.998756	no	-0.383159	1	1	0.766757	no
RP11-1148L6.5	XLOC_058196	X:48431481-48439545	2.00146	0.4762	0.97	4.00405	no	1.56171	0.5703	0.966401	2.95204	no	1.58489	1	1	2.99985	no	1.70741	0.49855	0.999777	3.26574	no
KRT16P1	XLOC_020587	17:18330174-18379234	2.00043	0.0209	0.224137	4.00119	no	2.92576	0.00185	0.0255839	7.59874	yes	1.23033	1	1	2.34621	no	-0.667854	1	1	0.629442	no
-	XLOC_021967	17:20352707-20603227	1.99976	1	1	3.99933	no	2.26373	0.4282	0.896062	4.80231	no	1.31883	1	1	2.49464	no	0.939794	1	1	1.91825	no
-	XLOC_009741	11:76294137-76294428	1.99856	0.355	0.909885	3.99601	no	3.29087	0.22775	0.708159	9.78702	no	2.47552	0.2802	0.839256	5.56168	no	2.07056	1	1	4.2005	no
AC005077.12,AC005077.14,AC005077.7,AC005077.9	XLOC_046311	7:75700268-75761505	1.9973	0.0057	0.0923426	3.99252	no	2.81274	5e-05	0.00116756	7.02618	yes	0.813566	0.3369	0.875738	1.75755	no	-0.0988083	1	1	0.933804	no
AK7	XLOC_014920	14:96858447-96955764	1.99532	0.0207	0.22315	3.98705	no	1.85879	0.0151	0.130335	3.62703	no	1.07022	1	1	2.09975	no	-0.990521	1	1	0.503296	no
CACTIN-AS1	XLOC_024169	19:3607244-3626813	1.9917	1	1	3.97705	no	1.36151	1	1	2.56954	no	0.696293	1	1	1.62034	no	1.54116	1	1	2.91028	no
TDRD5	XLOC_001949	1:179560747-179660407	1.98728	1	1	3.96489	no	0.471471	1	1	1.38652	no	-0.784427	1	1	0.580583	no	0.912539	1	1	1.88236	no
SYNPO2	XLOC_037238	4:119809995-119982402	1.98546	1	1	3.95989	no	1.88321	1	1	3.68895	no	2.34183	1	1	5.06945	no	1.87401	1	1	3.6655	no
C1orf168	XLOC_003380	1:57184476-57285369	1.98322	1	1	3.95375	no	1.25307	1	1	2.38348	no	0.129026	1	1	1.09356	no	-0.700627	1	1	0.615305	no
NR2E1	XLOC_042538	6:108487261-108510013	1.98091	1	1	3.94742	no	3.52603	1	1	11.5197	no	3.17032	1	1	9.00246	no	2.92167	1	1	7.57723	no
RP4-765C7.2	XLOC_001928	1:178060642-178449081	1.98075	0.5101	0.982081	3.94698	no	0.172347	1	1	1.12689	no	0.0122123	1	1	1.0085	no	0.904139	1	1	1.87143	no
LINC00202	XLOC_006358	10:27220134-27230930	1.98063	0.0122	0.157446	3.94665	no	3.12924	0.00025	0.00470905	8.74974	yes	0.879023	1	1	1.83913	no	0.0464027	1	1	1.03269	no
MYBPC3	XLOC_009210	11:47352956-47374253	1.97946	1	1	3.94345	no	2.22337	1	1	4.66983	no	#N/A	#N/A	#N/A	#N/A	#N/A	-1.27156	1	1	0.414212	no
-	XLOC_003491	1:73152590-73153602	1.97752	1	1	3.93816	no	1.87375	1	1	3.66484	no	1.70342	1	1	3.25672	no	0.937047	1	1	1.91461	no
RBP3	XLOC_006549	10:48381486-48390991	1.9768	1	1	3.93619	no	4.01092	1	1	16.1216	no	-0.269183	1	1	0.829789	no	0.0779225	1	1	1.0555	no
KRT7	XLOC_010782	12:52626303-52715182	1.9761	0.0048	0.0826686	3.93428	no	2.22957	0.00185	0.0255839	4.68994	yes	0.822248	0.21265	0.786018	1.76816	no	0.515742	0.4966	0.999777	1.42973	no
MFSD7	XLOC_037682	4:666224-683230	1.97411	1	1	3.92886	no	3.36803	1	1	10.3247	no	1.70721	1	1	3.26529	no	1.11085	1	1	2.15973	no
SLC24A1	XLOC_016787	15:65903703-66184329	1.97197	0.01755	0.198978	3.92303	no	2.30591	0.00645	0.0689879	4.94479	no	1.44304	0.0621	0.49906	2.71893	no	0.902225	0.25055	0.999777	1.86895	no
DNAJC22	XLOC_010714	12:49740622-49751309	1.96766	0.02665	0.262633	3.91133	no	3.44497	0.00055	0.00932622	10.8903	yes	0.505379	1	1	1.4195	no	0.118212	1	1	1.08539	no
IDO1	XLOC_047369	8:39759793-39873910	1.96681	1	1	3.90903	no	2.23845	1	1	4.7189	no	3.25257	1	1	9.53062	no	0.298841	1	1	1.23016	no
RP11-114H24.1	XLOC_016930	15:78187025-78197016	1.96527	1	1	3.90486	no	3.12292	1	1	8.71149	no	0.966177	1	1	1.95366	no	-0.358249	1	1	0.780111	no
DIO3	XLOC_015073	14:102027687-102029789	1.96474	0.00315	0.0610872	3.90342	no	2.04153	0.00205	0.0278957	4.11682	yes	-0.287189	1	1	0.819497	no	-0.314516	1	1	0.804121	no
AC074289.1	XLOC_027059	2:64319785-64479993	1.96264	1	1	3.89775	no	1.08144	1	1	2.11615	no	#N/A	#N/A	#N/A	#N/A	#N/A	#N/A	#N/A	#N/A	#N/A	#N/A
LRRC16B	XLOC_014344	14:24521205-24538937	1.96151	1	1	3.89469	no	1.6266	1	1	3.08784	no	2.49893	1	1	5.65266	no	2.60555	1	1	6.08623	no
-	XLOC_043327	6:31820677-31821039	1.96129	0.0944	0.547369	3.8941	no	0.17702	0.8775	0.996063	1.13055	no	0.357557	0.7689	0.994059	1.28125	no	#N/A	#N/A	#N/A	#N/A	#N/A
CPA5	XLOC_045365	7:129984629-130008571	1.95994	0.0178	0.200868	3.89046	no	2.75404	0.00345	0.0422819	6.74604	yes	0.703996	1	1	1.62901	no	-0.960435	1	1	0.513902	no
ODF3L1	XLOC_016906	15:76016317-76055662	1.95948	0.04795	0.37886	3.88922	no	3.64704	0.00315	0.0390115	12.5276	yes	-0.107553	1	1	0.928161	no	-1.66712	1	1	0.314881	no
TMPRSS3	XLOC_032321	21:43791998-43816955	1.95788	0.24615	0.804758	3.88491	no	2.47476	0.22155	0.702156	5.55875	no	0.625751	1	1	1.54301	no	-1.09742	1	1	0.467352	no
OVGP1	XLOC_003771	1:111956935-111970399	1.95775	1	1	3.88456	no	1.24854	1	1	2.37601	no	0.871158	1	1	1.82913	no	1.55916	1	1	2.94682	no
RP11-535A19.1,RP11-535A19.2	XLOC_009729	11:75479777-75855266	1.9574	0.0835	0.512949	3.88361	no	2.22876	0.0424	0.274999	4.68731	no	0.24211	0.8397	0.994059	1.18272	no	-0.182426	0.8768	0.999777	0.88122	no
CCDC144C	XLOC_020639	17:19912656-20306870	1.95655	1	1	3.88133	no	1.3335	1	1	2.52013	no	0.418487	1	1	1.33653	no	1.04005	1	1	2.0563	no
-	XLOC_014041	13:109882911-109885308	1.95398	1	1	3.87442	no	0.844756	1	1	1.79596	no	1.76251	1	1	3.39288	no	0.977841	1	1	1.96952	no
-	XLOC_031963	21:44822586-44823612	1.95269	1	1	3.87096	no	3.01726	1	1	8.09628	no	-0.28264	1	1	0.822085	no	#N/A	#N/A	#N/A	#N/A	#N/A
IMPG1	XLOC_042366	6:76630831-76782395	1.94457	1	1	3.84923	no	1.10317	1	1	2.14826	no	0.987267	1	1	1.98243	no	0.765893	1	1	1.70042	no
-	XLOC_004181	1:156610246-156611068	1.94328	1	1	3.84579	no	3.08681	1	1	8.49615	no	1.80399	1	1	3.49185	no	#N/A	#N/A	#N/A	#N/A	#N/A
MUC12	XLOC_045149	7:100612903-100662230	1.94071	0.039	0.335242	3.83895	no	3.39823	0.00605	0.065861	10.5431	no	-0.902261	1	1	0.535048	no	0.565233	1	1	1.47963	no
ZG16	XLOC_018546	16:29789560-29793096	1.93834	1	1	3.83264	no	2.92863	1	1	7.61387	no	0.342093	1	1	1.26759	no	0.605294	1	1	1.52129	no
RP11-488C13.1	XLOC_015774	14:77352719-77353093	1.93751	0.32865	0.885336	3.83044	no	0.845738	1	1	1.79718	no	#N/A	#N/A	#N/A	#N/A	#N/A	#N/A	#N/A	#N/A	#N/A	#N/A
SOX30	XLOC_041376	5:157052686-157098488	1.93666	1	1	3.82818	no	1.19162	1	1	2.28409	no	0.785586	1	1	1.72379	no	0.428763	1	1	1.34608	no
FAM49A	XLOC_028641	2:16730726-16847599	1.93579	0.01715	0.196134	3.82588	no	1.5491	0.03965	0.263215	2.92635	no	1.99984	0.0119	0.206153	3.99956	no	0.5681	1	1	1.48257	no
VWF	XLOC_011634	12:6058039-6233936	1.93569	1	1	3.82561	no	2.47022	1	1	5.54128	no	1.47449	1	1	2.77885	no	-0.916932	1	1	0.529634	no
-	XLOC_000075	1:2471563-2472230	1.93107	1	1	3.81338	no	4.36219	0.2032	0.680131	20.566	no	#N/A	#N/A	#N/A	#N/A	#N/A	0.0394798	1	1	1.02774	no
CTC-573N18.1	XLOC_040193	5:179868558-179870238	1.93092	1	1	3.81298	no	0.994827	1	1	1.99284	no	1.79682	1	1	3.47454	no	0.700962	1	1	1.62559	no
IL21R-AS1	XLOC_019605	16:27413482-27464714	1.92948	1	1	3.80918	no	3.12406	0.00725	0.075077	8.71838	no	0.00862961	1	1	1.006	no	-0.281897	1	1	0.822509	no
RPS20P33	XLOC_015153	14:105675622-105864484	1.92838	0.47025	0.968276	3.80628	no	1.53794	0.5551	0.960762	2.9038	no	0.941579	1	1	1.92063	no	1.90102	0.5026	0.999777	3.73477	no
MST1L	XLOC_002857	1:17081404-17096732	1.9278	0.01165	0.151565	3.80475	no	1.32366	0.07125	0.387956	2.503	no	0.786587	0.2562	0.819299	1.72499	no	0.403443	0.6175	0.999777	1.32266	no
SHD	XLOC_024183	19:4278597-4290721	1.92651	1	1	3.80135	no	2.54422	0.2583	0.745862	5.83293	no	-0.802024	1	1	0.573544	no	0.0283207	1	1	1.01982	no
-	XLOC_046988	7:157078901-157086413	1.92606	0.2754	0.832472	3.80016	no	0.487151	1	1	1.40167	no	-0.00836745	1	1	0.994217	no	-1.58688	1	1	0.332891	no
CTD-2521M24.5	XLOC_025804	19:17502237-17503093	1.92381	1	1	3.79424	no	1.90456	1	1	3.74395	no	1.84492	1	1	3.59233	no	1.69035	1	1	3.22735	no
-	XLOC_031975	21:45573109-45574087	1.92345	1	1	3.79329	no	2.73027	1	1	6.6358	no	-0.511436	1	1	0.701524	no	-0.681053	1	1	0.62371	no
-	XLOC_046978	7:156735136-156736363	1.92298	1	1	3.79206	no	3.22196	0.1096	0.494493	9.33054	no	-1.01932	1	1	0.493349	no	1.57887	1	1	2.98736	no
CLDN9	XLOC_018258	16:3053431-3072384	1.92221	0.3689	0.920083	3.79003	no	3.25395	0.2635	0.750509	9.53974	no	-0.317705	0.8826	0.994059	0.802345	no	-0.586626	0.81345	0.999777	0.665898	no
DACT3	XLOC_026291	19:47150868-47221152	1.92192	0.2055	0.765834	3.78927	no	2.7284	0.1268	0.53738	6.6272	no	0.0964416	1	1	1.06913	no	-1.1194	1	1	0.460285	no
CTB-79E8.2	XLOC_041466	5:172068225-172124723	1.92049	0.36155	0.916142	3.78552	no	2.56732	0.28915	0.779423	5.92707	no	1.86924	0.56735	0.972502	3.6534	no	1.86493	0.4011	0.999777	3.6425	no
INHBE	XLOC_010913	12:57846105-57914300	1.91862	1	1	3.78061	no	3.56059	0.018	0.148656	11.799	no	1.49146	1	1	2.81173	no	1.50184	1	1	2.83204	no
RP11-64D22.2	XLOC_034626	3:150803483-151645995	1.91812	1	1	3.7793	no	-0.242463	1	1	0.845301	no	#N/A	#N/A	#N/A	#N/A	#N/A	1.77372	1	1	3.41935	no
LPO	XLOC_021262	17:56282802-56345879	1.91254	1	1	3.76471	no	2.02691	1	1	4.07531	no	-0.123279	1	1	0.918099	no	0.157531	1	1	1.11538	no
SOX10	XLOC_033369	22:38301663-38437113	1.91201	1	1	3.76333	no	0.113356	1	1	1.08174	no	0.956022	1	1	1.93995	no	-0.273416	1	1	0.827358	no
RHBG	XLOC_001658	1:156339002-156355011	1.91059	1	1	3.75963	no	3.50751	5e-05	0.00116756	11.3728	yes	-0.664445	1	1	0.630931	no	0.596896	1	1	1.51246	no
ADAMTS9	XLOC_035497	3:64501332-64997143	1.9105	1	1	3.75939	no	2.14824	1	1	4.43287	no	-1.63533	1	1	0.321897	no	#N/A	#N/A	#N/A	#N/A	#N/A
SPIN2A	XLOC_058313	X:57160962-57164058	1.91005	1	1	3.75822	no	1.33873	1	1	2.52929	no	0.746894	1	1	1.67818	no	1.07479	1	1	2.10642	no
KRT33B	XLOC_022333	17:39519745-39526052	1.90897	1	1	3.75541	no	2.31343	0.0311	0.221656	4.97063	no	1.04369	1	1	2.06149	no	0.296051	1	1	1.22778	no
CTD-2562J17.7	XLOC_008231	11:74971170-75062873	1.9068	1	1	3.74976	no	2.82423	0.50755	0.943024	7.08236	no	#N/A	#N/A	#N/A	#N/A	#N/A	0.0188317	1	1	1.01314	no
PHOSPHO1	XLOC_022534	17:47300680-47308128	1.90427	0.0087	0.124864	3.74319	no	2.72809	0.0002	0.00389186	6.62578	yes	-0.170802	1	1	0.888349	no	-0.534031	1	1	0.690622	no
-	XLOC_033319	22:35067659-35080576	1.90216	1	1	3.73772	no	1.5469	1	1	2.92189	no	1.88066	1	1	3.68243	no	1.15305	1	1	2.22384	no
-	XLOC_051520	9:137514708-137516805	1.9018	1	1	3.73679	no	2.40528	0.004	0.0477223	5.29738	yes	-1.19407	1	1	0.437068	no	-0.460716	1	1	0.726626	no
MGAM	XLOC_045468	7:141607612-141806547	1.90179	1	1	3.73677	no	2.51733	1	1	5.72522	no	1.38384	1	1	2.60962	no	1.57184	1	1	2.97284	no
RP11-317J10.2	XLOC_048824	8:86239836-86393693	1.90073	1	1	3.73402	no	0.441871	1	1	1.35836	no	2.79214	1	1	6.92656	no	1.64764	1	1	3.13321	no
-	XLOC_058106	X:39810058-39814182	1.90022	0.1223	0.617993	3.7327	no	0.686327	1	1	1.60918	no	0.528154	1	1	1.44208	no	-1.78531	1	1	0.290114	no
NGEF	XLOC_030333	2:233562008-233880595	1.8989	1	1	3.72929	no	1.91153	1	1	3.76208	no	1.42285	1	1	2.68115	no	1.25124	1	1	2.38046	no
-	XLOC_046039	7:44909907-44910679	1.89574	1	1	3.72113	no	1.09168	1	1	2.13122	no	-0.0139856	1	1	0.990353	no	1.31304	1	1	2.48465	no
MIR203	XLOC_015121	14:104583545-104585294	1.89529	0.0206	0.222569	3.71997	no	1.84737	0.0157	0.133406	3.59844	no	0.688265	0.4358	0.935694	1.61134	no	0.106957	1	1	1.07695	no
-	XLOC_006327	10:21581315-21583516	1.89363	1	1	3.71569	no	1.14219	1	1	2.20716	no	0.860029	1	1	1.81507	no	0.97853	1	1	1.97046	no
CCDC148	XLOC_029768	2:159023161-159313265	1.89333	1	1	3.71492	no	1.38175	1	1	2.60584	no	1.17656	1	1	2.26037	no	3.61844	1	1	12.2817	no
KCNH7	XLOC_029799	2:163175349-163695240	1.89183	1	1	3.71106	no	-0.576558	1	1	0.670562	no	#N/A	#N/A	#N/A	#N/A	#N/A	#N/A	#N/A	#N/A	#N/A	#N/A
C21orf67	XLOC_032006	21:46352610-46359828	1.89021	0.20325	0.76315	3.70689	no	2.19786	0.14335	0.573263	4.58798	no	1.75779	0.21795	0.791206	3.3818	no	0.372399	1	1	1.2945	no
-	XLOC_038238	4:87740040-87741476	1.88877	1	1	3.70319	no	2.20513	1	1	4.61116	no	0.390419	1	1	1.31077	no	-0.155407	1	1	0.897879	no
KCNK7	XLOC_009515	11:65360325-65363467	1.88673	0.00675	0.104218	3.69796	no	2.24677	0.0015	0.0215828	4.74619	yes	-0.245249	1	1	0.84367	no	-1.08777	1	1	0.470488	no
CTD-2651B20.3	XLOC_017526	15:45543883-45571449	1.88517	1	1	3.69396	no	1.43739	1	1	2.7083	no	-0.0871178	1	1	0.941402	no	-1.28846	1	1	0.409388	no
ROCK1P1	XLOC_022985	18:112366-120739	1.88188	0.03615	0.318697	3.68555	no	1.26814	0.1169	0.513641	2.40851	no	2.02408	0.0273	0.333132	4.06732	no	1.90801	0.03935	0.590634	3.75291	no
GRIP2	XLOC_035081	3:14444075-14583588	1.87979	1	1	3.68021	no	2.08921	1	1	4.25515	no	1.09862	1	1	2.1415	no	0.785851	1	1	1.72411	no
CTD-2083E4.5	XLOC_040227	5:271735-438406	1.87744	1	1	3.67423	no	0.104476	1	1	1.0751	no	0.58338	1	1	1.49836	no	0.106995	1	1	1.07698	no
AC008280.3	XLOC_028940	2:54091203-54307601	1.87697	0.5241	0.984917	3.67303	no	0.186721	1	1	1.13817	no	#N/A	#N/A	#N/A	#N/A	#N/A	0.0592552	1	1	1.04193	no
-	XLOC_013329	13:88346749-88347500	1.87654	1	1	3.67193	no	1.32682	1	1	2.50849	no	0.447743	1	1	1.3639	no	0.770137	1	1	1.70543	no
SH3GL2	XLOC_049410	9:17579079-17797127	1.87584	1	1	3.67015	no	0.470832	1	1	1.38591	no	#N/A	#N/A	#N/A	#N/A	#N/A	4.03359	1	1	16.3769	no
-	XLOC_000347	1:22489852-22604228	1.86843	0.31245	0.868771	3.65135	no	1.43136	0.46025	0.9178	2.69701	no	0.782364	1	1	1.71995	no	-0.224663	1	1	0.855795	no
RSPH1	XLOC_032323	21:43892595-44001550	1.86799	0.31055	0.866653	3.65024	no	3.19746	0.06405	0.362563	9.17342	no	-1.62336	1	1	0.324579	no	-0.669499	1	1	0.628725	no
LUZP2	XLOC_007551	11:24518515-25104150	1.86789	1	1	3.64998	no	1.89672	1	1	3.72366	no	0.885938	1	1	1.84797	no	3.15342	1	1	8.89762	no
CNTFR	XLOC_050707	9:34551429-34590248	1.86774	0.0103	0.139392	3.6496	no	2.97255	0.00025	0.00470905	7.84922	yes	-0.724702	1	1	0.605122	no	0.236815	1	1	1.17839	no
BHLHE41	XLOC_011866	12:26272958-26986131	1.86761	0.0854	0.519367	3.64928	no	1.75123	0.0434	0.279143	3.36645	no	1.27341	0.2082	0.782494	2.41732	no	1.15412	0.31615	0.999777	2.22549	no
RP4-800M22.1	XLOC_003323	1:52607744-52831865	1.8662	1	1	3.64571	no	-0.823507	1	1	0.565067	no	2.67475	0.40495	0.920848	6.38528	no	#N/A	#N/A	#N/A	#N/A	#N/A
-	XLOC_050038	9:103154520-103155906	1.86389	0.0509	0.391686	3.63988	no	1.25367	1	1	2.38447	no	1.16342	1	1	2.23988	no	-0.0620753	1	1	0.957885	no
FAM57B	XLOC_019660	16:30034654-30064299	1.86261	1	1	3.63665	no	3.27201	0.19645	0.670393	9.65991	no	-0.215436	1	1	0.861286	no	1.2839	1	1	2.43496	no
MYBPHL	XLOC_003735	1:109834986-109849663	1.86221	1	1	3.63564	no	2.87514	0.2488	0.734066	7.33674	no	-0.786067	1	1	0.579923	no	-1.56902	1	1	0.337037	no
-	XLOC_014038	13:109874519-109875932	1.86135	1	1	3.63348	no	-1.11049	1	1	0.463137	no	1.60472	1	1	3.04137	no	0.213572	1	1	1.15956	no
C5orf56	XLOC_039726	5:131746327-131811736	1.85838	0.0145	0.177172	3.626	no	1.39834	0.0342	0.237552	2.63598	no	2.30771	0.00235	0.0795398	4.95097	no	1.75945	0.0304	0.527111	3.38569	no
-	XLOC_006789	10:81078468-81080165	1.8564	1	1	3.62103	no	2.5382	0.0065	0.0693288	5.80864	no	#N/A	#N/A	#N/A	#N/A	#N/A	-2.67136	1	1	0.156979	no
-	XLOC_034847	3:184455336-184456592	1.85604	1	1	3.62013	no	2.48734	0.25865	0.745862	5.60743	no	#N/A	#N/A	#N/A	#N/A	#N/A	#N/A	#N/A	#N/A	#N/A	#N/A
ABCG4	XLOC_008577	11:119019721-119033360	1.85321	0.00825	0.120194	3.61303	no	2.32029	0.00025	0.00470905	4.99433	yes	-0.0636051	1	1	0.95687	no	0.146339	1	1	1.10676	no
FCGR2A	XLOC_001757	1:161475219-161493803	1.85308	1	1	3.61271	no	1.46922	1	1	2.76872	no	-1.69617	1	1	0.308604	no	1.35558	1	1	2.559	no
RP1-197B17.3	XLOC_010678	12:48099867-48231681	1.85148	0.07645	0.485297	3.6087	no	1.2146	0.22335	0.704131	2.32076	no	0.315599	1	1	1.24453	no	-0.264314	1	1	0.832595	no
-	XLOC_032346	21:44808912-44812356	1.84889	1	1	3.60223	no	2.81676	0.00105	0.0160758	7.04578	yes	-0.380033	1	1	0.76842	no	-0.190428	1	1	0.876346	no
SERPINA10	XLOC_015893	14:94749649-94759608	1.84875	1	1	3.60188	no	0.0944873	1	1	1.06769	no	1.89322	1	1	3.71463	no	0.699697	1	1	1.62416	no
AC130352.1	XLOC_048275	8:12029710-12424423	1.84821	1	1	3.60053	no	1.32194	1	1	2.50002	no	1.38327	1	1	2.60859	no	-1.01084	1	1	0.496257	no
-	XLOC_009626	11:70115340-70116586	1.84777	1	1	3.59943	no	2.76368	0.02465	0.186368	6.79126	no	0.0556254	1	1	1.03931	no	1.40652	1	1	2.65097	no
PLB1	XLOC_026833	2:28680011-28887406	1.8476	0.0035	0.0661889	3.59901	no	2.54991	0.00015	0.00305086	5.85598	yes	0.0644797	1	1	1.04571	no	1.25102	1	1	2.3801	no
RP3-449M8.6	XLOC_015741	14:74940709-74941567	1.84738	1	1	3.59846	no	0.175575	1	1	1.12941	no	1.38645	1	1	2.61435	no	1.84634	1	1	3.59587	no
RP11-727F15.11	XLOC_009442	11:62538591-62559493	1.84701	1	1	3.59754	no	0.492726	1	1	1.4071	no	2.27654	1	1	4.84515	no	1.90435	1	1	3.7434	no
COL6A3	XLOC_030362	2:238232645-238323018	1.84393	1	1	3.58987	no	2.58848	1	1	6.01465	no	-0.426746	1	1	0.743938	no	2.56575	1	1	5.92063	no
RP11-266L9.4,RP11-266L9.7	XLOC_018494	16:25043201-25069430	1.84255	1	1	3.58643	no	1.98025	1	1	3.94561	no	2.73614	1	1	6.66285	no	#N/A	#N/A	#N/A	#N/A	#N/A
RP11-656D10.3	XLOC_003182	1:40942886-40974333	1.84139	1	1	3.58355	no	2.96666	0.48285	0.931394	7.81724	no	0.500911	1	1	1.41511	no	2.31835	1	1	4.98761	no
CTD-2545M3.8	XLOC_026390	19:50990066-50990895	1.8407	1	1	3.58184	no	2.47665	1	1	5.56604	no	1.98993	1	1	3.97218	no	-0.00495301	1	1	0.996573	no
-	XLOC_004520	1:189902417-189904599	1.84065	1	1	3.58171	no	4.18626	0.2251	0.705983	18.205	no	1.00306	1	1	2.00425	no	-1.40807	1	1	0.376815	no
PAEP	XLOC_050388	9:138453601-138458801	1.83942	1	1	3.57866	no	3.40947	0.1931	0.666245	10.6256	no	#N/A	#N/A	#N/A	#N/A	#N/A	#N/A	#N/A	#N/A	#N/A	#N/A
DUSP13	XLOC_006760	10:76854189-76941881	1.83886	1	1	3.57727	no	4.1119	5e-05	0.00116756	17.2904	yes	#N/A	#N/A	#N/A	#N/A	#N/A	#N/A	#N/A	#N/A	#N/A	#N/A
-	XLOC_032330	21:44257953-44258664	1.83844	1	1	3.57623	no	1.15412	1	1	2.22549	no	0.263821	1	1	1.20065	no	1.80264	1	1	3.48858	no
RP11-94C24.8	XLOC_022570	17:48609903-48633213	1.8383	1	1	3.57588	no	1.32264	1	1	2.50123	no	#N/A	#N/A	#N/A	#N/A	#N/A	0.319097	1	1	1.24755	no
CKMT1A	XLOC_016569	15:43825659-44010458	1.83827	0.06475	0.449275	3.57581	no	1.83184	0.0623	0.356616	3.55991	no	1.70843	0.0719	0.533132	3.26805	no	0.778299	0.55805	0.999777	1.71511	no
CTC-559E9.6	XLOC_024551	19:19868119-19945736	1.83728	1	1	3.57336	no	0.890142	1	1	1.85336	no	2.3815	1	1	5.21078	no	1.47178	1	1	2.77364	no
GALR2	XLOC_021465	17:74035183-74117657	1.83679	0.4324	0.951846	3.57214	no	3.20151	0.3703	0.854103	9.19921	no	-0.905933	1	1	0.533687	no	-0.370927	1	1	0.773285	no
AC000089.3	XLOC_032485	22:19744225-19842462	1.8367	1	1	3.57192	no	-0.244457	1	1	0.844133	no	0.492631	1	1	1.40701	no	#N/A	#N/A	#N/A	#N/A	#N/A
-	XLOC_057897	X:2484093-2527236	1.83553	1	1	3.56902	no	1.40252	1	1	2.64363	no	-1.2825	1	1	0.411083	no	1.484	1	1	2.79723	no
AC023271.1	XLOC_030082	2:203879590-204091101	1.83341	1	1	3.56378	no	#N/A	#N/A	#N/A	#N/A	#N/A	0.486791	1	1	1.40132	no	0.980517	1	1	1.97317	no
PNPLA5	XLOC_033476	22:44275220-44287893	1.83317	1	1	3.56319	no	4.62858	0.20895	0.68655	24.7367	no	-0.912219	1	1	0.531367	no	#N/A	#N/A	#N/A	#N/A	#N/A
ASS1P2	XLOC_028828	2:39024870-39103075	1.8325	1	1	3.56154	no	0.475626	1	1	1.39052	no	0.48517	1	1	1.39975	no	1.15879	1	1	2.2327	no
RP11-452H21.4	XLOC_009771	11:77926311-78285919	1.8307	1	1	3.5571	no	1.15622	1	1	2.22873	no	#N/A	#N/A	#N/A	#N/A	#N/A	0.318803	1	1	1.2473	no
SPATC1	XLOC_048074	8:145051320-145101933	1.83027	1	1	3.55604	no	-0.867883	1	1	0.54795	no	0.481205	1	1	1.39591	no	#N/A	#N/A	#N/A	#N/A	#N/A
PRSS36	XLOC_019706	16:31150245-31161415	1.83014	1	1	3.55572	no	1.92326	1	1	3.79279	no	1.03294	1	1	2.04619	no	-2.19618	1	1	0.218215	no
ZNF214	XLOC_008928	11:7020548-7041599	1.82906	1	1	3.55305	no	0.130489	1	1	1.09466	no	#N/A	#N/A	#N/A	#N/A	#N/A	1.68185	1	1	3.20839	no
P2RX1	XLOC_021690	17:3799885-3819794	1.82889	1	1	3.55264	no	0.471226	1	1	1.38629	no	#N/A	#N/A	#N/A	#N/A	#N/A	1.73878	1	1	3.33753	no
LRP2BP	XLOC_038845	4:186079875-186317053	1.82842	1	1	3.55148	no	1.67394	1	1	3.19085	no	1.41536	1	1	2.66726	no	1.11953	1	1	2.17276	no
RP11-863P13.4	XLOC_020249	16:87982849-88152028	1.82819	1	1	3.55091	no	4.05543	1	1	16.6267	no	0.477479	1	1	1.39231	no	#N/A	#N/A	#N/A	#N/A	#N/A
AC079210.1	XLOC_021383	17:66255322-66760023	1.82811	1	1	3.55072	no	1.42204	1	1	2.67964	no	0.412898	1	1	1.33136	no	0.96988	1	1	1.95868	no
RIMS4	XLOC_031494	20:43380448-43438979	1.82803	1	1	3.55052	no	2.38232	1	1	5.21374	no	#N/A	#N/A	#N/A	#N/A	#N/A	0.950822	1	1	1.93297	no
MYOZ1	XLOC_006738	10:75391411-75401515	1.8259	1	1	3.54528	no	3.70772	0.25935	0.746347	13.0658	no	-1.02095	1	1	0.492792	no	#N/A	#N/A	#N/A	#N/A	#N/A
RIMBP3	XLOC_033105	22:20455668-20461786	1.82572	1	1	3.54484	no	0.621333	1	1	1.5383	no	-1.15179	1	1	0.450066	no	0.194899	1	1	1.14464	no
-	XLOC_012802	12:123894902-123895671	1.82485	1	1	3.5427	no	1.96127	1	1	3.89405	no	-1.1585	1	1	0.447978	no	1.4381	1	1	2.70964	no
PCDHB13	XLOC_039858	5:140593508-140596993	1.82269	1	1	3.5374	no	1.97083	1	1	3.91994	no	0.637378	1	1	1.5555	no	1.07313	1	1	2.10399	no
LPHN3	XLOC_036867	4:62066975-63031272	1.8215	1	1	3.53448	no	1.33404	1	1	2.52108	no	0.232094	1	1	1.17454	no	#N/A	#N/A	#N/A	#N/A	#N/A
LCK	XLOC_000522	1:32716839-32751766	1.82136	1	1	3.53414	no	2.43554	0.0001	0.00213617	5.40967	yes	0.736486	1	1	1.66611	no	0.475111	1	1	1.39003	no
ECT2L	XLOC_042735	6:139117062-139309478	1.82072	1	1	3.53257	no	-0.313579	1	1	0.804643	no	0.213302	1	1	1.15934	no	-1.29421	1	1	0.407759	no
RP11-169D4.2	XLOC_008181	11:72287184-72385635	1.82062	0.42185	0.945575	3.53233	no	1.12116	1	1	2.17522	no	0.447893	1	1	1.36405	no	-1.69158	1	1	0.309588	no
RP11-428P16.2	XLOC_005688	10:79490523-79494527	1.82022	1	1	3.53135	no	1.3547	1	1	2.55744	no	#N/A	#N/A	#N/A	#N/A	#N/A	0.0770688	1	1	1.05487	no
RP11-12A20.7	XLOC_049742	9:67792166-67794649	1.8202	1	1	3.5313	no	1.73002	1	1	3.31732	no	1.11651	1	1	2.16822	no	0.934682	1	1	1.91147	no
TPPP	XLOC_040234	5:612386-693510	1.81962	0.00495	0.084249	3.52988	no	2.87886	5e-05	0.00116756	7.35569	yes	-0.0698934	1	1	0.952708	no	-0.484922	1	1	0.714536	no
CD8A	XLOC_029214	2:87011728-87035519	1.81878	1	1	3.52783	no	1.48664	1	1	2.80236	no	1.62702	1	1	3.08874	no	2.05462	1	1	4.15434	no
RP13-726E6.2	XLOC_008820	11:3490548-3602441	1.8165	1	1	3.52226	no	1.46808	1	1	2.76653	no	0.991339	1	1	1.98803	no	#N/A	#N/A	#N/A	#N/A	#N/A
RP11-15N24.4	XLOC_034204	3:99898410-99900574	1.81624	1	1	3.52162	no	1.48444	1	1	2.79809	no	2.58505	1	1	6.00036	no	2.37492	1	1	5.18707	no
EML6	XLOC_026995	2:54950635-55199157	1.81206	0.03795	0.328756	3.51143	no	0.887824	1	1	1.85038	no	0.477931	1	1	1.39274	no	0.114146	1	1	1.08233	no
KRT75	XLOC_012128	12:52801363-52828309	1.8011	1	1	3.48486	no	1.89623	1	1	3.72239	no	0.534993	1	1	1.44894	no	-0.266216	1	1	0.831498	no
KCTD16	XLOC_039886	5:143550395-143856944	1.7992	1	1	3.48027	no	2.19573	1	1	4.58121	no	0.0101067	1	1	1.00703	no	-0.387314	1	1	0.764552	no
SORCS2	XLOC_036499	4:7194264-7744554	1.79441	0.02195	0.231451	3.46874	no	1.96871	5e-05	0.00116756	3.91418	yes	1.27757	0.02005	0.277252	2.4243	no	0.80089	0.2664	0.999777	1.74218	no
RP11-267C16.1	XLOC_023325	18:48872618-49088939	1.79402	1	1	3.4678	no	0.72234	1	1	1.64986	no	0.145596	1	1	1.10619	no	-1.36141	1	1	0.389202	no
SLC34A3	XLOC_050436	9:140125208-140131006	1.79061	1	1	3.45961	no	0.823424	1	1	1.7696	no	0.119721	1	1	1.08652	no	-1.15587	1	1	0.448795	no
SNCG	XLOC_005755	10:88695296-88784489	1.78805	0.046	0.369097	3.45348	no	2.33375	0.00845	0.0843621	5.04114	no	0.00531484	0.9939	0.999071	1.00369	no	-0.59566	0.44255	0.999777	0.661742	no
SCARNA5	XLOC_028423	2:234118696-234204320	1.78758	0.5734	0.998065	3.45235	no	#N/A	#N/A	#N/A	#N/A	#N/A	0.607552	1	1	1.52367	no	-0.109482	1	1	0.926921	no
C21orf67	XLOC_032007	21:46352610-46359828	1.78663	1	1	3.45008	no	2.4245	0.07065	0.385788	5.36843	no	1.24917	1	1	2.37705	no	0.461569	1	1	1.37704	no
ROR2	XLOC_051093	9:94325372-94712444	1.78663	1	1	3.45008	no	3.97926	0.0002	0.00389186	15.7716	yes	1.13605	1	1	2.19778	no	1.04939	1	1	2.06965	no
RP11-367J11.3,RP11-367J11.4	XLOC_037756	4:7096297-7105112	1.78119	1	1	3.4371	no	0.123284	1	1	1.08921	no	-1.49143	1	1	0.35566	no	-0.147615	1	1	0.902742	no
-	XLOC_042607	6:116569596-116570420	1.77951	1	1	3.4331	no	0.706236	1	1	1.63154	no	1.28071	1	1	2.42959	no	-1.15447	1	1	0.449231	no
RP11-973N13.4	XLOC_015625	14:64854748-65009955	1.77922	1	1	3.43241	no	-1.14364	1	1	0.452616	no	#N/A	#N/A	#N/A	#N/A	#N/A	#N/A	#N/A	#N/A	#N/A	#N/A
-	XLOC_042317	6:71301324-71302370	1.77799	1	1	3.42948	no	-0.0521991	1	1	0.964465	no	0.174017	1	1	1.1282	no	-1.88083	1	1	0.271527	no
NOXRED1	XLOC_015787	14:77860363-77889860	1.77738	1	1	3.42803	no	2.12522	1	1	4.3627	no	-0.125339	1	1	0.916789	no	2.10646	1	1	4.30633	no
RP11-79H23.3	XLOC_047640	8:79578281-79846109	1.77612	1	1	3.42504	no	0.532911	1	1	1.44685	no	2.21376	1	1	4.63883	no	0.227896	1	1	1.17113	no
PDIA2	XLOC_018154	16:333151-337215	1.77079	1	1	3.41241	no	1.17198	1	1	2.25321	no	1.90055	1	1	3.73356	no	0.624385	1	1	1.54155	no
RHBDL1	XLOC_018171	16:691812-818865	1.76755	0.1504	0.675321	3.40475	no	1.62242	0.19565	0.669456	3.07891	no	0.855574	0.4385	0.936009	1.80948	no	0.528341	0.64565	0.999777	1.44227	no
GRIN3B	XLOC_024102	19:999600-1021117	1.76585	0.26095	0.818156	3.40074	no	1.78506	0.27145	0.760408	3.44633	no	0.362068	0.84565	0.994059	1.28527	no	-0.255663	0.8866	0.999777	0.837602	no
DLG2	XLOC_009800	11:83166054-85338966	1.76244	1	1	3.39271	no	-0.216529	1	1	0.860634	no	3.4404	1	1	10.8558	no	1.70517	1	1	3.26067	no
RP11-762H8.1	XLOC_016939	15:78542843-78592136	1.76175	1	1	3.39109	no	1.32479	1	1	2.50496	no	1.82975	1	1	3.55475	no	1.49569	1	1	2.81999	no
SPTBN5	XLOC_017453	15:42120282-42189585	1.76111	1	1	3.38959	no	1.92165	1	1	3.78856	no	1.66785	1	1	3.17741	no	1.73721	1	1	3.3339	no
LRRC26,TMEM210	XLOC_051586	9:140063209-140066861	1.76018	1	1	3.3874	no	2.66125	0.2202	0.699922	6.32581	no	#N/A	#N/A	#N/A	#N/A	#N/A	0.305097	1	1	1.2355	no
RGS9BP	XLOC_024683	19:33087910-33169206	1.75878	1	1	3.38412	no	2.0432	1	1	4.12159	no	0.478244	1	1	1.39305	no	1.7968	1	1	3.47449	no
RP11-203I2.1	XLOC_049717	9:65585691-65661972	1.75866	1	1	3.38384	no	-0.86936	1	1	0.54739	no	1.74944	1	1	3.36228	no	#N/A	#N/A	#N/A	#N/A	#N/A
AQP7P3	XLOC_049657	9:42845767-42876505	1.75864	1	1	3.38379	no	0.715675	1	1	1.64225	no	#N/A	#N/A	#N/A	#N/A	#N/A	#N/A	#N/A	#N/A	#N/A	#N/A
RP11-304F15.4	XLOC_021178	17:47964960-47978257	1.75842	1	1	3.38327	no	1.74063	1	1	3.34181	no	#N/A	#N/A	#N/A	#N/A	#N/A	#N/A	#N/A	#N/A	#N/A	#N/A
RP11-709D24.6	XLOC_019372	16:4666493-4740975	1.75824	1	1	3.38285	no	0.473867	1	1	1.38883	no	#N/A	#N/A	#N/A	#N/A	#N/A	-0.0242581	1	1	0.983326	no
AC129929.5	XLOC_008800	11:2349978-2418627	1.75784	1	1	3.38191	no	1.74489	1	1	3.35169	no	2.89168	1	1	7.42134	no	1.00942	1	1	2.0131	no
RP11-525K10.3	XLOC_020161	16:80099732-80597032	1.75744	1	1	3.38098	no	4.13462	1	1	17.5649	no	1.55289	1	1	2.93404	no	#N/A	#N/A	#N/A	#N/A	#N/A
RP11-3L8.3	XLOC_050530	9:12685438-12822809	1.75703	1	1	3.38002	no	0.480665	1	1	1.39539	no	-0.0145134	1	1	0.989991	no	#N/A	#N/A	#N/A	#N/A	#N/A
RP1-40E16.11	XLOC_042984	6:3118607-3153812	1.75662	1	1	3.37906	no	-0.242159	1	1	0.845479	no	#N/A	#N/A	#N/A	#N/A	#N/A	-0.00871096	1	1	0.99398	no
RP11-697M17.2	XLOC_048756	8:76079938-76088891	1.75524	1	1	3.37582	no	0.973199	1	1	1.96319	no	0.510333	1	1	1.42438	no	0.00710248	1	1	1.00494	no
CTD-2353F22.1	XLOC_040469	5:36606456-36725297	1.75513	1	1	3.37557	no	0.336872	1	1	1.26302	no	-0.00242267	1	1	0.998322	no	0.319399	1	1	1.24781	no
AJ003147.8	XLOC_019336	16:3231232-3234018	1.75491	1	1	3.37505	no	0.76935	1	1	1.7045	no	0.51478	1	1	1.42878	no	0.0122166	1	1	1.0085	no
IFITM4P	XLOC_043240	6:29718505-29718925	1.75461	1	1	3.37435	no	1.49928	1	1	2.82702	no	1.2846	1	1	2.43614	no	#N/A	#N/A	#N/A	#N/A	#N/A
KLHL31	XLOC_043605	6:53512698-53567246	1.75401	1	1	3.37295	no	1.45324	1	1	2.73822	no	2.19628	1	1	4.58296	no	0.503261	1	1	1.41741	no
SEMA6D	XLOC_016614	15:47476297-48066420	1.75226	1	1	3.36886	no	1.67985	1	1	3.20395	no	0.46682	1	1	1.38206	no	0.264242	1	1	1.201	no
PCDHB11	XLOC_039856	5:140579182-140582618	1.75066	1	1	3.36512	no	-0.251967	1	1	0.839751	no	-0.801658	1	1	0.573689	no	#N/A	#N/A	#N/A	#N/A	#N/A
RP11-42I10.1	XLOC_018746	16:48657346-48778553	1.74869	0.07655	0.485297	3.36053	no	2.28064	0.02785	0.204693	4.85893	no	0.502932	1	1	1.41709	no	-0.730558	1	1	0.602671	no
C14orf132	XLOC_014913	14:96505660-96560417	1.74778	0.00685	0.104978	3.35841	no	3.10327	5e-05	0.00116756	8.59364	yes	-0.0895844	1	1	0.939793	no	-0.436329	1	1	0.739013	no
EPO	XLOC_045142	7:100318422-100321323	1.74736	1	1	3.35744	no	2.64414	1	1	6.25123	no	1.22589	1	1	2.339	no	1.06438	1	1	2.09127	no
CITF22-92A6.1	XLOC_032970	22:46409485-46411378	1.74481	1	1	3.35151	no	2.72508	1	1	6.61197	no	0.660415	1	1	1.58054	no	1.58328	1	1	2.9965	no
NXNL2	XLOC_049915	9:91150015-91199189	1.74432	0.01985	0.216732	3.35037	no	1.81758	0.0134	0.11847	3.52489	no	1.38966	1	1	2.62017	no	-0.273048	1	1	0.827569	no
RP11-209D14.2	XLOC_021962	17:19911363-19912547	1.74427	1	1	3.35025	no	1.21771	1	1	2.32577	no	1.66017	1	1	3.16054	no	1.81469	1	1	3.51784	no
C8orf12	XLOC_047101	8:11197145-11332224	1.74383	1	1	3.34923	no	1.88975	1	1	3.70571	no	1.80635	1	1	3.49756	no	1.62697	1	1	3.08864	no
RP1-78O14.1	XLOC_012428	12:79257772-79897176	1.74354	1	1	3.34856	no	1.05708	1	1	2.08072	no	2.15757	1	1	4.46163	no	#N/A	#N/A	#N/A	#N/A	#N/A
RP11-511H9.3	XLOC_012572	12:102139274-102224716	1.74151	1	1	3.34385	no	0.0318133	1	1	1.0223	no	#N/A	#N/A	#N/A	#N/A	#N/A	#N/A	#N/A	#N/A	#N/A	#N/A
KIAA1045	XLOC_049540	9:34957483-34984679	1.74093	1	1	3.34251	no	2.49892	0.01775	0.146908	5.65262	no	0.14733	1	1	1.10752	no	1.29574	1	1	2.45503	no
RUNDC3A	XLOC_021067	17:42376626-42396039	1.74052	0.05115	0.392358	3.34156	no	1.35687	0.0978	0.465417	2.56129	no	1.02872	0.24065	0.805814	2.04021	no	-0.0918169	1	1	0.93834	no
IL12RB1	XLOC_025820	19:18169804-18262498	1.73732	0.0503	0.389973	3.33415	no	1.71497	0.0652	0.367441	3.2829	no	0.772164	0.4528	0.942321	1.70783	no	0.390556	1	1	1.3109	no
SLITRK4	XLOC_058857	X:142710595-142723596	1.73636	1	1	3.33193	no	1.39164	1	1	2.62377	no	1.12199	1	1	2.17647	no	0.649291	1	1	1.5684	no
-	XLOC_032348	21:44875551-44876216	1.73589	1	1	3.33085	no	2.17207	0.13005	0.54667	4.5067	no	1.48819	1	1	2.80537	no	0.172451	1	1	1.12697	no
-	XLOC_009476	11:64017042-64018095	1.73492	0.03115	0.291304	3.32861	no	1.42867	0.0465	0.292562	2.69198	no	0.877929	1	1	1.83774	no	1.03133	0.19615	0.993478	2.04391	no
SAMD5	XLOC_042781	6:147830062-148275073	1.73447	1	1	3.32757	no	2.00838	1	1	4.0233	no	0.672518	1	1	1.59385	no	2.09335	1	1	4.26738	no
RP13-608F4.1	XLOC_016986	15:82804002-82810908	1.73273	1	1	3.32356	no	1.77939	1	1	3.43281	no	1.69605	1	1	3.24013	no	#N/A	#N/A	#N/A	#N/A	#N/A
DOC2GP	XLOC_009573	11:67380123-67383728	1.73263	1	1	3.32333	no	1.51564	1	1	2.85926	no	1.61155	1	1	3.0558	no	0.384056	1	1	1.30501	no
OSGEPL1-AS1	XLOC_028036	2:190539015-190630282	1.73103	1	1	3.31965	no	0.413586	1	1	1.33199	no	1.14148	1	1	2.20607	no	0.587453	1	1	1.50259	no
AC009404.2	XLOC_027586	2:118591512-118599400	1.73027	0.0949	0.548262	3.3179	no	1.02092	1	1	2.02921	no	1.49915	1	1	2.82676	no	1.61683	1	1	3.067	no
PRKCB	XLOC_018484	16:23847321-24231932	1.72912	1	1	3.31526	no	2.84264	5e-05	0.00116756	7.17332	yes	-0.77695	1	1	0.583599	no	0.729943	1	1	1.65857	no
SCN1A	XLOC_029815	2:166813908-167232503	1.72661	1	1	3.30949	no	3.19805	1	1	9.17717	no	#N/A	#N/A	#N/A	#N/A	#N/A	#N/A	#N/A	#N/A	#N/A	#N/A
RP11-20G13.1	XLOC_018103	15:99963747-99975516	1.72453	0.13905	0.651859	3.30472	no	3.22652	0.0291	0.211743	9.36007	no	0.32244	1	1	1.25044	no	-1.6722	1	1	0.313774	no
STARD13-AS2	XLOC_013056	13:33677306-33924767	1.72415	1	1	3.30385	no	0.742734	1	1	1.67334	no	2.06728	1	1	4.19096	no	1.01286	1	1	2.01791	no
ZNF568	XLOC_024789	19:37407230-37489602	1.72327	1	1	3.30184	no	2.45632	1	1	5.48815	no	2.42392	1	1	5.36627	no	1.301	1	1	2.464	no
RP11-328N19.1	XLOC_036759	4:44018877-44024080	1.72285	1	1	3.30088	no	0.951525	1	1	1.93392	no	2.46529	1	1	5.52238	no	3.21408	1	1	9.27971	no
-	XLOC_043046	6:10743570-10744412	1.72201	1	1	3.29896	no	0.864711	1	1	1.82097	no	0.95005	1	1	1.93194	no	0.121207	1	1	1.08764	no
GAS6-AS1	XLOC_013462	13:114518602-114567046	1.72083	1	1	3.29626	no	2.12814	0.4766	0.928236	4.37154	no	-1.59897	1	1	0.330113	no	-1.26591	1	1	0.415837	no
FAM132B,FLJ37034	XLOC_028467	2:239067622-239077541	1.72033	0.0047	0.081823	3.29512	no	1.26255	0.02465	0.186368	2.39919	no	1.01652	1	1	2.02303	no	1.06326	1	1	2.08965	no
PRCD	XLOC_021474	17:74523437-74553765	1.7194	0.00325	0.0623578	3.29299	no	2.83131	5e-05	0.00116756	7.1172	yes	-0.247521	1	1	0.842343	no	0.631741	0.29785	0.999777	1.54943	no
RP11-932O9.7	XLOC_017336	15:30909200-31065334	1.71879	1	1	3.2916	no	1.8839	1	1	3.69071	no	1.89108	1	1	3.70913	no	1.48941	1	1	2.80774	no
LINC00336	XLOC_043383	6:33551514-33561115	1.7183	1	1	3.29048	no	2.56483	1	1	5.91685	no	-1.77933	1	1	0.291319	no	-0.597938	1	1	0.660698	no
AL160314.1	XLOC_015268	14:23064714-23081265	1.71731	1	1	3.28823	no	1.05968	1	1	2.08447	no	0.741389	1	1	1.67178	no	1.527	1	1	2.88186	no
RP11-397J20.1	XLOC_045760	7:7117925-7119373	1.71706	1	1	3.28766	no	1.06021	1	1	2.08524	no	0.226658	1	1	1.17012	no	#N/A	#N/A	#N/A	#N/A	#N/A
-	XLOC_050549	9:14951495-14952779	1.71704	1	1	3.28761	no	1.66448	1	1	3.16999	no	2.67623	1	1	6.39183	no	2.04828	1	1	4.13613	no
AF038458.2	XLOC_024766	19:36438016-36450094	1.71673	1	1	3.28691	no	0.059667	1	1	1.04223	no	0.848407	1	1	1.80051	no	0.484115	1	1	1.39873	no
FCGBP	XLOC_026126	19:40353962-40440533	1.71569	1	1	3.28454	no	2.37046	1	1	5.17106	no	1.11746	1	1	2.16965	no	#N/A	#N/A	#N/A	#N/A	#N/A
RP11-159C21.4	XLOC_003331	1:53192125-53293014	1.71547	0.5079	0.982062	3.28404	no	1.17127	1	1	2.2521	no	1.67006	1	1	3.18228	no	0.542498	1	1	1.45649	no
TMOD2	XLOC_016663	15:52015207-52108565	1.71296	1	1	3.27833	no	1.39853	1	1	2.63633	no	1.84558	1	1	3.59397	no	1.46846	1	1	2.76726	no
RP4-792G4.2	XLOC_003420	1:63786554-63790797	1.71123	0.01095	0.145869	3.2744	no	1.41763	0.0228	0.17765	2.67146	no	0.866086	0.1671	0.728464	1.82271	no	0.143681	0.85045	0.999777	1.10472	no
CLPSL1	XLOC_042075	6:35748793-35761452	1.71066	1	1	3.27311	no	2.88937	0.22725	0.707756	7.40947	no	-1.00823	1	1	0.497156	no	-1.00152	1	1	0.499473	no
AC034243.1	XLOC_041195	5:137946655-138270723	1.7096	1	1	3.2707	no	1.8587	1	1	3.62681	no	0.977393	1	1	1.9689	no	#N/A	#N/A	#N/A	#N/A	#N/A
-	XLOC_032351	21:44903240-44906752	1.70783	1	1	3.26669	no	2.47878	0.00375	0.0452693	5.57426	yes	0.718313	1	1	1.64526	no	-0.513022	1	1	0.700753	no
RBBP8NL	XLOC_031667	20:60985292-61002589	1.70666	0.007	0.106824	3.26404	no	2.08425	0.00135	0.0196837	4.24055	yes	-0.151096	1	1	0.900566	no	0.00877806	1	1	1.0061	no
-	XLOC_015302	14:24052808-24053513	1.70257	0.08475	0.518207	3.2548	no	2.88108	0.01105	0.103244	7.36701	no	1.98298	0.0681	0.520326	3.95309	no	1.36147	0.17405	0.969167	2.56947	no
NHSL2	XLOC_057255	X:71130710-71381600	1.70228	1	1	3.25415	no	2.3178	0.0142	0.124321	4.98571	no	1.17799	1	1	2.26261	no	0.834343	1	1	1.78304	no
AP000889.3,ELMOD1	XLOC_008449	11:107461816-107537505	1.70182	1	1	3.25311	no	2.15849	1	1	4.46447	no	#N/A	#N/A	#N/A	#N/A	#N/A	#N/A	#N/A	#N/A	#N/A	#N/A
KCTD8	XLOC_037945	4:44175925-44450876	1.70069	1	1	3.25056	no	0.883026	1	1	1.84424	no	1.17915	1	1	2.26443	no	-0.107256	1	1	0.928352	no
GRM2	XLOC_033953	3:51741085-51752629	1.70043	1	1	3.24998	no	1.33786	1	1	2.52776	no	1.24109	1	1	2.36377	no	1.61735	1	1	3.06811	no
ROM1	XLOC_007956	11:62369649-62382592	1.70019	0.1331	0.638871	3.24944	no	1.27929	0.21905	0.698909	2.42719	no	0.815777	0.5518	0.967859	1.76025	no	-0.123549	0.9208	0.999777	0.917927	no
CCDC154	XLOC_019263	16:1484383-1494557	1.69943	1	1	3.24773	no	1.40315	1	1	2.64478	no	1.53763	1	1	2.90317	no	1.00736	1	1	2.01023	no
RUNDC3B	XLOC_045017	7:87133174-87461611	1.69767	1	1	3.24377	no	1.74323	0.00075	0.0120877	3.34784	yes	0.528668	1	1	1.4426	no	0.690999	1	1	1.6144	no
-	XLOC_033537	22:50980737-50983560	1.69753	0.00465	0.0810501	3.24345	no	1.48897	0.00935	0.0908566	2.80689	no	1.56214	0.01	0.188496	2.95292	no	0.184111	0.7698	0.999777	1.13612	no
ARID3C	XLOC_050710	9:34621375-34628104	1.69581	1	1	3.23959	no	1.97044	1	1	3.91888	no	1.86153	1	1	3.63393	no	1.70609	1	1	3.26275	no
CCT7P1	XLOC_042798	6:150201097-150202708	1.6919	1	1	3.23082	no	1.33321	1	1	2.51963	no	0.243126	1	1	1.18355	no	0.124617	1	1	1.09022	no
SLC8A1-AS1	XLOC_026911	2:40013592-40838193	1.69165	1	1	3.23026	no	2.21545	1	1	4.64426	no	1.36797	1	1	2.58107	no	1.02114	1	1	2.02952	no
CTD-2012J19.1	XLOC_038909	5:1567613-1634132	1.69116	1	1	3.22916	no	0.979407	1	1	1.97165	no	0.992837	1	1	1.99009	no	#N/A	#N/A	#N/A	#N/A	#N/A
-	XLOC_047642	8:79850711-79888109	1.68763	1	1	3.22127	no	1.82847	1	1	3.5516	no	1.65291	1	1	3.14467	no	0.170993	1	1	1.12583	no
PRND	XLOC_030501	20:4702555-4709106	1.68651	1	1	3.21877	no	2.47967	1	1	5.5777	no	#N/A	#N/A	#N/A	#N/A	#N/A	#N/A	#N/A	#N/A	#N/A	#N/A
-	XLOC_008206	11:73485970-73486366	1.686	0.15755	0.689436	3.21763	no	-0.360923	1	1	0.778666	no	0.985806	0.48645	0.953455	1.98042	no	-1.38473	1	1	0.382961	no
AC139099.3	XLOC_021611	17:81159764-81188573	1.68421	1	1	3.21364	no	1.61625	1	1	3.06577	no	1.47958	1	1	2.78868	no	0.972408	1	1	1.96211	no
ADAMTS15	XLOC_008709	11:130318868-130346532	1.68412	1	1	3.21344	no	2.16184	1	1	4.47485	no	-0.199343	1	1	0.870947	no	0.480476	1	1	1.3952	no
PRR15L	XLOC_022496	17:46018871-46073562	1.68193	1	1	3.20857	no	2.66669	0.5453	0.956309	6.34971	no	0.517805	1	1	1.43178	no	-0.775445	1	1	0.584208	no
SLC6A20	XLOC_035294	3:45796941-45838027	1.68134	1	1	3.20726	no	2.89465	1	1	7.43664	no	1.99834	1	1	3.9954	no	2.73963	1	1	6.67899	no
HLA-DRA	XLOC_042007	6:32407618-32412823	1.67878	1	1	3.20157	no	2.97509	1	1	7.86306	no	0.0070924	1	1	1.00493	no	-0.0206269	1	1	0.985804	no
CTD-2555O16.2	XLOC_015623	14:64854748-65009955	1.6783	0.46945	0.967867	3.20051	no	0.0930167	0.91785	0.996063	1.0666	no	0.0349005	1	1	1.02449	no	1.8531	0.4462	0.999777	3.61276	no
RP11-250B2.3	XLOC_042386	6:81152645-81176117	1.67495	1	1	3.19308	no	1.60493	1	1	3.04181	no	2.26663	0.02105	0.282924	4.81198	no	1.69725	1	1	3.24282	no
SIM1	XLOC_043856	6:100832890-100912848	1.67481	1	1	3.19277	no	2.58652	5e-05	0.00116756	6.00648	yes	1.53548	1	1	2.89885	no	1.98375	0.0107	0.314199	3.9552	no
ITPR1-AS1	XLOC_034998	3:4532574-4534847	1.67406	1	1	3.19111	no	0.479598	1	1	1.39436	no	0.984475	1	1	1.97859	no	1.319	1	1	2.49493	no
RP11-70F11.7	XLOC_010727	12:50254989-50259528	1.67371	0.1753	0.717619	3.19034	no	-0.0194625	1	1	0.9866	no	-0.791435	1	1	0.577769	no	#N/A	#N/A	#N/A	#N/A	#N/A
KCND3	XLOC_003782	1:112313283-112531777	1.67276	1	1	3.18824	no	1.98393	1	1	3.95569	no	1.16192	1	1	2.23755	no	0.527832	1	1	1.44176	no
ZNF252P-AS1	XLOC_048111	8:146198974-146231432	1.67093	1	1	3.1842	no	0.864762	1	1	1.82104	no	1.07643	1	1	2.10881	no	1.48458	1	1	2.79836	no
ADRA2B	XLOC_029335	2:96778706-96781984	1.67032	1	1	3.18285	no	4.03833	0.00145	0.020962	16.4308	yes	-0.477556	1	1	0.718193	no	-0.779001	1	1	0.58277	no
HSD17B3	XLOC_051145	9:98997587-99064434	1.66876	0.0152	0.181734	3.17941	no	-0.904951	1	1	0.534051	no	-0.939799	1	1	0.521306	no	0.997024	1	1	1.99588	no
DNAH6	XLOC_027225	2:84743578-85046713	1.6687	1	1	3.17928	no	2.42823	1	1	5.38233	no	0.353527	1	1	1.27768	no	1.66936	1	1	3.18073	no
CACNB4	XLOC_029730	2:152689289-152965716	1.66865	1	1	3.17917	no	2.15697	0.0009	0.0140464	4.45977	yes	0.676034	1	1	1.59774	no	0.295431	1	1	1.22725	no
TRPA1	XLOC_048727	8:72740401-73030628	1.66859	0.09475	0.547861	3.17904	no	1.42419	0.1087	0.49349	2.68364	no	1.40536	0.17205	0.736628	2.64884	no	0.614837	0.52675	0.999777	1.53138	no
RP11-526A4.1	XLOC_038615	4:150273168-150817385	1.66577	1	1	3.17283	no	-0.30189	1	1	0.811189	no	0.607316	1	1	1.52342	no	1.68383	1	1	3.2128	no
TERT	XLOC_040241	5:1253261-1295184	1.66468	0.02255	0.235206	3.17043	no	0.750596	0.1646	0.615088	1.68249	no	0.782633	0.13145	0.674271	1.72027	no	1.46919	0.01395	0.360566	2.76866	no
PIK3R3	XLOC_003265	1:46505811-46651633	1.66333	0.02485	0.251226	3.16747	no	2.26898	0.0043	0.0507473	4.81982	no	0.516566	0.4721	0.948112	1.43055	no	0.123969	0.85945	0.999777	1.08973	no
AC015849.19	XLOC_022203	17:34136458-34195895	1.66243	0.50415	0.981397	3.16549	no	0.0361656	1	1	1.02538	no	0.510554	1	1	1.4246	no	1.41621	0.5655	0.999777	2.66883	no
ALK	XLOC_028767	2:29415639-30144432	1.66019	1	1	3.16058	no	3.80746	1	1	14.001	no	#N/A	#N/A	#N/A	#N/A	#N/A	#N/A	#N/A	#N/A	#N/A	#N/A
RP4-647J21.1	XLOC_046041	7:44998597-45000508	1.65831	1	1	3.15647	no	1.67003	1	1	3.18221	no	1.8015	1	1	3.48582	no	0.675345	1	1	1.59698	no
NRTN	XLOC_024214	19:5805422-5828335	1.65689	0.0153	0.182779	3.15336	no	2.09972	0.0024	0.0316448	4.28626	yes	0.25375	1	1	1.1923	no	0.123069	1	1	1.08905	no
RP11-638I2.8	XLOC_014951	14:100800124-100996640	1.65672	1	1	3.15299	no	1.42749	1	1	2.68978	no	2.35309	0.3922	0.911559	5.10917	no	2.25102	0.46295	0.999777	4.76019	no
RP11-479O9.2	XLOC_044855	7:65235924-65268400	1.65666	1	1	3.15286	no	1.57237	1	1	2.97393	no	-0.00925846	1	1	0.993603	no	1.37719	1	1	2.59762	no
-	XLOC_020643	17:20316264-20317037	1.65649	1	1	3.15249	no	1.96114	1	1	3.8937	no	1.65256	1	1	3.14391	no	1.63206	1	1	3.09955	no
RP11-128A17.1	XLOC_016480	15:37181408-37393504	1.65485	1	1	3.1489	no	0.156324	1	1	1.11444	no	0.513439	1	1	1.42745	no	1.70606	1	1	3.26269	no
-	XLOC_030835	20:43711189-43712330	1.65126	1	1	3.14108	no	1.42584	1	1	2.68671	no	0.654555	1	1	1.57413	no	-0.782341	1	1	0.581423	no
AKR1B10	XLOC_045388	7:134212343-134226160	1.65109	0.0304	0.286886	3.14071	no	-1.01865	1	1	0.493578	no	-0.0498346	1	1	0.966047	no	-2.70244	1	1	0.153633	no
PLAC8	XLOC_038217	4:84011200-84058228	1.65085	0.0031	0.060605	3.14019	no	1.24898	0.01455	0.126877	2.37673	no	0.947606	0.0674	0.518012	1.92867	no	-0.116681	0.83885	0.999777	0.922307	no
RP3-508I15.10	XLOC_033384	22:39052640-39077825	1.6479	1	1	3.13377	no	1.76098	1	1	3.38928	no	1.52195	1	1	2.87179	no	1.17769	1	1	2.26214	no
-	XLOC_007225	10:43160860-43161953	1.64649	1	1	3.13071	no	0.744953	1	1	1.67592	no	0.917528	1	1	1.88888	no	-0.845719	1	1	0.556433	no
NCAN	XLOC_024538	19:19322783-19363042	1.64549	1	1	3.12854	no	4.3982	0.0002	0.00389186	21.0858	yes	#N/A	#N/A	#N/A	#N/A	#N/A	-0.283462	1	1	0.821617	no
CTB-60B18.15	XLOC_026348	19:49553473-49554103	1.64338	0.0879	0.527218	3.12397	no	1.66041	0.0731	0.394379	3.16106	no	-2.51107	1	1	0.175425	no	#N/A	#N/A	#N/A	#N/A	#N/A
PRRT4	XLOC_046696	7:127990378-128001739	1.64117	1	1	3.11919	no	2.54761	0.0003	0.00552166	5.84665	yes	-0.202849	1	1	0.868833	no	-0.216966	1	1	0.860373	no
ZNF181	XLOC_026009	19:35224271-35233949	1.64056	0.20425	0.764513	3.11787	no	0.978426	0.5219	0.946354	1.97031	no	1.22869	1	1	2.34354	no	1.63766	0.41825	0.999777	3.11161	no
RP3-439F8.1	XLOC_032977	22:46937391-46944093	1.63988	1	1	3.1164	no	1.81153	1	1	3.51014	no	1.77321	1	1	3.41814	no	2.0362	1	1	4.10164	no
SSPO	XLOC_045581	7:149473130-149531068	1.63788	1	1	3.11208	no	1.42123	1	1	2.67814	no	-0.0463709	1	1	0.968369	no	0.747533	1	1	1.67892	no
AC156455.1	XLOC_011456	12:122501211-122506522	1.63734	1	1	3.11092	no	2.09072	1	1	4.25961	no	1.04059	1	1	2.05707	no	1.85065	1	1	3.60663	no
-	XLOC_023872	18:47063120-47064114	1.63618	1	1	3.10842	no	0.394677	1	1	1.31465	no	0.35902	1	1	1.28255	no	1.27288	1	1	2.41643	no
ADAMTS16	XLOC_038930	5:5140442-5320417	1.63556	1	1	3.10708	no	-0.217082	1	1	0.860304	no	1.23279	1	1	2.35021	no	#N/A	#N/A	#N/A	#N/A	#N/A
SLC12A5	XLOC_030862	20:44637546-44688789	1.63201	0.2993	0.856505	3.09945	no	1.46753	0.2922	0.781738	2.76548	no	-2.06815	1	1	0.238465	no	0.0298129	1	1	1.02088	no
AC005152.2,AC005152.3,RP11-84E24.2	XLOC_022774	17:70017991-70216859	1.6315	0.00855	0.123446	3.09835	no	0.985808	0.10955	0.494493	1.98042	no	1.55295	0.02095	0.282125	2.93416	no	0.843349	0.1531	0.937218	1.79421	no
-	XLOC_043516	6:44064885-44065454	1.6298	0.19015	0.74048	3.0947	no	1.21101	1	1	2.315	no	1.42972	1	1	2.69394	no	1.05765	1	1	2.08154	no
SNED1	XLOC_028496	2:241938254-242041747	1.62754	0.0311	0.291304	3.08986	no	2.36091	0.00045	0.00778592	5.13694	yes	0.837741	1	1	1.78725	no	0.0675901	1	1	1.04796	no
AC127496.1	XLOC_021544	17:78965397-78983317	1.62498	1	1	3.08438	no	1.34255	1	1	2.53599	no	2.239	1	1	4.7207	no	0.844356	1	1	1.79546	no
FAM227A	XLOC_033383	22:38974124-39052634	1.62396	0.0078	0.115263	3.0822	no	1.62007	0.00785	0.079831	3.0739	no	1.72016	0.0098	0.18675	3.29473	no	-0.0503659	1	1	0.965691	no
EDIL3	XLOC_040830	5:83236305-83786583	1.62216	0.00425	0.0762838	3.07836	no	1.62237	0.00135	0.0196837	3.0788	yes	1.1842	0.0281	0.338148	2.27237	no	-0.430345	1	1	0.742084	no
PTPRN	XLOC_030221	2:220154344-220174370	1.61978	1	1	3.07328	no	2.94295	1	1	7.68982	no	#N/A	#N/A	#N/A	#N/A	#N/A	#N/A	#N/A	#N/A	#N/A	#N/A
CCDC81	XLOC_008315	11:86085777-86134151	1.6193	1	1	3.07226	no	1.22067	1	1	2.33055	no	2.81424	1	1	7.03349	no	0.600952	1	1	1.51672	no
TNFSF18	XLOC_004389	1:172745044-173130533	1.61814	1	1	3.06979	no	1.19828	1	1	2.29466	no	0.434427	1	1	1.35137	no	1.12013	1	1	2.17367	no
COL25A1	XLOC_038370	4:109731876-110223813	1.6179	1	1	3.06928	no	0.699553	1	1	1.624	no	0.892291	1	1	1.85612	no	0.184991	1	1	1.13681	no
PI16	XLOC_042088	6:36555310-36932613	1.61769	1	1	3.06883	no	3.17027	1	1	9.00215	no	0.536142	1	1	1.45009	no	-0.89231	1	1	0.538751	no
RP5-864K19.4	XLOC_000604	1:39325671-39407471	1.61761	1	1	3.06866	no	1.78605	0.28155	0.770888	3.44869	no	1.13606	1	1	2.1978	no	1.91966	1	1	3.78334	no
AC139099.5	XLOC_022982	17:81159764-81188573	1.61724	1	1	3.06788	no	-0.875166	1	1	0.545191	no	1.34507	1	1	2.54043	no	1.14116	1	1	2.20558	no
-	XLOC_000364	1:23830689-23830971	1.61567	0.2604	0.817693	3.06454	no	-0.187338	1	1	0.878225	no	-0.428928	1	1	0.742814	no	#N/A	#N/A	#N/A	#N/A	#N/A
CARD14	XLOC_021532	17:78143790-78227299	1.61559	0.01625	0.188978	3.06437	no	1.36368	0.04945	0.305283	2.57341	no	0.546839	1	1	1.46088	no	0.128615	1	1	1.09324	no
NAPSA	XLOC_026387	19:50815193-50886239	1.61529	0.09755	0.555394	3.06373	no	1.38941	0.12365	0.530201	2.61972	no	0.912042	0.32835	0.871954	1.88171	no	0.449129	0.6479	0.999777	1.36522	no
DLEU7	XLOC_013780	13:50601268-51423145	1.61462	1	1	3.06231	no	1.85362	1	1	3.61406	no	1.52184	1	1	2.87157	no	0.682627	1	1	1.60506	no
MIR155,MIR155HG	XLOC_031804	21:26934220-26947480	1.61452	1	1	3.0621	no	-0.250905	1	1	0.840369	no	1.62328	1	1	3.08075	no	0.798117	1	1	1.73883	no
CTD-2031P19.4	XLOC_039210	5:55230922-55290839	1.61401	0.4781	0.971263	3.06101	no	1.64533	0.5336	0.951879	3.12819	no	1.75622	0.5256	0.963069	3.37812	no	0.713698	1	1	1.64	no
-	XLOC_019335	16:3208145-3208734	1.6128	0.15265	0.680251	3.05845	no	0.0709821	1	1	1.05043	no	1.06833	1	1	2.097	no	0.799258	1	1	1.74021	no
XKR9	XLOC_047587	8:71581599-71702606	1.61274	1	1	3.05832	no	1.03782	1	1	2.05312	no	1.16301	1	1	2.23924	no	#N/A	#N/A	#N/A	#N/A	#N/A
GREM1	XLOC_016442	15:33009470-33026870	1.61146	1	1	3.05561	no	1.04977	1	1	2.0702	no	2.20107	1	1	4.5982	no	1.22575	1	1	2.33877	no
RP11-22P6.3	XLOC_019631	16:28889725-28950667	1.60772	0.4018	0.938268	3.0477	no	0.504478	0.8374	0.996063	1.41861	no	0.286555	0.8788	0.994059	1.21972	no	1.16039	0.6583	0.999777	2.23518	no
CTC-463N11.3	XLOC_040925	5:98104353-98134347	1.60693	1	1	3.04603	no	1.37811	1	1	2.59928	no	0.71037	1	1	1.63622	no	0.774812	1	1	1.71097	no
FGF17	XLOC_047198	8:21899908-21906320	1.60644	1	1	3.045	no	3.50711	0.0009	0.0140464	11.3696	yes	-0.554023	1	1	0.681118	no	-1.0703	1	1	0.47622	no
RP11-733O18.1	XLOC_057919	X:5571461-5644346	1.60641	0.00795	0.116883	3.04493	no	1.83032	0.0017	0.0237891	3.55616	yes	0.0942253	1	1	1.06749	no	-0.543923	1	1	0.685903	no
-	XLOC_030646	20:29652345-29652607	1.60403	0.09095	0.535303	3.03991	no	0.743192	0.38615	0.867876	1.67388	no	-0.221057	0.865	0.994059	0.857937	no	-0.135683	0.89215	0.999777	0.910239	no
CLDN16	XLOC_034893	3:190040329-190129932	1.6039	1	1	3.03964	no	0.609698	1	1	1.52594	no	-0.0425991	1	1	0.970904	no	-0.782236	1	1	0.581465	no
SRCRB4D	XLOC_046315	7:76018650-76071388	1.6037	0.07565	0.48383	3.03922	no	3.27584	0.00065	0.0107478	9.68559	yes	0.273775	0.84825	0.994059	1.20897	no	-0.102669	0.92545	0.999777	0.931308	no
-	XLOC_036304	3:189652418-189653483	1.6035	1	1	3.0388	no	1.25961	1	1	2.39431	no	3.00545	0.06825	0.520329	8.03028	no	1.78295	1	1	3.44129	no
-	XLOC_006105	10:126920358-126952400	1.60167	0.0457	0.368324	3.03494	no	1.57391	0.0438	0.280302	2.9771	no	-0.0411004	1	1	0.971913	no	-1.49999	1	1	0.353556	no
CHI3L2	XLOC_001255	1:111729673-111786062	1.60162	1	1	3.03484	no	0.00594562	1	1	1.00413	no	2.43253	1	1	5.39839	no	0.923783	1	1	1.89708	no
TNFSF14	XLOC_025561	19:6662731-6670599	1.60157	1	1	3.03473	no	2.95764	0.0001	0.00213617	7.76852	yes	-0.288402	1	1	0.818809	no	#N/A	#N/A	#N/A	#N/A	#N/A
RP11-486B10.4	XLOC_000652	1:41972035-42501596	1.60136	1	1	3.03429	no	2.35019	0.1003	0.472027	5.09891	no	-0.880163	1	1	0.543306	no	0.349618	1	1	1.27422	no
-	XLOC_024949	19:45309442-45310087	1.60125	0.11245	0.596214	3.03406	no	1.40355	0.1585	0.602749	2.64552	no	0.63209	1	1	1.54981	no	-0.050571	1	1	0.965554	no
RP11-350J20.9	XLOC_042800	6:150204447-150244262	1.60052	1	1	3.03253	no	0.0596705	1	1	1.04223	no	0.88899	1	1	1.85188	no	0.840164	1	1	1.79025	no
CARNS1	XLOC_008093	11:67159175-67193078	1.59896	1	1	3.02925	no	2.63776	0.03995	0.264403	6.22365	no	-0.88517	1	1	0.541424	no	0.395842	1	1	1.31571	no
ADAMTS14	XLOC_005610	10:72432558-72522197	1.59752	1	1	3.02623	no	3.34592	1	1	10.1677	no	0.679616	1	1	1.60171	no	0.0522244	1	1	1.03686	no
AC007000.11	XLOC_046326	7:76139744-77046115	1.59589	0.5363	0.988204	3.02281	no	2.58172	0.503	0.941432	5.98653	no	1.25422	1	1	2.38538	no	#N/A	#N/A	#N/A	#N/A	#N/A
NEK10	XLOC_035154	3:27151575-27410951	1.59402	1	1	3.01889	no	0.826904	1	1	1.77387	no	0.947388	1	1	1.92838	no	1.98252	1	1	3.95183	no
RP1-65J11.1	XLOC_000494	1:31297008-31306693	1.59401	0.05975	0.429142	3.01887	no	2.60122	0.00475	0.054914	6.068	no	-1.35687	1	1	0.390428	no	-1.19951	1	1	0.435423	no
-	XLOC_038564	4:141677449-141678074	1.59285	0.0417	0.349117	3.01645	no	1.57292	0.0424	0.274999	2.97506	no	0.158207	0.84875	0.994059	1.1159	no	-0.189208	0.84555	0.999777	0.877087	no
KLK11	XLOC_026410	19:51525471-51531295	1.59104	0.00325	0.0623578	3.01266	no	3.33238	5e-05	0.00116756	10.0727	yes	0.240897	1	1	1.18173	no	-1.44891	1	1	0.366298	no
S100P	XLOC_036489	4:6694795-6698897	1.59014	0.05945	0.428105	3.01079	no	2.24074	0.01	0.095534	4.72639	no	0.529333	0.5362	0.965288	1.44326	no	-3.13557	0.07145	0.726218	0.113789	no
FOXN1	XLOC_020738	17:26782769-26972472	1.58859	0.23145	0.789714	3.00755	no	2.53271	0.10725	0.489814	5.78658	no	-0.497869	1	1	0.708152	no	-1.56321	1	1	0.338397	no
FAM20A	XLOC_022756	17:66255322-66760023	1.58752	1	1	3.00532	no	0.700505	1	1	1.62507	no	0.465801	1	1	1.38108	no	-0.903229	1	1	0.534689	no
PLEKHD1	XLOC_014698	14:69951408-69995215	1.58625	1	1	3.00268	no	2.65976	1	1	6.31928	no	#N/A	#N/A	#N/A	#N/A	#N/A	1.15673	1	1	2.22952	no
RP11-173C20.1	XLOC_012828	12:127210815-127256986	1.58501	0.1324	0.637655	3.0001	no	1.60133	0.094	0.458022	3.03423	no	0.615729	0.56405	0.972364	1.53233	no	-0.149834	1	1	0.901354	no
RP11-404P21.2	XLOC_015919	14:96671015-96735304	1.58478	0.08675	0.523576	2.99962	no	2.08789	0.01585	0.134308	4.25126	no	0.231991	0.8058	0.994059	1.17445	no	0.0382706	0.969	0.999777	1.02688	no
SOCS1	XLOC_019435	16:11343475-11445619	1.58428	0.02015	0.21836	2.99858	no	2.07653	0.0029	0.036779	4.21791	yes	0.561457	0.40265	0.919682	1.47576	no	-0.193479	0.79815	0.999777	0.874494	no
ALOX15	XLOC_021702	17:4534196-4545589	1.58417	0.0101	0.137976	2.99835	no	2.41344	0.00015	0.00305086	5.32743	yes	0.924933	1	1	1.8986	no	-1.23459	1	1	0.424963	no
GPAT2	XLOC_029334	2:96677696-96705199	1.58368	1	1	2.99733	no	1.81397	1	1	3.51609	no	1.47507	1	1	2.77997	no	1.16089	1	1	2.23595	no
LINC00266-3,RP1-24O22.3	XLOC_042961	6:131909-145083	1.5828	1	1	2.99551	no	1.49556	1	1	2.81974	no	#N/A	#N/A	#N/A	#N/A	#N/A	0.403377	1	1	1.3226	no
AC022201.5	XLOC_027119	2:70523106-70529222	1.58249	0.57845	0.998065	2.99486	no	0.964049	0.72025	0.991612	1.95078	no	#N/A	#N/A	#N/A	#N/A	#N/A	0.790211	1	1	1.72933	no
PAPPA2	XLOC_001921	1:176432306-176814735	1.58177	1	1	2.99337	no	1.47161	1	1	2.77331	no	5.26797	1	1	38.5316	no	0.81482	1	1	1.75908	no
AC007362.1	XLOC_028179	2:206546713-206662857	1.5813	0.2303	0.789233	2.99239	no	1.36437	0.29375	0.783282	2.57464	no	2.12429	0.10245	0.608347	4.35988	no	0.848454	1	1	1.80057	no
KLLN	XLOC_006853	10:89618917-89731687	1.58047	1	1	2.99067	no	1.5949	1	1	3.02074	no	0.232221	1	1	1.17464	no	2.82408	1	1	7.08162	no
RP11-690I21.1	XLOC_030318	2:232597134-232674093	1.57964	1	1	2.98895	no	1.9819	1	1	3.95013	no	1.78357	1	1	3.44277	no	#N/A	#N/A	#N/A	#N/A	#N/A
FLT4	XLOC_041565	5:180028505-180076624	1.57931	1	1	2.98827	no	1.95642	1	1	3.88098	no	1.09807	1	1	2.14068	no	1.28801	1	1	2.44191	no
RP11-598F7.4	XLOC_011577	12:175930-291565	1.57887	1	1	2.98736	no	2.1386	1	1	4.40335	no	1.47263	1	1	2.77527	no	-1.06692	1	1	0.477337	no
RP5-884M6.1	XLOC_045205	7:106415456-106436010	1.57803	0.086	0.521006	2.98562	no	-0.262155	1	1	0.833841	no	1.27193	0.16405	0.723787	2.41484	no	0.541567	0.59595	0.999777	1.45555	no
LDHD	XLOC_020121	16:75145757-75150669	1.57795	0.0342	0.309039	2.98545	no	2.14782	0.0065	0.0693288	4.43158	no	0.623418	1	1	1.54052	no	-0.419072	1	1	0.747906	no
RP11-283G6.5	XLOC_011868	12:26272958-26986131	1.57772	0.3723	0.921931	2.98498	no	1.07331	0.5265	0.94806	2.10426	no	1.44299	0.39595	0.915076	2.71884	no	-1.19822	1	1	0.435813	no
-	XLOC_043246	6:29844506-29845365	1.57686	1	1	2.9832	no	1.00268	1	1	2.00372	no	0.303319	1	1	1.23398	no	#N/A	#N/A	#N/A	#N/A	#N/A
PMP22	XLOC_021858	17:15133094-15169024	1.5768	1	1	2.98307	no	1.89251	0.00175	0.0243995	3.71281	yes	0.900296	1	1	1.86645	no	1.13268	1	1	2.19266	no
RP11-130F10.1	XLOC_037575	4:178366132-178598280	1.57645	1	1	2.98235	no	1.59138	1	1	3.01337	no	2.00008	1	1	4.00022	no	-0.273795	1	1	0.827141	no
RP11-290F20.1	XLOC_030906	20:48909256-48937879	1.57563	0.02535	0.254856	2.98066	no	2.05648	0.0037	0.0447718	4.1597	yes	0.983526	0.13635	0.68279	1.97729	no	0.625499	1	1	1.54274	no
KIAA1257,RP11-723O4.6	XLOC_035837	3:128598438-128759585	1.57441	1	1	2.97814	no	1.58994	1	1	3.01037	no	0.788837	1	1	1.72768	no	0.564301	1	1	1.47867	no
RP11-74E22.3	XLOC_020330	17:2592679-2616127	1.574	1	1	2.97729	no	#N/A	#N/A	#N/A	#N/A	#N/A	0.516366	1	1	1.43035	no	#N/A	#N/A	#N/A	#N/A	#N/A
NTRK1	XLOC_001669	1:156776034-156851642	1.57187	1	1	2.9729	no	2.50799	0.0018	0.0249828	5.68827	yes	-0.254592	1	1	0.838224	no	0.299303	1	1	1.23055	no
PNMA3	XLOC_057814	X:152224765-152228827	1.57186	1	1	2.97288	no	1.7196	1	1	3.29345	no	0.745096	1	1	1.67609	no	0.318711	1	1	1.24722	no
OTOF	XLOC_028720	2:26680070-26781566	1.57165	1	1	2.97244	no	3.51485	5e-05	0.00116756	11.4308	yes	#N/A	#N/A	#N/A	#N/A	#N/A	0.340139	1	1	1.26588	no
EYS	XLOC_043650	6:64345724-66417118	1.57162	1	1	2.97238	no	-0.330138	1	1	0.79546	no	-3.44997	1	1	0.0915073	no	-0.7587	1	1	0.591029	no
AC096649.2	XLOC_027948	2:175936977-176033250	1.56791	1	1	2.96475	no	-0.846608	1	1	0.556091	no	0.996207	1	1	1.99475	no	#N/A	#N/A	#N/A	#N/A	#N/A
PRSS27	XLOC_019313	16:2762418-2771261	1.56743	0.00735	0.110418	2.96376	no	1.47621	0.01125	0.104474	2.78217	no	0.49282	1	1	1.40719	no	-0.592794	1	1	0.663058	no
RP11-613D13.5	XLOC_009167	11:43577985-43902276	1.56741	1	1	2.96372	no	-1.57089	1	1	0.336601	no	0.431707	1	1	1.34883	no	0.816888	1	1	1.7616	no
POM121L2	XLOC_043172	6:27253681-27279949	1.56684	1	1	2.96255	no	2.50788	1	1	5.68784	no	2.60113	1	1	6.06762	no	0.0719295	1	1	1.05112	no
ZNF295-AS1	XLOC_031948	21:43406939-43445060	1.56562	1	1	2.96005	no	1.47358	1	1	2.7771	no	-0.284242	1	1	0.821173	no	0.897123	1	1	1.86235	no
OR2A13P	XLOC_045537	7:143839101-143840031	1.56391	1	1	2.95654	no	0.457835	1	1	1.37348	no	#N/A	#N/A	#N/A	#N/A	#N/A	1.05452	1	1	2.07703	no
TNFRSF13C	XLOC_033437	22:42321044-42322822	1.56381	1	1	2.95634	no	1.05288	1	1	2.07467	no	#N/A	#N/A	#N/A	#N/A	#N/A	1.53598	1	1	2.89985	no
CACNA2D2	XLOC_033943	3:50400232-50541675	1.56308	1	1	2.95484	no	2.38167	0.01845	0.151229	5.2114	no	-0.658393	1	1	0.633584	no	0.49928	1	1	1.41351	no
AF064858.10	XLOC_032287	21:40393534-40402779	1.56227	0.23745	0.795886	2.95318	no	-0.697708	0.50675	0.942339	0.616551	no	1.22523	0.25235	0.815623	2.33793	no	0.234437	0.8594	0.999777	1.17645	no
-	XLOC_032003	21:46294421-46295645	1.56189	1	1	2.9524	no	1.4107	1	1	2.65866	no	-0.0116463	1	1	0.99196	no	0.665227	1	1	1.58582	no
MACROD1	XLOC_009471	11:63742078-63933795	1.5617	0.05605	0.413185	2.95201	no	1.12401	0.16555	0.617281	2.17952	no	1.20779	0.1036	0.610152	2.30984	no	0.743456	0.31595	0.999777	1.67418	no
RP11-65J21.3	XLOC_018371	16:14396144-14420761	1.56067	0.03075	0.289623	2.94991	no	1.71581	0.01925	0.15603	3.28481	no	1.57069	0.04515	0.421249	2.97047	no	0.156592	1	1	1.11465	no
IFNB1	XLOC_050587	9:21077103-21077943	1.5592	0.10465	0.575655	2.9469	no	1.78613	0.0575	0.338125	3.44888	no	2.85592	0.01585	0.244445	7.23965	no	1.39868	0.14985	0.93229	2.6366	no
-	XLOC_051498	9:136125812-136127927	1.55833	0.1246	0.621797	2.94513	no	1.63509	0.068	0.376697	3.10607	no	0.584414	1	1	1.49943	no	-2.55515	1	1	0.170147	no
CTD-2589M5.5	XLOC_007710	11:46259932-46260818	1.55796	1	1	2.94437	no	#N/A	#N/A	#N/A	#N/A	#N/A	0.989028	1	1	1.98485	no	2.31538	1	1	4.97736	no
RP11-521C20.4	XLOC_016500	15:40331473-40359616	1.55782	0.0178	0.200868	2.94409	no	0.887252	0.1882	0.658622	1.84965	no	0.195769	0.80695	0.994059	1.14533	no	0.179462	0.8206	0.999777	1.13246	no
AP3B2	XLOC_017936	15:83205503-83378666	1.55489	0.00785	0.115884	2.93811	no	1.074	0.0349	0.241209	2.10526	no	0.925106	0.09595	0.598279	1.89882	no	1.36319	0.02155	0.448279	2.57253	no
DNAJC9-AS1	XLOC_005642	10:74927923-75119452	1.55387	1	1	2.93604	no	0.596917	1	1	1.51248	no	#N/A	#N/A	#N/A	#N/A	#N/A	0.0677191	1	1	1.04806	no
-	XLOC_033873	3:46469681-46470489	1.55283	1	1	2.93392	no	2.84794	1	1	7.19972	no	#N/A	#N/A	#N/A	#N/A	#N/A	#N/A	#N/A	#N/A	#N/A	#N/A
RP11-718B12.3	XLOC_008286	11:82530208-82533921	1.55151	1	1	2.93124	no	0.959749	1	1	1.94497	no	-0.0156338	1	1	0.989222	no	#N/A	#N/A	#N/A	#N/A	#N/A
FAM70A	XLOC_058679	X:119392504-119445411	1.55063	1	1	2.92945	no	2.05739	1	1	4.16233	no	-1.02377	1	1	0.491829	no	#N/A	#N/A	#N/A	#N/A	#N/A
RP11-961A15.1	XLOC_021643	17:1614804-1641893	1.54857	0.53855	0.989944	2.92527	no	-0.927705	1	1	0.525694	no	-1.18358	1	1	0.440258	no	0.112616	1	1	1.08119	no
RP11-137H2.4	XLOC_006814	10:82289352-82295698	1.54837	1	1	2.92486	no	0.473206	1	1	1.38819	no	1.97813	1	1	3.93982	no	1.79778	1	1	3.47685	no
XKR3	XLOC_033044	22:17264301-17302589	1.54837	1	1	2.92486	no	1.40739	1	1	2.65257	no	-0.153928	1	1	0.8988	no	0.188412	1	1	1.13951	no
WASIR2	XLOC_018141	16:61552-88321	1.54834	1	1	2.9248	no	2.79165	1	1	6.92421	no	#N/A	#N/A	#N/A	#N/A	#N/A	1.31887	1	1	2.49471	no
CTD-2525I3.3	XLOC_026449	19:52693143-52734547	1.54813	1	1	2.92438	no	0.303504	1	1	1.23414	no	-0.14543	1	1	0.90411	no	-0.289939	1	1	0.817937	no
FAM183A	XLOC_000673	1:43610028-43622067	1.54809	1	1	2.9243	no	1.38821	1	1	2.61754	no	0.0601887	1	1	1.0426	no	-0.479074	1	1	0.717438	no
PDE6G	XLOC_022936	17:79617488-79630142	1.54784	0.08575	0.520145	2.92379	no	1.72153	0.0474	0.296881	3.29786	no	-0.652399	1	1	0.636221	no	-0.454219	1	1	0.729905	no
C20orf144	XLOC_030707	20:32244892-32262269	1.546	1	1	2.92006	no	#N/A	#N/A	#N/A	#N/A	#N/A	0.209263	1	1	1.1561	no	#N/A	#N/A	#N/A	#N/A	#N/A
MMP19	XLOC_012207	12:56137063-56236750	1.54587	0.03475	0.31206	2.9198	no	2.56602	0.0005	0.0085927	5.92174	yes	-0.465988	0.56485	0.972364	0.723975	no	-0.312358	0.72715	0.999777	0.805324	no
EMID1	XLOC_032736	22:29601839-29655586	1.54556	0.2334	0.792257	2.91917	no	2.74249	0.19355	0.6663	6.69224	no	-2.18653	1	1	0.219679	no	-1.05163	1	1	0.482423	no
KRT8P46	XLOC_038328	4:103552657-103682151	1.54513	1	1	2.9183	no	1.55755	1	1	2.94354	no	2.20354	1	1	4.60608	no	1.92741	1	1	3.80372	no
GFI1	XLOC_003613	1:92940286-92952433	1.54508	1	1	2.9182	no	2.07318	1	1	4.20813	no	-0.125786	1	1	0.916505	no	-0.0553903	1	1	0.962334	no
RP11-160E2.11	XLOC_020609	17:19064101-19065587	1.54449	1	1	2.91701	no	1.60141	1	1	3.0344	no	0.482922	1	1	1.39757	no	#N/A	#N/A	#N/A	#N/A	#N/A
-	XLOC_003839	1:117908136-117909262	1.54416	1	1	2.91634	no	0.301919	1	1	1.23278	no	1.26712	1	1	2.40681	no	0.613148	1	1	1.52959	no
CHRNA3	XLOC_017884	15:78857845-78913637	1.54399	1	1	2.916	no	2.6681	0.00105	0.0160758	6.35592	yes	-0.584016	1	1	0.667104	no	0.0168938	1	1	1.01178	no
C11orf68	XLOC_008046	11:65682591-65686605	1.54383	0.3955	0.936037	2.91568	no	2.68218	0.16505	0.616318	6.41825	no	-2.23571	0.43205	0.934874	0.212317	no	-0.263536	0.79005	0.999777	0.833044	no
FAM71F1	XLOC_045329	7:128349114-128371677	1.54363	1	1	2.91527	no	0.631194	1	1	1.54885	no	-0.0219965	1	1	0.984869	no	1.79819	1	1	3.47784	no
KCNJ5	XLOC_008693	11:128760139-128790930	1.54347	1	1	2.91495	no	1.71951	1	1	3.29325	no	0.698692	1	1	1.62303	no	-0.515292	1	1	0.699651	no
RCOR2	XLOC_009470	11:63678692-63684316	1.54293	0.0052	0.0873733	2.91386	no	2.21816	5e-05	0.00116756	4.653	yes	-0.0797785	1	1	0.946203	no	0.607168	0.27675	0.999777	1.52327	no
WDR72	XLOC_017604	15:53805937-54055075	1.54166	1	1	2.91129	no	1.52767	0.0018	0.0249828	2.8832	yes	0.766088	1	1	1.70065	no	0.233538	1	1	1.17571	no
CD248	XLOC_009540	11:66080323-66086708	1.54092	1	1	2.9098	no	-0.252974	1	1	0.839165	no	#N/A	#N/A	#N/A	#N/A	#N/A	#N/A	#N/A	#N/A	#N/A	#N/A
ENG	XLOC_051421	9:130577290-130617035	1.5403	0.01315	0.165715	2.90855	no	2.61289	0.0001	0.00213617	6.11728	yes	-0.629416	0.3275	0.871954	0.646438	no	-0.63207	0.3707	0.999777	0.64525	no
TLR10	XLOC_037906	4:38773859-38784611	1.54021	1	1	2.90837	no	-0.0141374	1	1	0.990249	no	#N/A	#N/A	#N/A	#N/A	#N/A	0.0287403	1	1	1.02012	no
GPC2	XLOC_046486	7:99767228-99774995	1.54021	0.0612	0.433373	2.90837	no	1.49166	0.04665	0.293023	2.81212	no	0.5064	0.43485	0.935643	1.4205	no	0.740626	0.3122	0.999777	1.6709	no
FTH1P8	XLOC_057763	X:147133752-147134266	1.53978	1	1	2.9075	no	-0.328567	1	1	0.796327	no	1.46915	1	1	2.76859	no	1.70096	0.2458	0.999777	3.25117	no
C9orf139	XLOC_050424	9:139901685-139931234	1.5394	1	1	2.90674	no	0.470231	1	1	1.38533	no	#N/A	#N/A	#N/A	#N/A	#N/A	#N/A	#N/A	#N/A	#N/A	#N/A
RP11-79H23.3	XLOC_047639	8:79578281-79846109	1.53657	0.60125	0.998065	2.90104	no	1.95413	0.3634	0.848892	3.87482	no	2.12012	0.35935	0.891162	4.3473	no	-0.0440389	0.85195	0.999777	0.969936	no
RP11-266L9.2	XLOC_019591	16:25123049-25189552	1.53643	1	1	2.90076	no	0.289368	1	1	1.2221	no	0.506478	1	1	1.42058	no	0.77155	1	1	1.7071	no
-	XLOC_005754	10:88691294-88692348	1.53599	1	1	2.89987	no	0.669612	1	1	1.59065	no	-0.18216	1	1	0.881382	no	-0.796057	1	1	0.575921	no
C5	XLOC_051346	9:123714615-123812554	1.53534	1	1	2.89857	no	0.401812	1	1	1.32117	no	0.334307	1	1	1.26077	no	-0.0902008	1	1	0.939392	no
HES5	XLOC_002675	1:2460183-2461684	1.53393	1	1	2.89574	no	2.63095	1	1	6.19434	no	#N/A	#N/A	#N/A	#N/A	#N/A	0.213871	1	1	1.1598	no
RP11-467J12.4	XLOC_019885	16:53069601-53086785	1.5324	1	1	2.89267	no	-0.54221	1	1	0.686718	no	-0.31477	1	1	0.803979	no	-0.299016	1	1	0.812807	no
SLC10A6	XLOC_038240	4:87744417-87770498	1.53226	0.01195	0.154772	2.89239	no	1.83465	0.0023	0.0304312	3.56685	yes	0.916226	0.12305	0.658365	1.88717	no	-0.0365052	1	1	0.975014	no
MARCO	XLOC_029517	2:119699741-119752236	1.53103	0.3749	0.924774	2.88992	no	2.8781	0.2558	0.742543	7.35181	no	-0.0307739	1	1	0.978895	no	0.016468	1	1	1.01148	no
RP11-736K20.5	XLOC_009819	11:86502100-86666433	1.52905	1	1	2.88596	no	1.01732	1	1	2.02416	no	0.989376	1	1	1.98533	no	1.3309	1	1	2.5156	no
RADIL	XLOC_045716	7:4836685-4923350	1.52844	1	1	2.88474	no	2.64283	0.0004	0.00703218	6.24556	yes	-1.14661	1	1	0.451685	no	0.460865	1	1	1.37637	no
RP11-624G17.3	XLOC_009328	11:57228021-57245007	1.52681	0.1497	0.673836	2.88148	no	2.11934	0.04945	0.305283	4.34495	no	0.525757	0.61815	0.978946	1.43969	no	-0.486853	1	1	0.71358	no
SSPN	XLOC_010554	12:26272958-26986131	1.5264	0.03545	0.314442	2.88066	no	0.883845	0.2537	0.74123	1.84529	no	1.23354	0.1053	0.614957	2.35143	no	0.0687422	1	1	1.0488	no
RP11-597D13.7	XLOC_037472	4:159191529-159199828	1.52188	1	1	2.87165	no	2.36409	1	1	5.14828	no	0.710251	1	1	1.63609	no	1.62153	1	1	3.07701	no
ZNF485	XLOC_005407	10:44101854-44113382	1.52186	0.00525	0.0878055	2.87161	no	0.672969	0.1741	0.633411	1.59435	no	1.41541	0.0162	0.248684	2.66736	no	1.62982	0.0068	0.243238	3.09474	no
RP11-432I5.6	XLOC_019015	16:71657610-71758604	1.52029	0.6174	0.998065	2.86849	no	0.183123	1	1	1.13534	no	#N/A	#N/A	#N/A	#N/A	#N/A	1.31944	1	1	2.49569	no
CYB5R2	XLOC_008932	11:7686330-7698468	1.51945	0.0036	0.0674627	2.86682	no	0.923816	0.0659	0.369615	1.89713	no	1.27587	0.01215	0.209441	2.42145	no	-0.518078	1	1	0.698302	no
TCAP	XLOC_020940	17:37820439-37822808	1.51864	1	1	2.86521	no	2.16899	1	1	4.49708	no	0.0787248	1	1	1.05608	no	0.44146	1	1	1.35798	no
FGR	XLOC_003008	1:27938574-27961788	1.51781	1	1	2.86356	no	2.66685	0.2127	0.689832	6.35041	no	1.65004	1	1	3.13842	no	#N/A	#N/A	#N/A	#N/A	#N/A
SLC5A11	XLOC_018492	16:24857161-24922949	1.5172	1	1	2.86235	no	#N/A	#N/A	#N/A	#N/A	#N/A	2.62319	1	1	6.16111	no	#N/A	#N/A	#N/A	#N/A	#N/A
SH3RF3	XLOC_027500	2:109743782-110262208	1.51672	0.00645	0.100878	2.8614	no	1.9393	0.0006	0.0100295	3.8352	yes	1.08557	1	1	2.12221	no	0.779698	1	1	1.71677	no
-	XLOC_041337	5:151111611-151112389	1.51637	0.15255	0.680251	2.8607	no	-0.155059	1	1	0.898096	no	-1.71801	1	1	0.303968	no	1.64545	0.1346	0.909443	3.12845	no
VILL	XLOC_033782	3:38029549-38048679	1.51546	0.0055	0.0906247	2.8589	no	2.15362	5e-05	0.00116756	4.44943	yes	0.377277	0.4399	0.937272	1.29889	no	-0.0181639	0.97235	0.999777	0.987489	no
-	XLOC_033049	22:17390642-17392522	1.51521	1	1	2.8584	no	2.48569	1	1	5.60102	no	-1.277	1	1	0.412653	no	0.042486	1	1	1.02989	no
TG	XLOC_047989	8:133879202-134147147	1.51513	1	1	2.85825	no	1.55614	0.00215	0.0289729	2.94066	yes	-1.78629	1	1	0.289917	no	-0.731068	1	1	0.602458	no
SSC5D	XLOC_025292	19:55999770-56030465	1.5151	1	1	2.85819	no	2.19955	1	1	4.59336	no	-1.00131	1	1	0.499546	no	0.421214	1	1	1.33905	no
-	XLOC_032350	21:44900725-44903020	1.51243	1	1	2.8529	no	3.00958	0.00905	0.0889587	8.0533	no	0.310074	1	1	1.23977	no	-0.151325	1	1	0.900423	no
PCDH11X	XLOC_057367	X:91034259-91878229	1.51239	1	1	2.85282	no	1.50414	1	1	2.83656	no	-0.268807	1	1	0.830006	no	#N/A	#N/A	#N/A	#N/A	#N/A
RP11-161H23.9	XLOC_012069	12:49686413-49725514	1.51149	1	1	2.85104	no	1.22812	1	1	2.34262	no	1.00311	1	1	2.00432	no	0.913643	1	1	1.8838	no
SUCLA2-AS1	XLOC_013147	13:48510621-48621282	1.51087	1	1	2.84982	no	#N/A	#N/A	#N/A	#N/A	#N/A	#N/A	#N/A	#N/A	#N/A	#N/A	#N/A	#N/A	#N/A	#N/A	#N/A
ACAP1	XLOC_020418	17:7239847-7254797	1.50975	0.07945	0.496717	2.84761	no	1.2573	0.2008	0.676782	2.39048	no	0.548727	0.47305	0.948623	1.46279	no	0.839032	0.30545	0.999777	1.78885	no
ZNF257	XLOC_024596	19:22235253-22274282	1.50791	1	1	2.84398	no	1.83376	1	1	3.56465	no	0.782874	1	1	1.72055	no	2.09071	1	1	4.25958	no
CNTNAP3B	XLOC_049667	9:43684901-43924049	1.50748	0.02295	0.237665	2.84313	no	1.01953	0.1074	0.490207	2.02726	no	1.58025	0.0125	0.212837	2.99022	no	0.984663	1	1	1.97885	no
RP11-279N8.3	XLOC_013747	13:48504289-48506757	1.5071	1	1	2.84238	no	-0.498879	1	1	0.707656	no	#N/A	#N/A	#N/A	#N/A	#N/A	-0.273208	1	1	0.827478	no
PPIAP9	XLOC_043306	6:31487256-31488068	1.50618	1	1	2.84057	no	1.2457	1	1	2.37134	no	1.14258	1	1	2.20775	no	1.90433	1	1	3.74335	no
RP11-53M11.3	XLOC_047478	8:55466920-55474487	1.50574	1	1	2.8397	no	-0.373846	1	1	0.771722	no	0.649327	1	1	1.56844	no	0.152159	1	1	1.11123	no
FOXA3	XLOC_024980	19:46367246-46377055	1.50525	1	1	2.83874	no	2.34534	0.0025	0.0325426	5.0818	yes	0.554528	1	1	1.46869	no	0.562178	1	1	1.4765	no
C6orf10	XLOC_043346	6:32256302-32339684	1.50518	1	1	2.8386	no	0.486332	1	1	1.40088	no	1.18406	1	1	2.27215	no	2.26995	1	1	4.82306	no
RP11-173C20.2	XLOC_012827	12:127210815-127256986	1.50488	0.0129	0.163562	2.83801	no	1.31189	0.0396	0.263215	2.48267	no	0.591871	0.31915	0.867826	1.5072	no	0.298923	0.665	0.999777	1.23023	no
PDX1-AS1	XLOC_013589	13:28403905-28500368	1.5044	1	1	2.83707	no	0.223888	1	1	1.16788	no	-0.273636	1	1	0.827232	no	0.725798	1	1	1.65382	no
AC005330.2	XLOC_024117	19:1285889-1378430	1.50366	1	1	2.83561	no	1.78572	0.4705	0.924024	3.4479	no	1.01278	1	1	2.0178	no	0.3119	1	1	1.24134	no
SLC5A5	XLOC_024503	19:17982781-18005983	1.50325	1	1	2.83481	no	2.43906	0.00735	0.0759583	5.42288	no	0.756549	1	1	1.68944	no	1.64072	1	1	3.11821	no
-	XLOC_033997	3:56726748-56727718	1.50316	1	1	2.83463	no	3.83939	0.10945	0.494493	14.3143	no	0.923962	1	1	1.89732	no	0.688651	1	1	1.61178	no
SLITRK2	XLOC_057752	X:144899349-144907360	1.50229	1	1	2.83292	no	0.115681	1	1	1.08349	no	1.96256	1	1	3.89753	no	-0.166011	1	1	0.891304	no
ALG1L2	XLOC_035858	3:129800673-129838359	1.50224	1	1	2.83282	no	-0.107788	1	1	0.92801	no	-1.09748	1	1	0.467332	no	-0.425	1	1	0.744839	no
RP11-251G23.2	XLOC_045198	7:105170655-105171118	1.49924	1	1	2.82694	no	-0.188343	1	1	0.877613	no	1.58083	1	1	2.99142	no	1.79531	0.2236	0.999777	3.4709	no
EQTN	XLOC_050636	9:27284655-27297137	1.49799	1	1	2.82449	no	0.979589	1	1	1.9719	no	1.22375	1	1	2.33553	no	-0.197701	1	1	0.871939	no
HVCN1	XLOC_012668	12:111051831-111142755	1.49779	1	1	2.8241	no	2.7017	1	1	6.50568	no	0.762314	1	1	1.69621	no	1.48795	1	1	2.8049	no
AC083899.1	XLOC_029222	2:87448235-87449611	1.49779	1	1	2.8241	no	0.219924	1	1	1.16467	no	0.996147	1	1	1.99467	no	2.30831	1	1	4.95303	no
HOPX	XLOC_038034	4:57514154-57548065	1.49777	1	1	2.82406	no	1.26642	1	1	2.40564	no	1.0921	1	1	2.13184	no	1.52484	1	1	2.87755	no
RP13-996F3.5	XLOC_017928	15:82930437-82939159	1.4977	1	1	2.82392	no	0.730191	1	1	1.65886	no	1.0708	1	1	2.1006	no	1.8325	1	1	3.56154	no
OVCH2	XLOC_008933	11:7707401-7927502	1.4976	0.0439	0.360239	2.82373	no	1.02483	0.1792	0.643244	2.03472	no	1.73164	0.0119	0.206153	3.32105	no	2.70829	0.0003	0.0364579	6.53547	yes
KIF5C	XLOC_027796	2:149624038-149883273	1.49691	1	1	2.82238	no	1.76637	1	1	3.40197	no	0.903628	1	1	1.87076	no	1.19897	1	1	2.29576	no
-	XLOC_031043	20:62179316-62180161	1.49624	1	1	2.82107	no	2.00267	0.0821	0.422801	4.00741	no	#N/A	#N/A	#N/A	#N/A	#N/A	0.56266	1	1	1.47699	no
RP11-83B20.1	XLOC_011487	12:124808959-125052135	1.49614	1	1	2.82087	no	-0.505729	1	1	0.704304	no	-0.278735	1	1	0.824313	no	#N/A	#N/A	#N/A	#N/A	#N/A
-	XLOC_005438	10:46971647-46972881	1.49541	0.00545	0.0902118	2.81944	no	1.69348	0.00145	0.020962	3.23436	yes	-0.062964	0.902	0.994059	0.957295	no	-0.599722	0.3282	0.999777	0.659881	no
DNAH7	XLOC_030015	2:196602426-196933536	1.49306	1	1	2.81485	no	2.81066	1	1	7.01605	no	1.91175	1	1	3.76265	no	-0.00400776	1	1	0.997226	no
RP11-430B1.2	XLOC_016677	15:52408770-52587995	1.49242	1	1	2.81361	no	1.42063	1	1	2.67702	no	0.734962	1	1	1.66435	no	-0.888469	1	1	0.540187	no
CRB2	XLOC_050194	9:126118448-126692431	1.49198	1	1	2.81275	no	4.92218	1	1	30.3196	no	#N/A	#N/A	#N/A	#N/A	#N/A	-0.600618	1	1	0.659471	no
AC005264.2	XLOC_025486	19:3136051-3163767	1.49081	1	1	2.81047	no	0.969428	1	1	1.95806	no	1.19551	1	1	2.29026	no	1.2846	1	1	2.43614	no
C20ORF141,C20orf141,TMEM239	XLOC_030472	20:2795613-2800930	1.49074	1	1	2.81033	no	2.10222	1	1	4.2937	no	0.708429	1	1	1.63402	no	#N/A	#N/A	#N/A	#N/A	#N/A
MAN1C1	XLOC_000396	1:25943958-26112698	1.4897	1	1	2.80831	no	1.10383	1	1	2.14925	no	0.099012	1	1	1.07104	no	-0.142432	1	1	0.905991	no
CTD-2023M8.1	XLOC_040374	5:18704541-18746282	1.48923	0.47375	0.968723	2.80739	no	-0.774725	1	1	0.5845	no	#N/A	#N/A	#N/A	#N/A	#N/A	0.30487	1	1	1.23531	no
AC006116.24,AC006116.27	XLOC_026573	19:56732620-56904914	1.48856	1	1	2.80609	no	0.141751	1	1	1.10324	no	0.489112	1	1	1.40358	no	-0.0113077	1	1	0.992193	no
PRPH	XLOC_010712	12:49686413-49725514	1.48852	0.1253	0.622319	2.80601	no	2.38544	0.02325	0.180146	5.22503	no	1.08682	0.3164	0.866188	2.12405	no	0.336412	0.77	0.999777	1.26261	no
KRTAP5-1	XLOC_008778	11:1575273-1620866	1.48687	1	1	2.8028	no	1.89596	1	1	3.7217	no	0.221462	1	1	1.16591	no	#N/A	#N/A	#N/A	#N/A	#N/A
RP11-109P11.1	XLOC_020162	16:80099732-80597032	1.48648	0.2326	0.791382	2.80204	no	1.27964	0.30615	0.797293	2.42778	no	-1.79732	1	1	0.287709	no	-1.78637	1	1	0.289901	no
DLG1-AS1	XLOC_034963	3:196769430-197030618	1.48495	1	1	2.79907	no	1.46702	1	1	2.7645	no	1.50946	1	1	2.84703	no	1.3188	1	1	2.49459	no
CA8	XLOC_048638	8:61099905-61193971	1.48431	1	1	2.79783	no	-2.56485	1	1	0.169006	no	0.494516	1	1	1.40885	no	1.05365	1	1	2.07577	no
HOXB-AS2	XLOC_021144	17:46618255-46683776	1.48253	1	1	2.79438	no	0.21073	1	1	1.15727	no	0.712822	1	1	1.63901	no	0.893891	1	1	1.85818	no
CCNI2	XLOC_039732	5:132083136-132142933	1.48146	1	1	2.79231	no	0.735618	1	1	1.66511	no	-0.109027	1	1	0.927213	no	-0.227783	1	1	0.853946	no
CD27-AS1	XLOC_011642	12:6548166-6580153	1.48094	0.02605	0.259192	2.79131	no	1.51798	0.0167	0.13996	2.8639	no	1.31179	0.0425	0.407455	2.48249	no	0.679462	0.2976	0.999777	1.60154	no
RP11-112H10.6	XLOC_022630	17:56497527-56565745	1.48082	1	1	2.79107	no	0.454691	1	1	1.37049	no	0.987447	1	1	1.98267	no	1.5318	1	1	2.89146	no
RP11-162D9.3	XLOC_047464	8:54090130-54164257	1.47994	1	1	2.78937	no	0.689475	1	1	1.6127	no	1.21854	1	1	2.32711	no	-0.283355	1	1	0.821678	no
PIANP	XLOC_011655	12:6801441-6810209	1.47896	0.01235	0.158534	2.78748	no	1.94397	0.00045	0.00778592	3.84763	yes	0.708958	1	1	1.63462	no	0.13367	1	1	1.09708	no
AC004791.2	XLOC_025771	19:15962786-15975734	1.47593	0.0054	0.0897952	2.78163	no	1.73085	0.00055	0.00932622	3.31923	yes	1.31323	0.01105	0.198729	2.48497	no	0.540261	0.35135	0.999777	1.45424	no
AC107021.1	XLOC_034573	3:145781828-145881440	1.4745	1	1	2.77887	no	-0.034242	1	1	0.976545	no	#N/A	#N/A	#N/A	#N/A	#N/A	-2.05575	1	1	0.240524	no
TACR1	XLOC_029134	2:75185618-75426826	1.47416	1	1	2.77822	no	2.64642	1	1	6.26112	no	#N/A	#N/A	#N/A	#N/A	#N/A	0.918409	1	1	1.89003	no
CBFA2T3	XLOC_020263	16:88941265-89043612	1.47328	0.00635	0.0997453	2.77652	no	2.49535	5e-05	0.00116756	5.63865	yes	-0.127076	1	1	0.915685	no	0.0291862	1	1	1.02044	no
AC104667.3	XLOC_028459	2:238482964-238510257	1.47273	1	1	2.77547	no	1.18198	1	1	2.26888	no	1.06469	1	1	2.09172	no	1.38469	1	1	2.61116	no
TMPRSS4	XLOC_008546	11:117886486-117992605	1.47081	0.00915	0.129397	2.77177	no	3.45279	5e-05	0.00116756	10.9495	yes	0.676256	0.19305	0.763582	1.59799	no	-1.15942	1	1	0.447692	no
CTB-33G10.11	XLOC_026365	19:50094899-50129696	1.47045	0.62755	0.998065	2.77108	no	1.34912	0.6329	0.980558	2.54757	no	1.85404	0.56685	0.972364	3.61511	no	1.57355	0.615	0.999777	2.97636	no
AC006547.13	XLOC_033092	22:20004536-20058045	1.47044	0.1602	0.692652	2.77106	no	0.897743	0.3824	0.864441	1.86315	no	0.220686	1	1	1.16529	no	0.385627	1	1	1.30643	no
FAM190A	XLOC_037083	4:91048685-92523064	1.47034	1	1	2.77087	no	2.37317	0.0001	0.00213617	5.18078	yes	1.5329	1	1	2.89367	no	0.995171	1	1	1.99332	no
VWCE	XLOC_009411	11:61025761-61062896	1.47012	1	1	2.77045	no	0.415673	1	1	1.33392	no	1.43715	1	1	2.70785	no	1.17475	1	1	2.25754	no
-	XLOC_007139	10:125757054-125758238	1.4698	1	1	2.76983	no	1.49725	0.07375	0.397045	2.82304	no	0.243846	1	1	1.18415	no	0.805046	1	1	1.7472	no
-	XLOC_005487	10:51743998-51744734	1.46677	1	1	2.76402	no	1.81181	1	1	3.51082	no	2.05302	1	1	4.14974	no	1.60497	1	1	3.04189	no
MEDAG	XLOC_013040	13:31456069-31551760	1.46542	1	1	2.76144	no	1.36507	1	1	2.57589	no	-0.0225248	1	1	0.984508	no	0.59803	1	1	1.51365	no
-	XLOC_048089	8:145588606-145589856	1.46495	1	1	2.76054	no	0.715522	1	1	1.64208	no	1.22595	1	1	2.33909	no	0.492361	1	1	1.40675	no
-	XLOC_012927	13:20438082-20439497	1.46353	1	1	2.75782	no	1.22956	1	1	2.34495	no	1.25371	1	1	2.38454	no	0.616462	1	1	1.53311	no
CTB-33G10.1	XLOC_026369	19:50222754-50223338	1.46102	1	1	2.75303	no	0.87999	1	1	1.84036	no	1.28432	1	1	2.43567	no	#N/A	#N/A	#N/A	#N/A	#N/A
CTB-91J4.1	XLOC_020883	17:34443569-34504870	1.45736	1	1	2.74605	no	2.56171	0.2559	0.742693	5.90407	no	1.77763	1	1	3.42862	no	#N/A	#N/A	#N/A	#N/A	#N/A
A2ML1-AS1	XLOC_011701	12:8834162-9039597	1.45723	1	1	2.74581	no	1.63913	1	1	3.11478	no	2.28029	1	1	4.85776	no	0.319428	1	1	1.24784	no
PABPC1P3	XLOC_058437	X:73802922-73803381	1.45713	1	1	2.74562	no	0.495087	1	1	1.40941	no	#N/A	#N/A	#N/A	#N/A	#N/A	1.70653	1	1	3.26375	no
LA16c-395F10.2	XLOC_018201	16:1543344-1662111	1.45681	1	1	2.74501	no	2.17506	1	1	4.51605	no	1.27673	1	1	2.42289	no	#N/A	#N/A	#N/A	#N/A	#N/A
RP11-153F1.1	XLOC_003706	1:103957500-104068115	1.45666	1	1	2.74472	no	1.3119	1	1	2.48268	no	#N/A	#N/A	#N/A	#N/A	#N/A	#N/A	#N/A	#N/A	#N/A	#N/A
RP13-580F15.2	XLOC_021697	17:4336982-4391503	1.45658	0.0565	0.414916	2.74457	no	1.77051	0.01965	0.1586	3.41175	no	0.0591301	1	1	1.04184	no	0.118749	1	1	1.08579	no
LA16c-321D4.2	XLOC_019323	16:2961886-3004277	1.45656	1	1	2.74453	no	1.17331	1	1	2.25529	no	#N/A	#N/A	#N/A	#N/A	#N/A	0.00471964	1	1	1.00328	no
AC097461.4	XLOC_030253	2:223725651-223809357	1.45636	1	1	2.74415	no	-0.02997	1	1	0.979441	no	1.39381	1	1	2.62772	no	1.00193	1	1	2.00268	no
RP11-143J12.3	XLOC_023594	18:9102627-9285206	1.45632	0.5759	0.998065	2.74408	no	0.384665	1	1	1.30556	no	-0.00657907	1	1	0.99545	no	-0.58369	1	1	0.667255	no
RP11-173A16.1	XLOC_023960	18:59854490-59974421	1.45587	1	1	2.74322	no	1.3252	1	1	2.50568	no	0.499095	1	1	1.41333	no	0.994375	1	1	1.99222	no
LINC00614	XLOC_006359	10:27232251-27233347	1.45584	1	1	2.74316	no	1.86586	1	1	3.64485	no	#N/A	#N/A	#N/A	#N/A	#N/A	-0.00609464	1	1	0.995784	no
RP11-403A21.1	XLOC_023724	18:21538059-21562520	1.45562	1	1	2.74274	no	0.757245	1	1	1.69026	no	#N/A	#N/A	#N/A	#N/A	#N/A	0.319095	1	1	1.24755	no
AC097724.3	XLOC_028760	2:28931818-28959071	1.45561	1	1	2.74273	no	-0.24285	1	1	0.845074	no	1.26343	1	1	2.40066	no	1.69322	1	1	3.23378	no
FAM22B	XLOC_005707	10:81420644-81610632	1.45558	1	1	2.74267	no	-0.303906	1	1	0.810056	no	-0.17502	1	1	0.885755	no	-0.215856	1	1	0.861035	no
RPL7P57	XLOC_058176	X:47696300-47931025	1.45557	1	1	2.74265	no	1.62589	1	1	3.08633	no	2.49461	1	1	5.63576	no	1.80227	1	1	3.48769	no
-	XLOC_006361	10:27234733-27235532	1.45544	1	1	2.7424	no	2.47618	0.12265	0.527392	5.56422	no	-0.0145134	1	1	0.989991	no	0.691434	1	1	1.61489	no
MICD	XLOC_043252	6:29938577-29940241	1.45542	1	1	2.74236	no	#N/A	#N/A	#N/A	#N/A	#N/A	0.492286	1	1	1.40667	no	#N/A	#N/A	#N/A	#N/A	#N/A
RP11-111J6.2	XLOC_028647	2:18728651-18729470	1.45541	1	1	2.74234	no	-0.244774	1	1	0.843948	no	#N/A	#N/A	#N/A	#N/A	#N/A	-0.0134845	1	1	0.990697	no
AC012462.2	XLOC_028247	2:216318429-216328594	1.4554	1	1	2.74233	no	0.480172	1	1	1.39491	no	#N/A	#N/A	#N/A	#N/A	#N/A	0.319021	1	1	1.24748	no
AC004221.2	XLOC_024110	19:1238177-1239521	1.45537	1	1	2.74227	no	1.47983	1	1	2.78916	no	#N/A	#N/A	#N/A	#N/A	#N/A	#N/A	#N/A	#N/A	#N/A	#N/A
-	XLOC_057911	X:3844994-3845833	1.45537	1	1	2.74227	no	-1.52008	1	1	0.348667	no	-0.240845	1	1	0.84625	no	-0.198745	1	1	0.871308	no
ACTG1P3	XLOC_030451	20:1093905-1160596	1.45507	1	1	2.7417	no	1.73646	1	1	3.33217	no	2.48646	1	1	5.60401	no	#N/A	#N/A	#N/A	#N/A	#N/A
RP4-758J18.7	XLOC_000047	1:1353799-1358071	1.45498	1	1	2.74153	no	2.19393	1	1	4.5755	no	1.64104	1	1	3.11891	no	-0.292791	1	1	0.816321	no
RP11-446H18.1	XLOC_035660	3:106959538-107101007	1.45492	1	1	2.74141	no	0.134072	1	1	1.09739	no	2.12327	1	1	4.3568	no	-0.0228381	1	1	0.984294	no
RP11-841C19.6	XLOC_011827	12:19556978-19873735	1.4549	1	1	2.74138	no	2.39659	1	1	5.26557	no	1.75281	1	1	3.37014	no	-0.0231716	1	1	0.984067	no
-	XLOC_011558	12:133172960-133178398	1.45484	1	1	2.74126	no	4.4949	1	1	22.5476	no	-0.0210717	1	1	0.9855	no	#N/A	#N/A	#N/A	#N/A	#N/A
RP11-569G13.2	XLOC_049995	9:98830261-98966806	1.45484	1	1	2.74126	no	1.85511	1	1	3.61779	no	#N/A	#N/A	#N/A	#N/A	#N/A	0.975507	1	1	1.96633	no
CTB-96E2.2,SEBOX,VTN	XLOC_022054	17:26684603-26734215	1.45478	1	1	2.74115	no	2.80943	1	1	7.01008	no	3.83147	1	1	14.236	no	-0.104807	1	1	0.929929	no
RP11-16K12.1	XLOC_016951	15:79252288-79383115	1.45476	1	1	2.74111	no	2.53767	1	1	5.8065	no	0.480761	1	1	1.39548	no	#N/A	#N/A	#N/A	#N/A	#N/A
AC009093.1	XLOC_018537	16:29259549-29261449	1.45476	1	1	2.74111	no	1.73256	1	1	3.32317	no	0.480761	1	1	1.39548	no	0.318776	1	1	1.24727	no
IFIT1B	XLOC_005787	10:90973325-91180758	1.45475	1	1	2.74109	no	1.59967	1	1	3.03074	no	3.75043	1	1	13.4584	no	1.55838	1	1	2.94523	no
FIGF	XLOC_057978	X:15363712-15402498	1.45473	1	1	2.74105	no	0.472328	1	1	1.38735	no	#N/A	#N/A	#N/A	#N/A	#N/A	2.37063	1	1	5.17167	no
PRSS35	XLOC_042398	6:84222193-84235423	1.45472	1	1	2.74103	no	0.130662	1	1	1.0948	no	#N/A	#N/A	#N/A	#N/A	#N/A	-0.028108	1	1	0.980706	no
AP002387.1	XLOC_009639	11:71093646-71134469	1.45471	1	1	2.74101	no	-0.868898	1	1	0.547565	no	0.479855	1	1	1.3946	no	-0.0272881	1	1	0.981263	no
RP11-408H1.3	XLOC_036169	3:172278677-172313397	1.4547	1	1	2.741	no	-0.870469	1	1	0.546969	no	#N/A	#N/A	#N/A	#N/A	#N/A	#N/A	#N/A	#N/A	#N/A	#N/A
RP11-1094H24.4	XLOC_022551	17:48127712-48133267	1.45467	1	1	2.74094	no	1.89593	1	1	3.72162	no	1.11959	1	1	2.17285	no	0.68182	1	1	1.60416	no
CARS-AS1	XLOC_007302	11:3022151-3078843	1.45465	1	1	2.7409	no	1.45212	1	1	2.7361	no	2.74898	1	1	6.72242	no	1.68164	1	1	3.20792	no
TRIM64EP	XLOC_009853	11:89764273-89806558	1.45463	1	1	2.74086	no	1.15372	1	1	2.22487	no	-0.0237759	1	1	0.983655	no	0.318718	1	1	1.24722	no
BCL2L15	XLOC_003802	1:114304453-114456708	1.45461	1	1	2.74082	no	0.746311	1	1	1.6775	no	#N/A	#N/A	#N/A	#N/A	#N/A	#N/A	#N/A	#N/A	#N/A	#N/A
ENKUR	XLOC_006346	10:25270907-25305085	1.4546	1	1	2.74081	no	4.28738	1	1	19.5268	no	3.57124	1	1	11.8864	no	-0.0298508	1	1	0.979522	no
GPR158	XLOC_005273	10:25447000-25891155	1.45436	1	1	2.74035	no	1.40566	1	1	2.64939	no	1.70188	1	1	3.25325	no	0.910482	1	1	1.87967	no
AC026703.1,NPR3	XLOC_039081	5:32689175-32791819	1.45193	1	1	2.73574	no	1.51579	1	1	2.85955	no	2.96938	1	1	7.832	no	1.93618	1	1	3.82691	no
-	XLOC_000683	1:43989045-43989547	1.45158	1	1	2.73507	no	2.40612	0.1085	0.493021	5.30047	no	#N/A	#N/A	#N/A	#N/A	#N/A	#N/A	#N/A	#N/A	#N/A	#N/A
-	XLOC_031977	21:45582104-45585068	1.45146	1	1	2.73485	no	2.02777	1	1	4.07774	no	-0.55567	1	1	0.680341	no	0.0451226	1	1	1.03177	no
DNAH1	XLOC_033966	3:52350334-52434507	1.45041	1	1	2.73286	no	1.009	1	1	2.01252	no	0.33486	1	1	1.26126	no	0.169254	1	1	1.12448	no
AKR1D1	XLOC_045419	7:137687069-137802732	1.44994	1	1	2.73197	no	2.31801	1	1	4.98644	no	1.44616	1	1	2.72482	no	#N/A	#N/A	#N/A	#N/A	#N/A
GUSBP9,RP11-1198D22.1	XLOC_040704	5:70435715-70585611	1.44902	0.05565	0.412443	2.73023	no	1.02287	0.1413	0.569285	2.03196	no	0.234588	1	1	1.17657	no	0.396618	1	1	1.31642	no
ACE2	XLOC_057980	X:15579155-15620271	1.44885	0.00665	0.103225	2.7299	no	1.05479	0.03135	0.223334	2.07742	no	1.33384	0.01145	0.201877	2.52073	no	0.358021	1	1	1.28167	no
ABO	XLOC_051499	9:136131052-136150617	1.44858	1	1	2.72939	no	0.870693	1	1	1.82854	no	1.02194	1	1	2.03065	no	-0.214669	1	1	0.861744	no
CHDH	XLOC_035438	3:53850243-53880417	1.44825	1	1	2.72877	no	2.74862	1	1	6.72074	no	2.38577	1	1	5.22623	no	2.97428	1	1	7.85864	no
C4B	XLOC_041999	6:31982538-32004035	1.44734	1	1	2.72705	no	2.9039	1	1	7.48447	no	0.990791	1	1	1.98727	no	0.0293942	1	1	1.02058	no
AC007879.2,AC007879.3	XLOC_030115	2:208038357-208102599	1.44704	0.1386	0.651485	2.72648	no	1.37052	0.148	0.584217	2.58564	no	1.83301	0.0761	0.544842	3.5628	no	2.31679	0.0378	0.580578	4.98222	no
SLC6A12	XLOC_011580	12:299238-323741	1.44647	0.00265	0.0534694	2.7254	no	2.68286	5e-05	0.00116756	6.42128	yes	#N/A	#N/A	#N/A	#N/A	#N/A	-0.314235	1	1	0.804277	no
SMTNL2	XLOC_020364	17:4487293-4511614	1.44638	1	1	2.72523	no	4.81571	0.2187	0.698479	28.1626	no	-1.02148	1	1	0.492611	no	#N/A	#N/A	#N/A	#N/A	#N/A
NR3C2	XLOC_038608	4:148999912-149365850	1.44619	1	1	2.72487	no	1.96811	1	1	3.91255	no	0.0385672	1	1	1.02709	no	1.16207	1	1	2.23778	no
-	XLOC_034415	3:127175970-127176313	1.44519	0.2968	0.855169	2.72299	no	1.15284	0.3647	0.849244	2.22351	no	0.433564	1	1	1.35057	no	#N/A	#N/A	#N/A	#N/A	#N/A
CASP16	XLOC_018269	16:3194219-3199964	1.4448	1	1	2.72225	no	0.636163	1	1	1.55419	no	-1.27297	1	1	0.413807	no	#N/A	#N/A	#N/A	#N/A	#N/A
RPS6KA5	XLOC_015861	14:91336798-91691872	1.44459	0.02345	0.241117	2.72185	no	1.12702	0.0714	0.38822	2.18407	no	1.52064	0.01645	0.250368	2.86918	no	0.586344	0.358	0.999777	1.50144	no
CTD-2020K17.1	XLOC_022446	17:43268297-43394414	1.44451	0.0683	0.46346	2.7217	no	2.11478	0.009	0.0888097	4.33124	no	1.04339	0.23635	0.803407	2.06106	no	0.716595	0.40735	0.999777	1.6433	no
LINC00052	XLOC_017045	15:87975288-88247083	1.44449	1	1	2.72167	no	1.43445	1	1	2.70279	no	-0.111092	1	1	0.925887	no	-0.516068	1	1	0.699275	no
-	XLOC_025489	19:3481203-3483034	1.44202	1	1	2.71701	no	1.79512	1	1	3.47044	no	0.652285	1	1	1.57166	no	-1.23593	1	1	0.424569	no
AC004158.2	XLOC_020104	16:72459383-72698908	1.44139	1	1	2.71582	no	0.736359	1	1	1.66597	no	2.72529	1	1	6.61293	no	1.54129	1	1	2.91055	no
-	XLOC_046280	7:73694827-73695871	1.44119	1	1	2.71545	no	2.00569	0.0509	0.311033	4.01581	no	-2.22058	1	1	0.214555	no	-0.039838	1	1	0.972764	no
RP11-94L15.2	XLOC_022276	17:37913973-37920089	1.43949	1	1	2.71225	no	1.17101	1	1	2.25169	no	0.821233	1	1	1.76692	no	0.96122	1	1	1.94696	no
-	XLOC_050221	9:128172734-128175054	1.43888	0.02265	0.235909	2.7111	no	1.36068	0.0245	0.185877	2.56806	no	1.14415	0.0735	0.538703	2.21016	no	0.467262	1	1	1.38248	no
-	XLOC_036595	4:15920218-15935043	1.43866	0.00345	0.0655863	2.71069	no	1.14086	0.0126	0.113563	2.20512	no	1.13654	0.0194	0.270957	2.19853	no	-0.498709	1	1	0.70774	no
PCDHB7	XLOC_039852	5:140474213-140571220	1.43812	1	1	2.70968	no	-0.496614	1	1	0.708768	no	-0.269746	1	1	0.829466	no	-0.271868	1	1	0.828246	no
MRGPRX3	XLOC_007503	11:18142501-18160027	1.4379	0.01825	0.204669	2.70926	no	1.83578	0.00285	0.0363256	3.56964	yes	0.0973595	1	1	1.06981	no	0.377806	1	1	1.29936	no
CYP4F11	XLOC_025775	19:16023126-16045677	1.43734	0.00705	0.10736	2.70821	no	2.0229	0.0002	0.00389186	4.064	yes	0.793362	1	1	1.73311	no	0.139261	1	1	1.10134	no
RNF224	XLOC_050435	9:140122017-140124090	1.43689	1	1	2.70737	no	2.13032	1	1	4.37815	no	0.799166	1	1	1.74009	no	1.00661	1	1	2.00918	no
RP5-1091N2.2	XLOC_058377	X:70263063-70265320	1.4368	1	1	2.7072	no	0.588474	1	1	1.50366	no	-0.00249745	1	1	0.99827	no	0.0675635	1	1	1.04795	no
-	XLOC_047819	8:103668483-103698101	1.43616	1	1	2.706	no	1.20897	1	1	2.31173	no	-0.328832	1	1	0.796181	no	0.690971	1	1	1.61437	no
KNDC1	XLOC_006145	10:134973882-135039916	1.43548	0.052	0.395939	2.70472	no	1.83063	0.0154	0.132031	3.55692	no	-1.33127	1	1	0.397418	no	0.120734	1	1	1.08729	no
-	XLOC_031071	20:296724-298421	1.43531	0.0497	0.387398	2.7044	no	1.42285	0.0371	0.251304	2.68115	no	1.36437	1	1	2.57464	no	0.433235	1	1	1.35026	no
UBOX5-AS1	XLOC_030479	20:3087558-3140842	1.43356	1	1	2.70112	no	#N/A	#N/A	#N/A	#N/A	#N/A	#N/A	#N/A	#N/A	#N/A	#N/A	2.12932	1	1	4.37511	no
HRH2	XLOC_040114	5:175085032-175137625	1.43282	1	1	2.69974	no	1.07472	1	1	2.10631	no	1.1009	1	1	2.14488	no	0.285592	1	1	1.21891	no
MEI1	XLOC_032919	22:42095502-42195460	1.43249	1	1	2.69912	no	1.35014	1	1	2.54937	no	-1.45661	1	1	0.364348	no	#N/A	#N/A	#N/A	#N/A	#N/A
RASGRF1	XLOC_017891	15:79252288-79383115	1.4318	0.13705	0.647519	2.69783	no	2.43026	0.01355	0.119658	5.38991	no	-0.405358	1	1	0.755049	no	0.379707	1	1	1.30108	no
SMPD3	XLOC_020036	16:68344876-68482591	1.43144	1	1	2.69716	no	1.92085	0.00245	0.0321379	3.78646	yes	1.25014	1	1	2.37865	no	1.29709	1	1	2.45733	no
WNT8B	XLOC_005889	10:102222797-102243501	1.43048	1	1	2.69536	no	2.5463	1	1	5.84134	no	2.49948	1	1	5.65482	no	1.99296	1	1	3.98053	no
RP11-679I18.4	XLOC_008701	11:129910259-129913856	1.42948	1	1	2.6935	no	1.91771	0.2778	0.767095	3.77823	no	1.76252	0.2831	0.840055	3.3929	no	2.14366	0.20965	0.999777	4.41882	no
RP1-238O23.4	XLOC_043461	6:40994771-41108571	1.42838	0.4306	0.951032	2.69144	no	0.399964	0.8148	0.996063	1.31947	no	0.0797946	1	1	1.05687	no	-3.0089	1	1	0.124231	no
CTD-3193K9.4	XLOC_021015	17:40830906-40852006	1.42726	0.5361	0.988204	2.68935	no	1.51821	0.59575	0.973647	2.86435	no	0.0575984	1	1	1.04073	no	-0.523763	1	1	0.695555	no
-	XLOC_032286	21:40392095-40393440	1.42695	1	1	2.68878	no	0.896233	1	1	1.8612	no	1.44723	1	1	2.72684	no	1.24138	1	1	2.36425	no
RP11-388P9.2	XLOC_005531	10:61788084-62493248	1.42356	1	1	2.68247	no	1.98471	1	1	3.95783	no	1.99738	1	1	3.99274	no	2.60049	1	1	6.06493	no
RP11-680F20.12	XLOC_008672	11:125820010-125933230	1.42085	1	1	2.67743	no	0.911102	1	1	1.88048	no	#N/A	#N/A	#N/A	#N/A	#N/A	-1.15425	1	1	0.4493	no
PARM1	XLOC_036974	4:75858304-75975325	1.4204	1	1	2.6766	no	1.5417	1	1	2.91137	no	0.839132	1	1	1.78897	no	-0.20455	1	1	0.867809	no
-	XLOC_012984	13:25328417-25329153	1.41997	1	1	2.6758	no	0.871432	1	1	1.82948	no	1.27989	1	1	2.4282	no	0.710409	1	1	1.63627	no
TMC5	XLOC_018426	16:19421817-19510435	1.41902	0.1516	0.677959	2.67404	no	-1.03913	0.27905	0.768052	0.486621	no	-0.970431	1	1	0.510354	no	-1.38927	1	1	0.381758	no
GRASP	XLOC_010774	12:52400723-52409673	1.41776	1	1	2.6717	no	2.14671	1	1	4.42817	no	-2.26329	1	1	0.208296	no	1.18067	1	1	2.26682	no
TULP1	XLOC_043406	6:35465650-35480715	1.41731	1	1	2.67087	no	0.218651	1	1	1.16365	no	0.2253	1	1	1.16902	no	1.81554	1	1	3.51991	no
HCST	XLOC_024763	19:36393381-36395279	1.41715	1	1	2.67057	no	1.46233	0.29085	0.781215	2.75553	no	0.266947	1	1	1.20326	no	-0.504591	1	1	0.70486	no
MIR181A2HG	XLOC_050207	9:127279581-127535206	1.41545	1	1	2.66743	no	1.33672	1	1	2.52576	no	2.17837	1	1	4.52642	no	2.01841	1	1	4.05137	no
LA16c-349E10.1	XLOC_019230	16:691812-818865	1.41543	1	1	2.66739	no	0.516625	1	1	1.4306	no	0.560723	1	1	1.47501	no	-0.254053	1	1	0.838537	no
AC008281.1	XLOC_028325	2:220603326-220782574	1.41455	0.19815	0.753577	2.66577	no	-0.123725	1	1	0.917815	no	1.39631	0.22015	0.793462	2.63227	no	1.35601	1	1	2.55976	no
STAT4	XLOC_029999	2:191886251-192016322	1.41312	0.01	0.137258	2.66312	no	0.963592	0.07205	0.39092	1.95016	no	-0.244007	1	1	0.844397	no	-0.387971	1	1	0.764204	no
KAZALD1	XLOC_005899	10:102821044-102827888	1.41239	0.0036	0.0674627	2.66178	no	1.66284	0.00085	0.0134723	3.16639	yes	0.773601	0.1064	0.616464	1.70953	no	0.969823	0.05815	0.68216	1.9586	no
CRISPLD2	XLOC_019130	16:84853589-84954374	1.41146	0.00635	0.0997453	2.66006	no	3.17316	5e-05	0.00116756	9.0202	yes	0.0365701	1	1	1.02567	no	0.768619	1	1	1.70364	no
RP11-100L22.2	XLOC_048874	8:93711969-93891730	1.41038	1	1	2.65807	no	1.66494	1	1	3.171	no	1.71515	1	1	3.28331	no	-0.0307689	1	1	0.978898	no
NSG1	XLOC_036474	4:4349866-4639631	1.40996	0.0762	0.485205	2.6573	no	2.88162	0.00045	0.00778592	7.36977	yes	-0.332212	0.6878	0.994059	0.794318	no	-0.572149	0.48355	0.999777	0.672614	no
-	XLOC_044236	6:160090108-160091244	1.4092	1	1	2.6559	no	1.06726	1	1	2.09545	no	0.985983	1	1	1.98066	no	0.838299	1	1	1.78794	no
DICER1-AS1	XLOC_014903	14:95552564-95646263	1.40903	0.1808	0.726565	2.65559	no	1.50326	0.17985	0.644217	2.83483	no	1.23609	0.23305	0.801409	2.35559	no	0.360825	0.72305	0.999777	1.28416	no
ASB16	XLOC_021060	17:42247814-42264085	1.40769	1	1	2.65312	no	0.591641	1	1	1.50696	no	-0.401615	1	1	0.75701	no	0.406332	1	1	1.32531	no
RP11-332J15.3	XLOC_038940	5:6766003-6777841	1.40756	0.076	0.484571	2.65288	no	1.62656	0.0357	0.245407	3.08776	no	-0.406247	1	1	0.754584	no	-1.75063	1	1	0.297172	no
ACP5	XLOC_025669	19:11670188-11729950	1.40684	0.05015	0.389227	2.65156	no	1.6557	0.01265	0.11388	3.15076	no	-0.0463684	0.9533	0.994059	0.968371	no	-0.416522	0.58265	0.999777	0.749229	no
CPLX3,LMAN1L	XLOC_016880	15:75105056-75124141	1.40499	1	1	2.64816	no	4.96436	1	1	31.2192	no	-0.502408	1	1	0.705928	no	#N/A	#N/A	#N/A	#N/A	#N/A
MYLK-AS1	XLOC_034373	3:123304388-123603178	1.40471	0.1546	0.683557	2.64765	no	0.514076	0.5417	0.954617	1.42808	no	0.806342	0.38295	0.90827	1.74877	no	0.685932	0.4728	0.999777	1.60874	no
RP11-557H15.2	XLOC_042699	6:134749377-134841723	1.40083	1	1	2.64053	no	0.341463	1	1	1.26704	no	0.822566	1	1	1.76855	no	-0.0269293	1	1	0.981507	no
RASAL1	XLOC_012690	12:113536623-113574044	1.39792	0.0028	0.0559497	2.63521	no	2.30464	5e-05	0.00116756	4.94044	yes	0.190891	0.68125	0.993872	1.14147	no	-0.329512	0.51785	0.999777	0.795806	no
-	XLOC_041283	5:148149018-148156485	1.39732	1	1	2.63412	no	2.16148	0.00605	0.065861	4.47374	no	-0.316076	1	1	0.803252	no	-2.76919	1	1	0.146687	no
BBOX1	XLOC_007561	11:27062271-27241660	1.39725	1	1	2.63399	no	1.90006	1	1	3.73229	no	0.405561	1	1	1.3246	no	#N/A	#N/A	#N/A	#N/A	#N/A
RP11-38L15.3	XLOC_005437	10:46897640-46971400	1.39629	0.0411	0.346904	2.63224	no	1.50844	0.01975	0.159239	2.84502	no	0.53145	0.47365	0.94886	1.44538	no	0.840362	0.2659	0.999777	1.7905	no
CCDC11	XLOC_023882	18:47753562-47792892	1.39587	1	1	2.63147	no	1.31758	1	1	2.49248	no	0.519598	1	1	1.43356	no	0.256701	1	1	1.19474	no
GPR55	XLOC_030301	2:231772032-231825781	1.39527	1	1	2.63038	no	4.27005	1	1	19.2936	no	1.34193	1	1	2.5349	no	#N/A	#N/A	#N/A	#N/A	#N/A
RHEBL1	XLOC_012060	12:49458467-49463808	1.39427	0.00455	0.0800789	2.62856	no	1.16169	0.01175	0.108067	2.23719	no	1.33593	0.0066	0.148564	2.52438	no	1.11253	0.02485	0.474504	2.16224	no
AC009495.2	XLOC_027882	2:166651360-166702601	1.39398	1	1	2.62803	no	1.06832	1	1	2.09699	no	1.48513	1	1	2.79942	no	#N/A	#N/A	#N/A	#N/A	#N/A
CCL3	XLOC_022215	17:34400225-34417515	1.3939	1	1	2.62788	no	1.4685	1	1	2.76734	no	1.65272	1	1	3.14426	no	#N/A	#N/A	#N/A	#N/A	#N/A
RP11-1055B8.8	XLOC_022932	17:79369262-79433411	1.39379	0.6343	0.998065	2.62768	no	1.72931	0.5787	0.969234	3.31569	no	0.882754	0.7334	0.994059	1.84389	no	0.591839	0.7736	0.999777	1.50717	no
HTRA3	XLOC_036508	4:8271491-8308838	1.39342	1	1	2.62701	no	4.84869	0.00195	0.0267731	28.8138	yes	-1.40651	1	1	0.377223	no	-0.256294	1	1	0.837236	no
AK8	XLOC_051490	9:135600964-135765588	1.39319	1	1	2.62659	no	1.67902	1	1	3.2021	no	-0.505244	1	1	0.704541	no	0.342358	1	1	1.26783	no
CCDC68	XLOC_023907	18:52568739-52626739	1.39271	1	1	2.62571	no	#N/A	#N/A	#N/A	#N/A	#N/A	1.97446	1	1	3.92981	no	2.31055	1	1	4.96072	no
RP11-81A22.5	XLOC_021709	17:4704453-4710308	1.39172	0.23345	0.792257	2.62391	no	1.13351	0.2987	0.790114	2.19392	no	0.350049	1	1	1.2746	no	1.53487	0.2295	0.999777	2.89762	no
-	XLOC_057928	X:6686939-6687681	1.39058	1	1	2.62184	no	0.68733	1	1	1.6103	no	0.98514	1	1	1.97951	no	0.889649	1	1	1.85273	no
CXCR4	XLOC_029654	2:136871918-136875735	1.38999	1	1	2.62077	no	-0.503677	1	1	0.705307	no	2.46128	1	1	5.50705	no	#N/A	#N/A	#N/A	#N/A	#N/A
FBXO24	XLOC_045137	7:100169854-100205798	1.38989	1	1	2.62059	no	1.33904	1	1	2.52983	no	0.838974	1	1	1.78878	no	0.937084	1	1	1.91465	no
LINC00086	XLOC_057679	X:134555867-134559682	1.38795	1	1	2.61707	no	1.03443	1	1	2.0483	no	0.879811	1	1	1.84013	no	-0.161139	1	1	0.894319	no
-	XLOC_024057	18:77326318-77327034	1.38792	1	1	2.61701	no	3.41282	0.2033	0.680131	10.6503	no	-0.292236	1	1	0.816635	no	#N/A	#N/A	#N/A	#N/A	#N/A
PDE4A	XLOC_024317	19:10501809-10580305	1.38686	0.1361	0.646196	2.61509	no	1.82109	0.05455	0.32528	3.53348	no	0.361701	0.69105	0.994059	1.28494	no	0.282621	0.7434	0.999777	1.2164	no
SLCO5A1	XLOC_048705	8:70584176-70767206	1.38457	1	1	2.61094	no	1.3779	1	1	2.5989	no	1.50664	1	1	2.84147	no	0.856997	1	1	1.81126	no
RP11-616K22.3	XLOC_017501	15:44580908-44719342	1.38448	1	1	2.61078	no	-0.535217	1	1	0.690055	no	#N/A	#N/A	#N/A	#N/A	#N/A	#N/A	#N/A	#N/A	#N/A	#N/A
PNMA2	XLOC_048375	8:26236774-26371608	1.38411	1	1	2.61011	no	1.7932	0.02175	0.171213	3.46583	no	1.44269	1	1	2.71827	no	0.142713	1	1	1.10398	no
CNTD2	XLOC_026133	19:40728114-40732597	1.38296	1	1	2.60803	no	2.33979	0.0023	0.0304312	5.06229	yes	1.70519	1	1	3.26072	no	1.60022	1	1	3.0319	no
-	XLOC_007243	11:508013-508910	1.38202	0.1524	0.680065	2.60633	no	0.212221	1	1	1.15847	no	0.0388611	1	1	1.0273	no	0.724948	1	1	1.65284	no
RP13-977J11.5	XLOC_012877	12:132568827-132616344	1.3802	0.58525	0.998065	2.60304	no	0.367024	0.7404	0.992707	1.28969	no	-0.974824	1	1	0.508802	no	1.49111	0.545	0.999777	2.81105	no
-	XLOC_046977	7:156730141-156733704	1.37973	1	1	2.6022	no	2.37936	0.00135	0.0196837	5.20306	yes	0.866299	1	1	1.82298	no	0.0874844	1	1	1.06252	no
SLC6A2	XLOC_018825	16:55689515-55740104	1.37963	1	1	2.60202	no	0.538188	1	1	1.45215	no	2.19159	5e-05	0.00369973	4.56809	yes	1.23389	1	1	2.352	no
RP11-525A16.1	XLOC_007046	10:112188597-112255954	1.37927	0.1325	0.637684	2.60137	no	2.16084	0.02465	0.186368	4.47175	no	0.375603	1	1	1.29738	no	-0.38387	1	1	0.766379	no
CCT6B	XLOC_022173	17:33254877-33448541	1.3791	1	1	2.60106	no	0.964508	1	1	1.9514	no	1.3754	1	1	2.5944	no	0.59816	1	1	1.51378	no
-	XLOC_042182	6:43690522-43737745	1.37883	0.5961	0.998065	2.60057	no	2.10035	0.4465	0.908866	4.28813	no	0.111618	1	1	1.08044	no	-0.151663	1	1	0.900212	no
-	XLOC_017334	15:30712813-30713436	1.37833	1	1	2.59967	no	1.02852	1	1	2.03993	no	-0.00996877	1	1	0.993114	no	-1.58973	1	1	0.332234	no
KRT5	XLOC_012132	12:52908357-52914471	1.377	0.0048	0.0826686	2.59728	no	1.07433	0.0106	0.100017	2.10574	no	1.19201	0.0086	0.173133	2.28471	no	0.987086	0.0541	0.668005	1.98218	no
TP73-AS1	XLOC_002689	1:3547330-3663920	1.37643	0.087	0.524376	2.59625	no	1.10636	0.19825	0.672634	2.15302	no	1.19975	0.14115	0.691391	2.297	no	0.898681	0.3012	0.999777	1.86436	no
AKD1	XLOC_043907	6:109809108-110012420	1.37554	0.01985	0.216732	2.59465	no	1.22429	0.03145	0.223838	2.3364	no	1.18064	0.03285	0.360878	2.26677	no	0.0676774	1	1	1.04803	no
PACSIN1	XLOC_042045	6:34433915-34503006	1.37543	0.0167	0.192356	2.59445	no	2.73415	5e-05	0.00116756	6.65367	yes	-1.08194	1	1	0.472393	no	-1.57585	1	1	0.335445	no
AC010894.3	XLOC_027940	2:175352116-175353028	1.37527	0.36865	0.920083	2.59416	no	0.775748	1	1	1.71208	no	-0.474557	1	1	0.719688	no	0.862745	1	1	1.8185	no
RP11-52J3.2	XLOC_044213	6:158244280-158366109	1.37455	0.54515	0.991732	2.59287	no	0.23127	1	1	1.17387	no	1.67287	0.4859	0.953455	3.18848	no	-0.441219	1	1	0.736512	no
CTD-3138B18.5	XLOC_025377	19:58739959-58827023	1.37297	0.63405	0.998065	2.59003	no	1.03252	0.66185	0.983484	2.04559	no	1.75542	0.5346	0.965288	3.37625	no	1.89476	0.5248	0.999777	3.7186	no
MYH7B	XLOC_030726	20:33563205-33680674	1.37285	1	1	2.58982	no	1.44364	1	1	2.72006	no	1.63192	1	1	3.09925	no	1.36488	1	1	2.57555	no
CHST1	XLOC_009181	11:45670426-45687172	1.37272	1	1	2.58958	no	0.684814	1	1	1.60749	no	-1.84875	1	1	0.277633	no	-2.7777	1	1	0.145824	no
RP11-305N23.1	XLOC_008583	11:119252487-119397374	1.3725	1	1	2.58919	no	1.69809	0.04355	0.279693	3.24471	no	0.483168	1	1	1.39781	no	0.576426	1	1	1.49115	no
RP3-395M20.3	XLOC_002673	1:2357418-2437200	1.37101	0.58925	0.998065	2.58652	no	1.33138	0.59985	0.973647	2.51643	no	0.829796	1	1	1.77743	no	0.326206	1	1	1.25371	no
GNAZ	XLOC_032656	22:23401592-23487208	1.37094	0.0902	0.533711	2.58639	no	2.21165	0.01255	0.113246	4.63205	no	-0.305424	1	1	0.809204	no	0.0996533	1	1	1.07152	no
VASH1	XLOC_014777	14:77228531-77292589	1.37038	0.0511	0.392358	2.58539	no	1.30224	0.0719	0.390384	2.46611	no	0.620299	0.4076	0.921677	1.53719	no	0.725968	0.3532	0.999777	1.65401	no
ATOH8	XLOC_027250	2:85978466-86015189	1.36929	1	1	2.58343	no	4.32101	1	1	19.9873	no	#N/A	#N/A	#N/A	#N/A	#N/A	#N/A	#N/A	#N/A	#N/A	#N/A
PCOLCE-AS1	XLOC_046499	7:100169854-100205798	1.36862	1	1	2.58223	no	0.422578	1	1	1.34032	no	1.18081	1	1	2.26704	no	-0.107174	1	1	0.928405	no
CTC-360G5.9	XLOC_026106	19:39405904-39466550	1.368	1	1	2.58112	no	0.928697	1	1	1.90356	no	1.49091	1	1	2.81066	no	2.1396	1	1	4.4064	no
-	XLOC_020455	17:8207402-8208304	1.36776	0.12305	0.619403	2.5807	no	1.26167	0.13645	0.559518	2.39773	no	0.904326	1	1	1.87167	no	0.220794	1	1	1.16537	no
SLC2A14	XLOC_011676	12:7917811-8250367	1.36669	1	1	2.57878	no	0.922557	1	1	1.89547	no	1.36512	1	1	2.57598	no	-1.00895	1	1	0.496908	no
DNALI1	XLOC_000587	1:38022519-38061536	1.36467	1	1	2.57517	no	3.68506	1	1	12.8622	no	#N/A	#N/A	#N/A	#N/A	#N/A	#N/A	#N/A	#N/A	#N/A	#N/A
TNFSF8	XLOC_051319	9:117656002-117692697	1.36126	1	1	2.56909	no	1.61699	1	1	3.06734	no	1.58365	1	1	2.99727	no	-0.0262956	1	1	0.981938	no
CTC-241N9.1	XLOC_040189	5:179224596-179334859	1.3607	0.46535	0.966536	2.5681	no	0.695495	1	1	1.61944	no	1.4847	0.4507	0.94196	2.79859	no	0.729413	1	1	1.65796	no
CMPK2	XLOC_028574	2:6980700-7038370	1.3596	0.02125	0.226881	2.56614	no	1.44719	0.00955	0.0925648	2.72676	no	1.81298	0.00455	0.118752	3.51367	no	0.402074	0.48175	0.999777	1.32141	no
HSD17B2	XLOC_019106	16:82068608-82173236	1.35859	0.00625	0.0986028	2.56434	no	0.685232	0.1319	0.548806	1.60796	no	0.439799	0.35575	0.889541	1.35642	no	0.199474	0.67775	0.999777	1.14828	no
-	XLOC_029849	2:172167807-172169235	1.35828	1	1	2.56379	no	0.936138	1	1	1.9134	no	0.306139	1	1	1.23639	no	-0.649786	1	1	0.637375	no
UPK2	XLOC_008565	11:118754474-118829269	1.35794	0.54235	0.990794	2.56319	no	1.62222	0.51175	0.943705	3.07848	no	0.496589	0.8178	0.994059	1.41087	no	-1.09597	0.54305	0.999777	0.467821	no
-	XLOC_041837	6:27684927-27685700	1.35776	0.15275	0.680251	2.56287	no	0.577415	1	1	1.49217	no	0.566707	1	1	1.48114	no	1.17047	1	1	2.25085	no
RP11-307C12.11	XLOC_004136	1:155006299-155035252	1.3575	1	1	2.56241	no	0.649441	1	1	1.56856	no	0.0776941	1	1	1.05533	no	0.396635	1	1	1.31643	no
RP11-703I16.1	XLOC_023625	18:12031176-12032180	1.35727	1	1	2.562	no	1.86402	1	1	3.64021	no	2.1338	1	1	4.38872	no	1.50959	1	1	2.84729	no
RP1-167A19.5	XLOC_003354	1:54440641-54441704	1.35557	1	1	2.55898	no	0.136599	1	1	1.09931	no	#N/A	#N/A	#N/A	#N/A	#N/A	1.79978	1	1	3.48167	no
DIO3OS,MIR1247	XLOC_015973	14:102018557-102026768	1.35429	0.0156	0.184534	2.55671	no	1.00069	0.0499	0.306391	2.00096	no	0.548793	0.3282	0.871954	1.46286	no	1.74351	0.0051	0.205394	3.34849	no
-	XLOC_057327	X:80101121-80101883	1.3538	0.16365	0.697767	2.55584	no	0.165772	1	1	1.12177	no	1.02238	1	1	2.03127	no	-1.06167	1	1	0.479077	no
7SK	XLOC_031230	20:18269120-18297640	1.35352	0.6415	0.998065	2.55535	no	0.601039	0.7508	0.992707	1.51681	no	-0.271906	1	1	0.828225	no	0.904516	0.7307	0.999777	1.87192	no
C1orf61	XLOC_004173	1:156374043-156400493	1.35116	0.004	0.0729735	2.55117	no	2.80667	5e-05	0.00116756	6.99668	yes	0.869584	0.0438	0.414773	1.82714	no	0.905513	0.0406	0.599012	1.87321	no
-	XLOC_042878	6:159446985-159448632	1.35074	0.15315	0.680264	2.55043	no	0.964233	0.30215	0.79323	1.95103	no	0.321372	1	1	1.24952	no	0.0121497	1	1	1.00846	no
SLC4A9	XLOC_039828	5:139739786-139780952	1.34961	1	1	2.54843	no	1.27715	1	1	2.4236	no	1.56439	1	1	2.95752	no	-1.20032	1	1	0.435179	no
RASAL3	XLOC_025761	19:15562437-15575377	1.34912	1	1	2.54757	no	1.06756	1	1	2.09589	no	0.327502	1	1	1.25484	no	1.30888	1	1	2.47749	no
LINC00176	XLOC_031060	20:62588054-62680994	1.34864	1	1	2.54672	no	0.796626	1	1	1.73703	no	1.15954	1	1	2.23386	no	-0.117585	1	1	0.921729	no
-	XLOC_047821	8:103776309-103777015	1.34794	1	1	2.54548	no	3.51154	0.2266	0.707171	11.4046	no	-0.0124761	1	1	0.99139	no	1.31911	1	1	2.49512	no
RP11-770J1.3	XLOC_010084	11:118307204-118473730	1.34783	0.3749	0.924774	2.54529	no	-0.946586	1	1	0.518859	no	-0.360489	1	1	0.778901	no	-0.485946	1	1	0.714029	no
HS3ST6	XLOC_019281	16:1961463-1968441	1.34761	1	1	2.5449	no	3.40052	0.2348	0.717259	10.5599	no	-1.28199	1	1	0.411228	no	#N/A	#N/A	#N/A	#N/A	#N/A
BOK-AS1	XLOC_030422	2:242483817-242513616	1.34544	1	1	2.54108	no	0.730256	1	1	1.65893	no	-0.0106515	1	1	0.992644	no	-0.0059787	1	1	0.995864	no
S100A5	XLOC_004094	1:153509622-153514241	1.34441	0.22275	0.78077	2.53926	no	0.862485	1	1	1.81817	no	0.248323	1	1	1.18783	no	-0.324803	1	1	0.798407	no
CCDC108	XLOC_030211	2:219866936-219906249	1.34355	1	1	2.53775	no	1.73443	1	1	3.32748	no	-0.00346165	1	1	0.997603	no	#N/A	#N/A	#N/A	#N/A	#N/A
AC114812.5	XLOC_030340	2:234526290-234681956	1.34315	1	1	2.53705	no	0.290025	1	1	1.22266	no	0.983688	1	1	1.97751	no	-0.0160306	1	1	0.98895	no
EFEMP2	XLOC_009523	11:65590492-65641063	1.34306	0.09605	0.550974	2.53689	no	1.72787	0.04795	0.299345	3.31238	no	0.80865	0.3179	0.867496	1.75157	no	0.262206	0.74385	0.999777	1.19931	no
FBXO36	XLOC_028370	2:230628556-230878379	1.34261	0.40915	0.939368	2.5361	no	0.979484	0.62085	0.976656	1.97176	no	1.37146	0.44295	0.938056	2.58732	no	1.02994	0.48985	0.999777	2.04194	no
GCFC2	XLOC_027192	2:75873908-75938115	1.34185	0.5483	0.993022	2.53476	no	1.73433	0.4653	0.922219	3.32725	no	-0.166696	1	1	0.890881	no	-0.0689639	1	1	0.953322	no
RP11-108K3.1	XLOC_016655	15:51329684-51630807	1.34103	1	1	2.53332	no	2.41056	1	1	5.31681	no	2.27076	1	1	4.82577	no	2.24579	1	1	4.74297	no
RP11-70L8.1	XLOC_050614	9:21802541-22121096	1.33941	1	1	2.53048	no	0.157386	1	1	1.11526	no	0.344768	1	1	1.26995	no	0.867651	1	1	1.82469	no
KIAA1024	XLOC_016960	15:79724857-79764633	1.33922	1	1	2.53014	no	1.27727	1	1	2.4238	no	1.16023	1	1	2.23493	no	0.938206	1	1	1.91614	no
LEF1-AS1	XLOC_037167	4:108968700-109177992	1.33907	1	1	2.52988	no	0.100334	1	1	1.07202	no	-1.27586	1	1	0.412979	no	-1.43256	1	1	0.370473	no
-	XLOC_005627	10:74061368-74061894	1.33857	1	1	2.52901	no	4.52324	0.2264	0.706992	22.9949	no	2.3947	1	1	5.25868	no	#N/A	#N/A	#N/A	#N/A	#N/A
RP4-639F20.1	XLOC_001119	1:95393121-95428826	1.33721	1	1	2.52662	no	0.723873	1	1	1.65161	no	2.44347	1	1	5.43948	no	0.802688	1	1	1.74435	no
SCGB1B2P	XLOC_026002	19:35067637-35068606	1.33719	1	1	2.52659	no	-1.5525	1	1	0.340919	no	#N/A	#N/A	#N/A	#N/A	#N/A	-0.887586	1	1	0.540518	no
RP11-410L14.2	XLOC_048932	8:100008990-100025272	1.33709	0.1692	0.705016	2.52641	no	1.29817	0.1626	0.613006	2.45917	no	1.86424	0.07385	0.540414	3.64076	no	0.639516	0.5451	0.999777	1.55781	no
AC009237.11	XLOC_029324	2:96201864-96202243	1.33448	0.2502	0.806838	2.52185	no	-0.721067	1	1	0.606649	no	-0.416631	1	1	0.749172	no	0.544849	1	1	1.45887	no
COX6B2,CTD-2105E13.6,FAM71E2	XLOC_026538	19:55851220-55874620	1.33337	0.01565	0.184974	2.51991	no	0.849266	0.0851	0.433146	1.80158	no	0.351126	0.47085	0.947764	1.27556	no	0.235238	0.63215	0.999777	1.1771	no
MYO16	XLOC_013414	13:109248499-109860355	1.33319	1	1	2.51959	no	0.931631	1	1	1.90743	no	0.766645	1	1	1.70131	no	0.0658533	1	1	1.0467	no
-	XLOC_003942	1:147101469-147102508	1.33273	1	1	2.51879	no	0.802772	1	1	1.74445	no	-0.0568353	1	1	0.961371	no	-0.632076	1	1	0.645247	no
GCFC1-AS1	XLOC_031859	21:34100425-34144169	1.33195	1	1	2.51743	no	0.348366	1	1	1.27312	no	0.244507	1	1	1.18469	no	0.948438	1	1	1.92978	no
TSPAN2	XLOC_003813	1:115590631-115632135	1.33153	1	1	2.51669	no	1.12845	0.122	0.52656	2.18624	no	0.790852	1	1	1.7301	no	-0.170003	1	1	0.888841	no
RP11-64K12.8	XLOC_017428	15:40731919-40760572	1.33062	0.62475	0.998065	2.51511	no	0.363639	0.8665	0.996063	1.28667	no	0.403761	1	1	1.32295	no	0.972311	0.70795	0.999777	1.96198	no
C11orf20,KCNK4	XLOC_007990	11:64058773-64072242	1.33023	0.007	0.106824	2.51443	no	0.757597	0.12725	0.53884	1.69067	no	0.433321	0.38265	0.908142	1.35034	no	0.98419	0.05745	0.680267	1.9782	no
RP11-187C18.2	XLOC_049690	9:45484571-45488153	1.32944	1	1	2.51305	no	3.05788	0.259	0.746347	8.32748	no	1.27259	1	1	2.41595	no	2.1025	1	1	4.29453	no
SLC25A41	XLOC_025553	19:6426047-6433790	1.32795	1	1	2.51046	no	1.51249	1	1	2.85302	no	1.456	1	1	2.74347	no	-0.367901	1	1	0.774909	no
C1orf192	XLOC_004283	1:161284046-161337664	1.32761	0.61445	0.998065	2.50987	no	1.80195	0.4045	0.87956	3.48691	no	1.31822	0.62005	0.979509	2.49358	no	0.796123	0.7471	0.999777	1.73643	no
2016-03-02	XLOC_002310	1:220921566-220958150	1.32759	0.0097	0.134544	2.50983	no	0.651014	02:57:02.880000	0.528236	1.57027	no	1.26471	0.00905	0.179082	2.40279	no	0.777393	0.1287	0.896886	1.71403	no
ERP27	XLOC_011804	12:15066968-15092016	1.32738	0.0815	0.504951	2.50947	no	1.69572	0.02355	0.181734	3.23939	no	0.715983	1	1	1.6426	no	1.32075	0.0981	0.821691	2.49796	no
KANK3	XLOC_025593	19:8367010-8408146	1.3272	0.2508	0.80791	2.50915	no	1.28119	0.2261	0.706992	2.43039	no	0.15667	0.8899	0.994059	1.11471	no	0.142832	0.9084	0.999777	1.10407	no
-	XLOC_009513	11:65342911-65343323	1.32627	1	1	2.50754	no	3.3827	0.2269	0.707421	10.4302	no	2.15176	1	1	4.4437	no	0.319443	1	1	1.24785	no
MANEA-AS1	XLOC_043834	6:96023058-96025326	1.32373	1	1	2.50312	no	0.830568	1	1	1.77839	no	1.68309	1	1	3.21115	no	1.59609	1	1	3.02323	no
KCNE1	XLOC_032242	21:35818987-35884573	1.32343	1	1	2.5026	no	2.65444	1	1	6.29602	no	0.827714	1	1	1.77487	no	#N/A	#N/A	#N/A	#N/A	#N/A
NCF4	XLOC_032833	22:37243414-37274057	1.32335	0.0575	0.419069	2.50247	no	1.77264	0.00995	0.0953542	3.41679	no	1.52016	0.03165	0.355341	2.86823	no	0.0872125	1	1	1.06232	no
-	XLOC_043800	6:88456471-88457747	1.32335	1	1	2.50247	no	0.229318	1	1	1.17228	no	-0.550059	1	1	0.682992	no	0.318527	1	1	1.24706	no
U3	XLOC_021065	17:42376626-42396039	1.32319	0.62335	0.998065	2.50219	no	0.369054	0.79485	0.995511	1.29151	no	0.245468	0.72225	0.994059	1.18548	no	0.233214	0.73335	0.999777	1.17545	no
GNG7	XLOC_025469	19:2511216-2702707	1.32315	0.01085	0.144803	2.50212	no	2.24705	5e-05	0.00116756	4.74711	yes	0.112753	1	1	1.08129	no	-0.23359	1	1	0.850516	no
HSD17B6	XLOC_010897	12:57106208-57181574	1.32216	0.15505	0.684292	2.5004	no	1.31318	0.2178	0.697644	2.48489	no	0.98188	0.319	0.867826	1.97504	no	1.47659	0.12105	0.876529	2.7829	no
C6orf164	XLOC_042427	6:88106839-88109467	1.32199	1	1	2.50011	no	#N/A	#N/A	#N/A	#N/A	#N/A	1.37964	1	1	2.60203	no	0.122077	1	1	1.0883	no
ITGB1BP2	XLOC_057244	X:70521583-70525221	1.32127	1	1	2.49886	no	1.18115	1	1	2.26757	no	0.0528779	1	1	1.03733	no	0.318831	1	1	1.24732	no
LRRC73	XLOC_043502	6:43474706-43543812	1.31944	0.3763	0.924839	2.49569	no	1.62987	0.29355	0.783155	3.09485	no	1.2936	0.37655	0.904383	2.45139	no	0.3102	1	1	1.23988	no
KLHL10	XLOC_020994	17:39981334-40004636	1.31591	1	1	2.48959	no	2.45537	1	1	5.48454	no	0.977539	1	1	1.9691	no	#N/A	#N/A	#N/A	#N/A	#N/A
RP11-358M11.2	XLOC_016696	15:57592562-57599959	1.31571	1	1	2.48925	no	1.57334	1	1	2.97593	no	1.1681	1	1	2.24716	no	0.778105	1	1	1.71488	no
ALMS1-IT1	XLOC_027154	2:73612885-73837920	1.31529	0.4453	0.955932	2.48852	no	0.710552	1	1	1.63643	no	1.62014	0.3225	0.867826	3.07405	no	1.45275	0.40595	0.999777	2.73729	no
CHRNB4	XLOC_017885	15:78915606-79027837	1.31479	0.0051	0.0861936	2.48766	no	2.09829	5e-05	0.00116756	4.28202	yes	-0.648027	1	1	0.638152	no	-0.15735	1	1	0.896671	no
PNPLA1	XLOC_042084	6:36210979-36276458	1.31311	1	1	2.48477	no	2.64717	0.0011	0.0167408	6.26437	yes	-1.10337	1	1	0.465428	no	-1.60981	1	1	0.327641	no
MIR4519	XLOC_018584	16:30844946-30906541	1.31254	1	1	2.48378	no	1.105	1	1	2.15099	no	1.29526	1	1	2.45421	no	0.244858	1	1	1.18498	no
FAM132A	XLOC_002639	1:1177825-1182102	1.31179	1	1	2.48249	no	2.71788	0.00665	0.0706332	6.57905	no	-0.165051	1	1	0.891897	no	-0.0924881	1	1	0.937904	no
ZNF711	XLOC_057349	X:84498996-84528368	1.31169	1	1	2.48232	no	1.94798	0.062	0.355831	3.85834	no	1.09281	1	1	2.13289	no	1.06037	1	1	2.08547	no
MIR34A	XLOC_002743	1:9208124-9211836	1.31108	1	1	2.48127	no	2.04612	0.04885	0.303231	4.12994	no	0.349871	1	1	1.27445	no	-0.755017	1	1	0.592539	no
[truncated: 53,362 more rows]

## Sheet: Heatmap
Heatmap		Top 500 genes that have the largest coefficient of variation based on FPKM (Fragments Per Kilobase of transcript per Million mapped reads)
Gene	Gene id	locus	vector_1	vector_2	Tcf7l1WT_1	Tcf7l1WT_2	Tcf7l1ΔN_1	Tcf7l1ΔN_2	Tcf7l1ΔG_1	Tcf7l1ΔG_2	Tcf7l1*_1	Tcf7l1*_2
CDKN1C	XLOC_008805	11:2904442-2907111	1.73167	2.74477	5.59335	5.9863	6.90354	6.84446	2.61425	3.13891	1.95896	2.45111
RRAD	XLOC_019991	16:66955581-66959547	0.460659	1.94923	6.14079	6.25757	7.42344	7.68147	2.04501	2.10363	1.17805	1.40232
DLL1	XLOC_044310	6:170591293-170716153	2.33181	2.32601	3.8992	4.01804	4.44923	4.35388	2.56373	2.82836	2.44713	2.10222
CCDC88B	XLOC_007994	11:64107694-64125006	2.03969	2.09566	3.63691	3.60197	4.2448	4.31507	2.28724	2.456	2.16717	2.26309
RAMP1	XLOC_028462	2:238767535-238820756	2.60615	2.64811	4.41859	4.89071	4.89376	5.32475	2.15611	3.02928	2.51134	2.69212
MEST	XLOC_045367	7:130126045-130148500	5.48176	4.91195	7.44368	7.28733	8.14499	8.25889	5.46879	5.68996	5.11174	5.39167
MMP9	XLOC_030860	20:44637546-44688789	4.5994	4.4011	8.38555	8.07612	9.37877	9.29986	5.34762	5.49167	4.16875	4.11016
FBLN2	XLOC_033634	3:13573823-13679922	1.77064	0.688207	4.12873	4.6626	4.82987	5.08047	1.30403	2.1618	0.840902	1.16897
C14orf80,CRIP1	XLOC_015156	14:105952653-105965912	5.48599	5.99275	6.99941	7.39563	7.59424	7.85166	5.86748	5.79313	6.00056	6.00519
TIMP1	XLOC_057009	X:47420512-47479252	6.97635	7.09512	8.47207	8.80115	9.55126	10.2946	6.93878	7.25777	6.37161	6.50774
THEMIS2	XLOC_000460	1:28199054-28213196	1.86494	2.24979	3.04538	3.73145	4.07556	4.73298	1.75246	2.29797	1.32996	1.73969
HR	XLOC_048329	8:21971886-21990897	3.6602	3.45208	4.7479	4.97903	5.28954	5.63472	3.51054	3.64114	2.82711	3.16007
SNCG	XLOC_005755	10:88695296-88784489	3.84892	3.49301	5.20033	5.71311	5.84199	6.19874	3.34388	3.95905	2.46469	3.51386
MARCKSL1	XLOC_003077	1:32799431-32801980	4.20888	3.95267	5.08726	6.26878	5.82272	6.91876	4.03846	4.02055	3.432	3.76495
RP11-404P21.2	XLOC_015919	14:96671015-96735304	1.929	2.08662	3.12816	3.96135	3.68941	4.44032	2.35856	2.10543	1.71087	2.31372
BTG2	XLOC_002143	1:203274618-203278730	3.71359	3.98965	4.75528	5.36513	5.43593	6.4688	4.19791	4.24943	3.47477	3.26325
DLX3	XLOC_022550	17:48067368-48072588	1.7562	1.28718	2.67653	2.85274	3.24229	3.57422	1.98596	1.92297	1.23944	1.42025
GATA2	XLOC_035823	3:128198269-128222002	0.296228	0.488073	2.0782	2.36173	3.44294	4.13367	1.23476	0.455933	0.0491568	0.550507
KRT80	XLOC_012117	12:52562779-52585784	3.26651	3.4435	5.39965	6.03025	5.84892	6.71266	4.04714	4.17183	3.29355	3.64548
ZNF323	XLOC_043197	6:28292469-28337051	1.01966	1.22946	2.59963	3.25788	3.59144	4.05204	1.95076	1.91839	1.74001	1.13672
NRARP	XLOC_051593	9:140194082-140196703	0.764609	1.54873	2.19448	2.65178	3.08167	3.25521	1.77053	1.79248	1.40018	1.52527
BDKRB1,BDKRB2,RP11-404P21.8	XLOC_014915	14:96671015-96735304	2.80703	2.32212	3.83853	4.72967	4.34979	5.42568	2.6509	3.37185	2.64674	3.12052
PIK3R3,RP11-322N21.2	XLOC_003265	1:46505811-46651633	1.39579	0.703083	2.1237	3.20501	2.78855	3.79219	1.55311	1.65245	0.795742	1.53319
RP11-1082L8.3	XLOC_049116	8:125842430-125974396	0.394898	0.550477	3.33461	3.61189	3.5416	3.55881	0.818613	1.42368	0.383541	1.34042
C3	XLOC_025562	19:6677714-6737614	6.02993	5.91904	7.33553	7.77349	7.74005	7.99699	5.95365	6.54405	5.48851	5.92018
CTSD,IFITM10,RP11-295K3.1	XLOC_008784	11:1753639-1785255	5.93843	6.29898	7.08131	7.5214	7.19132	7.51963	5.77538	6.34286	5.5972	5.92742
CTSH	XLOC_017890	15:79213399-79241916	2.51599	2.26022	4.24159	4.66625	5.28495	5.87032	1.82467	3.00074	1.80108	1.45799
UCA1	XLOC_024452	19:15937854-15947865	1.85634	1.19346	3.73451	4.55852	4.33199	4.79453	2.49889	2.46147	1.40239	1.70473
ALDH3B2	XLOC_009579	11:67429628-67448671	2.67014	1.63888	3.24031	3.85408	3.68833	3.97033	2.00748	2.88904	1.78635	1.83578
P2RY6	XLOC_008194	11:72975362-73010549	1.86964	1.20091	3.02288	3.29352	3.41796	4.06198	1.7212	2.7012	1.34955	0.923689
PTAFR	XLOC_003024	1:28473459-28520459	3.78806	3.72327	4.62366	4.90408	5.10744	5.42684	2.80313	3.41695	2.3316	2.34266
VASN	XLOC_018287	16:4364761-4475706	1.62104	1.33266	2.70706	2.78034	3.42809	3.54106	0.910901	0.807157	0.343226	0.260387
PLCD1	XLOC_035219	3:38048986-38071253	2.40731	2.61862	3.03611	3.13541	3.25301	3.94266	2.03293	2.05112	1.42732	1.80084
PFKFB4,UCN2	XLOC_035339	3:48555116-48601206	4.77363	4.21356	5.31668	5.44125	5.8379	5.79313	3.71529	4.43667	3.81524	4.07439
S100A3,S100A4	XLOC_004095	1:153516088-153533035	3.70757	3.86632	5.73671	7.09781	6.56149	7.69098	3.44443	4.18486	3.11762	3.82071
PSCA	XLOC_048039	8:143733501-143764142	2.82096	3.27627	4.80549	5.86841	5.39754	6.21091	2.08604	3.18713	1.55434	2.07535
AQP3	XLOC_050678	9:33441151-33447609	3.75408	2.71307	7.37659	7.61416	8.50315	8.95915	2.99857	2.57595	2.56068	2.45099
AP002380.1,C11orf9	XLOC_007937	11:61447904-61634826	2.40924	1.75252	3.10453	3.0433	3.62722	3.71062	1.82353	1.39964	1.56573	1.46168
CCDC69	XLOC_041322	5:150560605-150650001	2.35371	1.51913	2.69355	2.80382	3.22672	3.21835	1.33281	1.35563	1.57417	1.14403
NCCRP1	XLOC_024830	19:39687600-39692524	2.45939	3.17171	3.89975	4.5408	4.52616	5.38616	2.62335	2.62904	1.22043	2.12282
MYH14	XLOC_025087	19:50691442-50813802	1.62753	2.00921	2.85479	3.46516	3.51382	3.88461	1.80318	1.66931	1.00136	1.23781
CRABP2	XLOC_004185	1:156669397-156675612	4.90994	4.14437	5.84593	6.31648	6.56809	6.93909	4.43506	4.62645	3.26294	3.41484
HID1	XLOC_022813	17:72946837-72971823	2.46221	2.61547	3.39789	3.56164	4.01411	3.72099	1.98179	1.87255	1.53253	1.10877
CXXC5	XLOC_039819	5:139026883-139063467	3.99278	3.77546	4.48114	4.90205	4.77817	5.33662	3.31902	3.73395	3.52946	3.93086
KLK6	XLOC_026407	19:51446558-51515385	2.25327	2.23098	4.43286	5.58131	5.99669	7.41111	1.04822	1.6133	0.517326	1.68394
RAB26	XLOC_018225	16:2190803-2204166	1.81787	2.18517	3.29986	3.41641	4.15835	3.81377	2.28001	1.72896	1.58471	1.71149
ENTPD2	XLOC_051580	9:139942549-139948532	1.20916	1.58907	2.23025	2.24188	3.05833	2.8677	1.29484	1.16587	1.32084	0.855511
SLCO4A1	XLOC_031021	20:61272070-61317137	0.776517	1.92224	2.59452	2.704	3.83641	3.89263	2.18133	1.65537	0.693766	0.976657
PDE2A	XLOC_009672	11:72287184-72385635	0.383486	1.36116	3.10276	2.34194	3.43353	3.26884	1.68572	1.37379	0.27274	0.571628
AC092535.1,SPON2	XLOC_037693	4:1160719-1202750	1.00118	1.29964	2.20113	2.15154	2.94238	2.65092	1.1534	1.27405	0.843292	0.649827
CLIP2	XLOC_044931	7:73703796-73820273	3.53747	3.63572	4.34643	4.42217	4.88764	5.03708	3.39287	3.25622	3.33878	3.21536
SAMD14	XLOC_022553	17:48172100-48207246	1.19196	1.13702	1.95626	2.0329	2.52542	2.72495	0.663682	0.55818	0.725558	0.408929
LAT2	XLOC_044930	7:73613981-73644164	3.79434	3.45449	4.75749	5.10723	5.70142	6.17588	2.5951	1.75095	2.12879	1.74273
TJP3	XLOC_024171	19:3708106-3750811	1.98162	2.49124	3.13253	3.23534	4.01647	4.11191	1.35589	1.21717	0.873018	1.3843
RAP1GAP	XLOC_002912	1:21922707-21995801	1.85943	2.14602	2.70401	2.50158	3.17884	2.92045	1.3567	1.4431	1.43479	1.41369
AC104532.2,CAPS,VMAC	XLOC_024218	19:5904851-5915886	2.8151	3.7615	3.93687	3.9056	4.43569	4.49932	2.41181	2.77003	2.41501	2.67872
COL6A1	XLOC_032016	21:47401650-47424964	3.88869	4.22379	4.77697	4.80083	5.46487	5.45104	3.44365	3.51714	3.48929	3.65545
GPSM1	XLOC_050398	9:139221931-139268133	2.74488	3.0811	3.64012	3.62858	4.10066	4.34806	2.53727	1.95139	2.30924	2.27391
SDCBP2	XLOC_031085	20:1290618-1373806	3.05056	3.96043	3.97781	4.16703	4.35609	4.58164	2.73945	2.68812	2.72621	2.82154
WNT9A	XLOC_004838	1:228106356-228135631	1.50312	1.81425	2.49375	2.73925	2.88272	3.40098	0.934162	0.757356	0.292464	1.43857
QSOX1	XLOC_001956	1:180123968-180173165	6.0441	5.63089	6.66832	6.31198	7.39701	7.51385	5.63976	5.61405	5.41753	5.24905
AC009469.1,TNS1	XLOC_030188	2:218664511-218875218	1.92566	1.51585	2.42697	2.07151	3.06127	2.94025	1.50705	1.399	0.764151	1.20343
ATP2A3	XLOC_021691	17:3827161-3867775	1.62072	1.25415	2.77499	2.45423	3.9366	3.62143	1.15104	1.00598	0.509453	0.812654
PODXL	XLOC_046741	7:131185018-131242976	2.77778	1.98207	4.68205	3.44876	5.49342	4.94609	2.09571	1.63261	1.51878	1.90885
SLC6A6	XLOC_033642	3:14444075-14583588	3.31577	3.08197	4.23069	4.3371	4.92655	5.28152	3.19244	2.78983	2.78715	3.00849
AIF1L	XLOC_050319	9:133971844-133998539	1.502	1.36434	2.48136	2.06635	3.53686	3.62785	1.52255	0.999401	0.98604	1.25248
TP73	XLOC_000088	1:3547330-3663920	1.82174	0.839847	2.44321	2.74768	3.02459	3.11053	1.01908	0.943531	1.01705	1.14745
KCNAB2	XLOC_000103	1:5922870-6161253	0.643773	0.267224	2.32184	2.39468	3.01034	2.77023	0.39986	0.400276	0.0986217	0.588958
MMP19	XLOC_012207	12:56137063-56236750	2.71314	2.26217	4.31506	3.75137	5.34827	4.76667	2.16052	1.89786	2.46839	1.839
ALOXE3	XLOC_021781	17:7999217-8022365	1.40339	1.58817	2.72405	2.11766	2.88081	3.08724	1.02403	1.16253	1.53555	0.939001
RET	XLOC_005398	10:43572474-43625799	0.909143	1.20351	1.8313	1.56918	3.47233	3.09853	0.81226	0.825802	0.546196	0.967818
AP000349.1	XLOC_033171	22:24105207-24126503	0.71793	1.10564	1.97426	1.93092	3.27439	2.52165	0.313908	0.705111	0.324212	0.50784
MYO7B	XLOC_027646	2:128293377-128395304	2.18938	1.77106	3.13994	2.65375	3.89105	3.51622	1.50961	1.46207	1.71427	1.71311
MEGF6	XLOC_002683	1:3404379-3528059	0.731461	1.30969	2.26161	2.06061	2.73737	2.09758	0.490242	0.797611	0.537813	1.20609
CNFN	XLOC_026188	19:42891170-42894439	3.37721	3.86739	4.7421	5.04996	6.55809	7.99422	2.85035	3.53287	2.5112	3.83282
HSPA12A	XLOC_007077	10:118423206-118502085	1.88825	1.67267	2.73135	2.80127	3.29271	3.93265	1.29785	1.65296	1.37196	1.79448
AQP1,FAM188B,INMT,INMT-FAM188B	XLOC_044569	7:30692199-30965131	1.44997	1.39019	2.30027	2.41204	4.03254	4.69787	1.30199	1.36999	1.60573	1.30012
ATP1A3	XLOC_026179	19:42470733-42501649	0.36955	0.16021	0.875245	0.861868	2.28004	2.34603	0.249906	0.484396	0.356617	0.823823
CR536603.1,WNT7B	XLOC_033494	22:46316240-46373009	3.61966	3.56343	5.19805	4.65724	5.57137	5.25182	4.14174	3.52736	3.76703	3.32034
C3orf18	XLOC_035392	3:50595461-50623226	1.41788	1.38096	3.55568	3.20829	3.88259	3.90699	2.47083	2.35916	2.22862	1.83021
ITGB2	XLOC_032385	21:46305863-46352271	2.19016	1.85658	3.60838	3.6784	3.75685	3.98225	2.53354	2.81007	2.42385	1.98054
KIF26A	XLOC_015122	14:104604886-104647231	0.389038	1.28819	2.69964	2.50875	2.81213	3.01225	1.63815	1.53774	1.15962	1.30638
PHLDA2	XLOC_008807	11:2949502-2950685	5.85629	5.83623	6.5643	6.91686	7.09598	7.50643	6.09132	5.37684	5.75845	5.26036
ADAMTSL4,AL356356.1,MIR4257	XLOC_001507	1:150521039-150533413	2.25004	1.95917	3.77385	3.30306	4.43473	3.99118	2.87562	2.35028	2.57368	1.98624
PDE4A	XLOC_024317	19:10501809-10580305	1.04534	0.722641	2.50408	2.03695	2.91163	2.52076	1.32368	1.17378	1.40125	0.895621
RAPGEF3	XLOC_012022	12:48099867-48231681	1.8091	1.46665	3.62925	2.9635	3.98744	3.36251	2.3769	1.80585	2.04553	1.00174
PPL	XLOC_019378	16:4932507-5147809	3.20019	2.55582	4.55385	4.63419	4.99194	4.81631	3.58286	3.17668	3.06211	1.84473
PPP1R1B	XLOC_020938	17:37782992-37792879	1.32587	0.769789	3.11187	2.79871	3.59399	3.07494	2.22084	1.6487	1.93506	0.247697
MYEOV,RP11-211G23.2	XLOC_008123	11:69061604-69187279	3.00856	2.02044	3.13872	3.56026	3.57423	4.41086	2.42469	2.48949	2.79511	2.00597
FER1L4	XLOC_031405	20:34146506-34195810	2.95069	1.54647	2.99998	3.21243	3.88573	3.98002	0.830742	1.59546	2.14836	0.954062
CLDN4	XLOC_044923	7:73213871-73247014	4.54207	5.77408	5.68259	6.62428	6.31928	7.55491	5.44944	5.17539	3.71175	4.2897
HES2	XLOC_002708	1:6472477-6484730	1.45274	1.99832	2.12332	2.45305	2.66366	3.30748	1.73626	1.6198	0.770821	1.49199
ALDH3B1	XLOC_008107	11:67776047-67797928	2.5117	3.02148	3.44559	3.74067	4.14265	4.26443	2.25336	2.91032	1.98705	2.62701
ABCC3	XLOC_021201	17:48712137-48769613	1.42333	2.07333	2.49118	3.76037	3.73934	4.34423	1.16465	2.17727	0.00309846	1.29239
CPT1A	XLOC_009604	11:68522087-68611878	1.94562	2.19105	3.06755	3.41252	3.72985	3.83051	2.24616	2.1475	1.7444	2.2456
RASD2	XLOC_032817	22:35936558-35950048	0.0583026	0.654335	2.16774	2.15911	3.10423	3.59439	0.6072	1.00281	0.491771	0.49095
SOCS1	XLOC_019435	16:11343475-11445619	0.484458	1.59602	2.44681	2.98066	3.21535	3.255	1.64237	1.75857	0.660509	1.18319
ARRDC2	XLOC_024507	19:18111940-18142839	1.79892	2.20275	3.02397	4.00833	3.34338	4.59349	2.16037	2.31493	1.74795	1.76088
RP11-465B22.3	XLOC_000034	1:995113-1004735	2.31345	3.4705	3.49339	3.64171	4.05994	4.19777	2.78754	2.17614	1.85123	2.84018
TLE6	XLOC_024153	19:2977443-2995177	1.9942	1.83519	2.62441	3.44905	3.72147	4.1816	2.47736	1.91815	1.62191	1.19367
PGF	XLOC_015747	14:75408536-75422487	1.61335	1.71142	2.26198	2.79257	3.51762	3.69161	2.23699	1.43157	1.57179	0.660308
NR4A1	XLOC_010775	12:52416615-52453291	2.7087	3.37864	3.56596	3.67953	4.31655	4.59463	2.95337	2.69213	2.88257	2.20073
OXTR	XLOC_035022	3:8661085-9005457	0.185727	0.447907	1.07452	1.42431	1.81762	2.87116	1.18626	0.8771	0.514259	0.24018
METRNL	XLOC_021607	17:81037566-81052864	2.43877	3.98221	3.71662	4.10613	4.1316	4.84451	3.29229	2.95627	2.69684	2.40316
PLA2G4C	XLOC_026317	19:48551099-48614086	1.58557	3.40639	2.94548	3.0851	3.37008	3.81692	2.01005	1.98626	1.91165	1.78951
OVOL1	XLOC_008040	11:65554492-65564690	0.737263	2.91157	2.70439	4.04353	3.4243	4.90874	2.81122	2.45388	1.34428	1.64295
RP11-770G2.5	XLOC_009521	11:65554492-65564690	1.2375	2.80656	2.6324	4.02864	3.47258	4.84237	2.81919	2.29558	1.40717	1.39428
HIST3H2A	XLOC_004852	1:228645064-228645560	1.1369	2.37261	2.97786	3.24807	2.93952	3.99299	2.12671	1.71877	1.81707	1.72066
ELF3,RP11-510N19.5	XLOC_002120	1:201951499-201986316	2.26748	3.53717	5.79523	6.82774	5.68593	6.31382	4.02822	4.86255	1.62076	3.07585
TNFRSF18	XLOC_002635	1:1138887-1142071	0.79437	0.888819	2.59051	3.10298	2.95547	3.47432	2.00071	2.22459	0.00832911	0.46379
C10orf10	XLOC_006508	10:45306471-45490172	1.44801	2.37188	3.7777	4.61932	4.42291	4.90592	2.35634	3.81382	1.62701	1.87194
TLR2	XLOC_037435	4:154605271-154627331	0.890727	1.15554	2.90464	3.45904	3.50011	3.93957	1.49488	2.19133	0.718859	1.09328
ISG20	XLOC_017052	15:89179383-89199714	4.1367	4.43916	5.28834	5.83889	5.48833	6.29699	4.0889	5.09738	3.42712	3.84195
SLPI	XLOC_031502	20:43880879-43883205	3.67192	5.3297	7.42105	8.66228	7.90649	9.21983	6.09913	6.77908	3.48029	4.39303
C2,CFB	XLOC_041994	6:31865561-31919861	4.00313	4.58275	7.23301	8.37111	7.54956	8.8289	5.41887	6.83285	4.38616	4.49739
TNFAIP2	XLOC_015099	14:103589649-103603776	5.3805	5.62024	7.871	8.40273	7.75168	8.2597	6.79695	7.17611	5.85718	5.73424
TGM1	XLOC_015312	14:24718319-24733638	1.19939	1.16726	4.42912	6.21324	4.21008	6.37089	3.36952	4.52708	1.75318	0.931895
NDRG1	XLOC_049176	8:134249413-134314265	5.97414	7.08064	8.25897	9.37367	8.43451	8.707	7.33858	8.7234	6.61039	6.88913
KRT16	XLOC_022348	17:39766029-39772151	5.06707	6.31946	8.48127	9.23058	8.79926	9.52261	8.01888	8.44341	6.93863	6.30394
LIF	XLOC_033262	22:30635182-30642907	2.58667	3.13735	5.4014	6.30173	5.76089	6.8539	4.72247	4.1784	3.42093	2.95691
CSF1	XLOC_001238	1:110452863-110473614	2.04997	1.67835	3.93114	4.21539	4.44688	5.21611	3.09074	2.82155	2.53135	1.96609
WNT4	XLOC_002918	1:22446167-22470462	2.43037	1.52858	4.34531	5.2209	4.72285	5.6252	3.40163	3.66416	2.58503	2.04254
NGFR	XLOC_021170	17:47572654-47661189	2.46043	1.24589	4.32238	4.56348	4.96458	5.07585	2.85232	2.87432	3.23093	2.26126
CD74	XLOC_041307	5:149781199-149792492	1.99956	1.12939	2.28282	4.00455	3.31832	4.89795	1.6474	2.75943	1.57239	1.39686
COL7A1,MIR711	XLOC_035340	3:48601503-48632841	6.84765	5.9553	8.17766	8.03924	8.52406	8.22186	6.75912	6.82103	6.73865	6.26457
SERPINA1	XLOC_015896	14:94843083-94857030	1.41626	0.460019	4.41179	4.65293	4.84937	5.34745	2.67366	2.77709	1.82764	0.981283
DGAT2	XLOC_008240	11:75479777-75855266	0.519149	0.521473	2.95949	3.01115	3.12001	3.47756	1.08809	1.39474	1.11481	0.934396
SAMD11	XLOC_000026	1:860259-894767	0.174343	0.840121	2.84322	3.00993	3.17836	2.88993	1.15538	1.26383	0.765509	0.645831
CKB	XLOC_015999	14:103985995-103989448	4.18061	3.90923	5.77426	5.54609	6.63972	6.5344	4.77672	5.07575	4.59801	4.11149
TGM2	XLOC_031440	20:36756781-36795085	2.75619	1.82608	4.25291	3.74472	4.83195	4.51229	2.63284	2.37285	2.4393	1.60645
BAI1	XLOC_048036	8:143530790-143626370	1.52792	0.995188	2.95725	2.90516	3.62062	3.68758	1.28377	1.33789	0.867865	0.539988
DNAJB5	XLOC_049541	9:34989637-34998897	2.69739	2.58002	3.95216	3.77872	4.31389	3.84547	2.80175	2.3997	2.62996	1.92628
NLRP1,RNU7-31P	XLOC_021732	17:5402746-5522744	1.88245	1.28502	3.22713	2.41928	3.17745	3.1863	2.18448	1.72956	1.40043	1.08663
COL6A2	XLOC_032020	21:47518010-47552763	3.2321	3.53864	4.73354	4.60822	5.613	5.71323	3.06533	3.13136	2.76272	2.82724
HAPLN3	XLOC_018002	15:89420518-89438857	1.96513	1.71286	2.83578	2.74492	3.53907	3.82072	1.63557	1.82569	1.61472	1.59814
KCNJ12	XLOC_020672	17:21279508-21323179	0.402056	0.433558	1.52396	1.07213	2.10764	2.45592	0.76511	0.210888	0.588546	0.30878
EBI3	XLOC_024181	19:4229304-4237528	3.26054	2.09523	4.21367	4.38116	4.2709	4.82244	3.0002	3.26383	2.29957	1.05993
MAP3K14-AS1	XLOC_021090	17:43268297-43394414	1.96881	1.11116	2.37623	3.05127	3.07035	3.66654	2.00022	1.73572	1.75262	0.401314
APLP1	XLOC_024760	19:36316865-36370695	2.238	1.23055	3.75116	3.83523	4.21884	4.09669	2.03869	2.1913	2.38152	1.04483
COL18A1	XLOC_032013	21:46825046-46964325	2.3822	1.44176	2.59505	2.95394	3.6035	3.58087	2.11147	2.14263	1.60238	1.5359
C1QL1	XLOC_022441	17:43037060-43045550	1.38497	0.140661	1.42684	2.08691	2.43741	2.99827	0.987496	1.62336	0.735617	0.914802
NPR1,RP11-354A16.2	XLOC_001593	1:153650823-153666468	0.768925	0.33698	1.33401	1.9426	2.10352	2.84738	0.868861	0.821669	0.387605	0.715832
FAM19A3	XLOC_001280	1:113261507-113272160	1.20539	0.13234	2.22918	1.78206	2.63179	2.62587	0.97824	0.527301	0.984772	1.19424
MEIS3	XLOC_026303	19:47906315-47922780	1.88687	2.09466	2.97184	3.11513	2.95989	2.97612	1.20244	1.83773	1.39727	0.154752
SMARCD3	XLOC_046937	7:150929574-150974982	3.7128	3.43759	4.58274	4.42285	4.84457	4.99539	2.49617	3.28327	2.80943	2.94195
CPE	XLOC_037515	4:166282345-166419476	2.67752	2.48068	3.63717	3.72329	4.59664	4.61799	1.42429	2.56084	1.94682	1.78184
CSF1R	XLOC_041303	5:149432695-149493003	2.04638	2.3667	2.92047	3.02619	3.32059	3.43445	0.983627	1.93864	1.27512	1.58373
NDRG2	XLOC_015235	14:21484921-21572881	3.62089	3.31876	3.91349	4.34634	4.74791	5.16193	2.26366	2.82127	3.00743	2.82466
RAB15	XLOC_015632	14:65381078-65569413	2.33292	2.30339	2.51004	2.93953	3.19473	3.93229	1.34778	2.17448	1.19793	1.58699
TLE2	XLOC_025481	19:2997635-3047633	2.623	3.17299	3.08993	3.05599	4.07094	4.11351	1.95515	2.4958	2.49008	2.39744
DHRS2	XLOC_014338	14:24099323-24114848	3.24783	3.26567	4.36271	3.97816	4.9749	4.83896	2.51483	2.16034	2.21445	3.24107
GP1BB,SEPT5	XLOC_032483	22:19701986-19712295	1.57482	1.02759	2.77873	2.35267	3.36688	2.85268	0.51925	0.746141	0.597479	1.37799
DNM1	XLOC_050251	9:130928342-131017527	1.23392	1.07321	2.31822	2.35915	2.76312	2.46831	0.632315	0.669625	0.538628	1.13017
ARVCF	XLOC_033091	22:19863039-20004331	1.90306	2.16125	2.77078	2.93151	3.45278	3.75206	1.9536	1.05333	1.32646	1.4392
PSTPIP1	XLOC_016920	15:77285699-77329673	1.37387	1.00279	1.53877	2.40208	2.9314	3.29818	0.989757	0.257952	0.851711	0.631076
ST6GALNAC4	XLOC_051427	9:130670113-130679317	3.28923	3.02685	3.30534	3.62417	4.02285	4.62776	2.91591	2.70477	2.56958	2.93856
ANXA6	XLOC_041320	5:150480272-150537443	1.53655	1.13129	1.67894	1.6854	2.87478	2.82897	0.822673	0.369282	0.902668	1.22182
PLCD4	XLOC_028291	2:219472487-219528166	1.92998	1.27178	1.47086	1.73778	2.32107	2.70908	1.10544	0.273886	0.0774344	0.600555
SLC44A4	XLOC_043330	6:31830968-31846823	3.02486	3.05655	2.5033	3.36449	3.314	4.00802	1.64022	1.52635	1.65833	1.80335
EEF1A2	XLOC_031691	20:62119365-62130505	5.43067	5.03409	5.72847	5.55065	6.09251	5.78453	4.28426	3.67288	4.09296	3.95894
BAI2	XLOC_003067	1:32192644-32230494	2.69744	2.03457	3.41386	3.08987	3.76435	3.77656	1.70229	1.47715	1.81434	0.930934
COL1A1	XLOC_022559	17:48260649-48278993	2.94768	1.80846	2.37373	2.71393	3.49462	3.47254	1.68392	1.50542	1.14759	1.15762
ECM1	XLOC_001505	1:150480535-150486265	5.70072	5.45573	5.37119	5.12159	6.16793	6.06659	3.92686	3.96444	3.97051	4.47476
C10orf54	XLOC_006712	10:73156690-73575702	3.75975	3.89136	3.46362	3.61072	4.38382	4.48178	2.17414	2.27567	2.20935	2.75224
IL11	XLOC_026539	19:55875753-55889612	3.57096	3.41465	3.32275	3.57592	4.41743	4.75612	2.52058	1.95389	1.94198	2.28001
SEC14L6	XLOC_033271	22:30918787-30942741	1.83022	2.45003	2.33208	1.77298	2.68717	3.05915	0.996425	1.22081	0.464041	0.918959
SERPINE1	XLOC_045153	7:100770369-100782547	10.0377	10.09	10.2701	9.73462	10.7027	10.23	9.27339	9.10486	8.91176	8.92649
CAPN5	XLOC_008256	11:76777978-76837201	2.1398	1.68205	2.86878	2.5328	3.6938	3.35997	0.383276	0.468886	0.730653	0.512793
NACAD	XLOC_046044	7:45120022-45132068	1.60187	0.757441	1.63188	1.25613	2.60108	2.50613	0.142583	0.485262	0.318114	0.2027
LRP1	XLOC_010904	12:57482676-57607134	2.89001	2.30754	2.84279	2.42218	3.60792	3.07678	1.23959	1.07856	1.27831	1.34418
RP11-1094H24.4	XLOC_021184	17:48127712-48133267	2.60762	2.99709	3.30954	2.94561	3.79534	3.48796	1.5501	2.04689	1.8239	2.03
CST6	XLOC_008052	11:65779311-65780976	5.91034	6.06942	5.39179	6.11423	6.11139	6.66232	4.61669	5.01433	4.36514	4.26311
SULT2B1	XLOC_025030	19:49055331-49102682	3.94754	3.6897	3.81536	3.83343	4.63373	4.89307	3.31836	2.98266	2.50409	2.0351
FLNC	XLOC_045334	7:128470430-128550773	4.75193	4.19558	4.95027	4.19643	5.80768	5.43383	3.72791	2.81093	3.55675	2.90524
CTD-2527I21.4,FXYD1,FXYD7	XLOC_024728	19:35615416-35645204	1.23838	1.27432	1.94652	0.667511	2.57659	2.06039	0.991332	0.564154	0.477024	0.27739
PPIF	XLOC_005701	10:81107224-81115093	6.48548	7.32252	6.97308	7.13632	7.83223	8.24125	6.02688	5.26577	6.28426	6.57275
HPCAL1	XLOC_026685	2:10443014-10567743	3.88057	3.86203	4.36885	4.20237	5.06609	5.1996	3.50196	2.81343	3.40216	3.46403
RHOB	XLOC_026754	2:20646834-20649200	5.26834	6.13234	6.17678	5.69999	6.79665	6.46808	4.82719	3.98114	4.70285	4.95453
AJAP1	XLOC_000098	1:4714791-4843850	2.24318	2.88191	2.81701	2.74845	3.30058	3.65331	1.93711	0.870763	1.56116	1.6339
LRRC8E	XLOC_024256	19:7953389-7968427	1.52049	2.29753	2.11301	1.63752	2.40926	3.0881	1.32573	0.99358	1.23001	1.33564
HIST1H2BK	XLOC_043170	6:27106072-27114619	2.8339	3.60977	4.04788	4.16887	3.8954	3.9732	2.54344	2.47911	2.38185	2.33622
ZNF467	XLOC_046912	7:149461270-149470598	1.93578	2.36311	3.14101	2.56694	3.18141	2.73726	1.7252	0.966017	1.71032	1.37633
SEMA7A	XLOC_017821	15:74701629-74726808	3.81149	3.33117	3.41654	4.14271	4.04504	4.71147	3.02911	2.4729	3.03036	2.91007
MTHFR	XLOC_002771	1:11821843-11908402	1.54215	1.14938	1.12812	2.23065	1.87869	2.41914	0.443416	0.856468	0.90073	0.540652
AC009133.19,QPRT,RP11-368N21.4,SPN	XLOC_018544	16:29674299-29710020	3.57572	2.67974	3.21603	3.29182	3.84142	3.88962	2.16711	2.40654	2.62854	2.87664
MIR1287,PYROXD2	XLOC_006954	10:100143321-100175478	3.21739	1.71691	3.05657	2.85322	3.30867	2.96938	1.78764	2.26107	2.05986	1.64322
AP006621.8	XLOC_008768	11:818901-842545	2.60131	2.62781	2.34609	2.62186	3.19674	3.13788	0.68568	1.86367	1.70001	2.60015
KLK5	XLOC_026406	19:51446558-51515385	5.44651	5.73633	5.7659	6.5406	6.27546	7.07613	4.25035	5.29954	3.54164	4.76421
CTB-147C22.8	XLOC_025104	19:51446558-51515385	2.24482	2.61014	2.67186	3.64063	3.36004	4.281	0.0944793	1.41249	0.273206	1.62308
ARRB1	XLOC_009719	11:74971170-75062873	2.22167	2.31825	2.21877	2.83807	2.6718	3.70771	1.0581	1.94899	1.44033	1.83042
SECTM1	XLOC_022960	17:80278884-80291950	3.07145	3.44392	2.73162	3.97112	3.87648	4.99378	2.09665	2.45849	1.07806	2.63956
AL645941.1,HLA-DMA,HLA-DMB	XLOC_043363	6:32902405-32949282	1.8754	1.39434	1.02992	2.46132	2.86384	2.8765	0.329158	1.34273	0.540156	1.26757
TSPAN10	XLOC_021559	17:79523910-79615779	0.805383	1.6398	0.478682	1.82965	1.75314	2.11613	0.248268	0.931093	0.163202	0.482156
ACOT11,RP11-240D10.2	XLOC_000847	1:55007929-55104865	3.50046	3.11627	1.83395	2.86474	3.4598	4.07384	1.50249	1.54605	2.29056	2.48127
ASS1	XLOC_050309	9:133320093-133376661	6.98726	7.22372	7.82311	8.65716	8.12029	8.64861	7.26486	8.36685	6.67153	7.09983
LGALS7B	XLOC_024822	19:39279829-39282395	6.18927	6.16091	6.77112	7.65635	6.98722	7.58721	6.21552	7.37991	6.09233	6.23738
KLK7,KLK8,KLK9	XLOC_026408	19:51446558-51515385	4.6728	5.34475	5.59896	6.48558	5.90598	7.31739	5.06153	5.84754	4.09982	4.86529
IL1RN	XLOC_027556	2:113864790-113891593	2.95421	3.16636	3.75135	4.40511	4.02377	4.85689	2.94024	3.62258	2.27491	2.75186
KRT15	XLOC_022343	17:39669994-39678781	2.16216	4.10218	4.18337	6.13978	4.71645	6.49024	4.05569	5.19308	2.45685	3.42804
FOS	XLOC_014767	14:75745471-75748933	2.84799	4.19329	4.02084	4.64708	4.45633	5.02717	4.03231	4.27877	2.44519	3.42354
KRT6B	XLOC_012129	12:52840434-52845910	1.69426	2.91563	3.73892	4.36915	3.87492	5.06316	2.86407	3.32835	1.66233	2.88311
IGFBP6	XLOC_010800	12:53491219-53496129	6.35355	6.54989	6.27807	7.22183	6.61797	7.72443	5.65697	6.72912	5.32424	5.87466
KLK10	XLOC_026409	19:51515994-51523431	3.82955	4.32074	4.33698	4.9284	4.75566	5.3304	3.49784	4.47024	3.027	3.80759
KRT19	XLOC_022344	17:39679868-39684560	4.84116	5.49001	4.88988	6.21237	5.86929	6.70036	4.1794	5.64634	3.82762	5.10221
ABHD6	XLOC_034014	3:58223232-58281420	2.31244	2.2119	1.95833	2.83628	2.33679	3.2429	1.60717	1.94682	1.26334	1.84461
IER5L	XLOC_051455	9:131937834-131972827	2.47059	2.23649	2.35375	3.14837	3.31275	4.11361	2.2271	2.68639	2.24168	2.79067
DUOXA1	XLOC_017522	15:45384847-45493373	0.814887	1.20022	1.02699	2.37468	1.90678	2.72348	0.684666	1.18775	1.43823	0.932976
AGAP11,BMS1P3,C10orf116,FAM25A,RP11-96C23.11	XLOC_005756	10:88695296-88784489	5.64552	6.55476	6.51028	7.0009	7.49227	8.14922	4.80944	4.69072	4.42332	5.25963
PDGFB	XLOC_033393	22:39619363-39640756	4.50412	5.12982	5.3032	5.40217	5.66878	5.97314	4.54138	3.83636	4.32478	4.30826
SAPCD1-AS1,VWA7	XLOC_043322	6:31707724-31745108	2.75338	2.56219	3.16077	3.51413	3.8325	3.67883	2.16845	1.89236	1.87196	2.66987
CALML5	XLOC_006204	10:5540657-5541533	4.82544	6.09666	5.43855	6.35214	6.49702	7.23965	4.89752	4.78897	4.67909	5.96592
HMOX1	XLOC_032815	22:35776341-35790207	2.74612	3.96331	4.14849	4.88263	6.37567	7.89337	2.42447	2.89641	2.14404	3.1913
TIMP3	XLOC_032800	22:32908538-33454358	4.35869	4.70785	4.92162	4.87235	5.55701	5.79308	4.31198	4.72122	3.64441	4.02598
Z98256.1	XLOC_033308	22:32908538-33454358	4.20693	4.87824	5.23803	5.05891	5.6002	5.33986	4.33735	4.82584	3.77666	4.01958
BX470102.3	XLOC_001587	1:153506078-153508720	2.71807	2.78431	2.94904	3.6946	3.44139	3.33991	2.3446	2.57531	2.06425	2.38667
HSPA2	XLOC_014661	14:64854748-65009955	2.93511	2.63541	2.53439	3.05755	3.5408	3.54237	1.22624	2.39894	0.95599	2.43791
DUSP1	XLOC_041468	5:172185228-172204777	3.73189	5.51514	4.89346	4.85651	5.36517	5.5275	4.40227	3.96881	3.34699	3.93871
PLEKHA6	XLOC_004626	1:204187972-204463910	4.00842	3.76154	4.88425	4.60219	5.08562	5.3212	3.87403	3.86722	4.03783	3.7428
TMEM125	XLOC_000676	1:43735664-43739673	1.07512	1.74228	1.4006	1.95068	2.40554	3.0941	1.57621	3.11889	0.484685	1.11094
C15orf48,HMGN2P46,MIR147B,RP11-519G16.3	XLOC_016601	15:45722726-45878488	2.7075	3.93808	4.80174	6.2657	4.80163	6.2031	4.70706	5.27545	0.74041	2.89793
RP11-402P6.11,RP11-402P6.9	XLOC_058392	X:70882844-71091534	3.16259	3.48194	4.09529	4.72845	4.43174	5.84487	4.12716	3.91117	1.53496	3.04912
NCF2	XLOC_004482	1:183430008-183567381	3.4695	3.80869	4.43071	4.66426	4.9014	5.46104	3.8049	4.13277	2.53898	3.40911
WFDC2	XLOC_030845	20:44095909-44110172	2.71978	2.87388	3.70487	5.96627	3.79348	5.73934	2.75115	4.62123	1.49255	3.04054
RARRES3	XLOC_007971	11:63304280-63313934	2.10008	1.88963	3.06886	3.90441	3.46234	3.90151	1.20207	3.20154	1.18953	1.72537
CPA4	XLOC_045362	7:129932973-129964020	3.25994	2.89478	5.10591	6.07528	4.83028	4.83054	3.53954	4.5708	1.73311	3.00702
C19orf81	XLOC_025095	19:51124563-51222707	1.05817	0.533603	1.28506	2.65551	2.93366	3.21011	1.98445	2.5966	0.224361	2.38855
AF274855.1,GABRE,MIR224,MIR452	XLOC_058914	X:151121595-151143152	1.45985	1.10644	2.20615	4.8603	5.0907	2.60034	2.55645	2.85866	1.45136	1.87524
EFEMP2	XLOC_009523	11:65590492-65641063	0.41698	0.823692	2.05288	1.91809	2.76738	1.83949	1.47906	1.39757	0.68454	1.07272
RP11-521C20.4	XLOC_016500	15:40331473-40359616	0.879659	1.62906	2.80416	2.93225	2.59025	1.674	0.912612	1.90836	1.14834	1.74375
CTB-50E14.6	XLOC_024911	19:42901279-43156171	1.68234	4.49646	4.30416	4.94259	5.89587	5.44715	3.84348	0.880544	3.35724	2.1535
DUSP8	XLOC_008777	11:1575273-1620866	0.21661	2.00364	2.36748	2.22087	2.97278	2.99777	2.39601	1.00652	1.58288	0.682717
ARC	XLOC_049217	8:143692404-143697020	1.32746	2.83503	2.7237	2.10336	3.41934	3.83237	3.01699	1.2148	1.87128	0.827648
FGFR1	XLOC_048479	8:38268655-38326352	0.393229	1.53369	2.2186	2.04803	3.01412	2.63592	1.26424	0.798009	1.09647	1.73965
MIR3615,SLC9A3R1	XLOC_021429	17:72666716-72765492	5.37981	4.95266	4.95438	4.80366	6.54079	5.00125	4.68937	4.68787	4.77692	4.73932
MIR200A,MIR200B,MIR429	XLOC_000036	1:1098196-1105719	0.602229	0.561986	0.5709	0.638686	2.88146	0.719587	0.303225	0.712869	0.384072	0.35834
FAM89A,MIR1182	XLOC_004899	1:231154511-231175992	2.46655	2.35601	2.62083	2.54455	2.24988	5.40191	2.95248	2.938	2.7982	2.36728
DGCR6	XLOC_032468	22:18893540-18924066	0.956213	0.331178	0.877257	0.696546	1.47067	2.86096	0.896326	0.706535	0.85243	0.080453
CLHC1	XLOC_028949	2:55401926-55462989	1.29671	1.75138	3.25132	1.45626	2.43414	3.86527	1.61748	1.41059	3.01016	0.758525
RP11-110I1.5	XLOC_010096	11:118868851-118901616	3.09756	1.87375	3.03766	1.88124	2.88677	4.04027	1.96813	1.3674	2.49459	3.16514
OAS2	XLOC_011355	12:113344581-113455556	5.38456	4.41062	6.03761	6.88376	6.18168	6.85132	6.16304	7.08173	5.53781	5.04733
CMPK2	XLOC_028574	2:6980700-7038370	3.27479	2.30279	3.61186	4.67349	3.88851	4.67209	3.91558	5.17682	3.39114	3.13136
MX1	XLOC_031941	21:42792230-42831141	6.70941	5.73674	6.91889	7.74301	7.19504	7.86772	7.15551	8.19752	6.85579	6.33772
OAS3	XLOC_011354	12:113344581-113455556	5.95204	5.20115	6.34013	6.90923	6.3291	6.98372	6.30861	6.99084	6.09008	5.91898
IFI6	XLOC_003010	1:27992571-27998729	8.26996	8.18176	9.43535	10.303	9.6285	10.1684	9.1885	10.2737	8.73461	8.69326
HERC6	XLOC_037072	4:89299890-89364263	4.36549	3.5585	4.44836	4.98173	4.65492	5.50121	4.35493	5.03607	4.03589	4.17392
ISG15	XLOC_000032	1:948802-949920	8.88623	8.7235	9.79628	10.445	10.1507	10.7925	9.34716	10.3475	8.99078	8.79821
STAT1	XLOC_029997	2:191745522-191885686	6.95831	6.33799	7.26568	8.01105	7.5115	8.03979	7.10855	7.97254	6.89375	6.51064
IFIT1	XLOC_005788	10:90973325-91180758	7.3397	6.2056	6.87298	7.79315	7.37341	8.09633	6.97813	8.44473	6.82486	6.88967
OAS1	XLOC_011353	12:113344581-113455556	5.62234	5.14356	5.63024	6.38062	5.62776	6.61759	5.57877	6.81183	5.30231	5.30312
IFIT3	XLOC_005785	10:90973325-91180758	6.50453	5.55163	6.37514	7.17672	6.68208	7.40384	6.87445	7.90652	6.77215	6.38179
IFI44L	XLOC_001008	1:79085606-79114701	4.11229	2.43475	3.94474	4.59007	4.04816	4.49446	4.23597	5.31244	3.90072	3.95495
RSAD2	XLOC_026656	2:6980700-7038370	4.04547	3.72457	5.49379	6.30088	5.63297	6.63238	5.17472	6.95834	4.06865	4.6147
HERC5	XLOC_037073	4:89378267-89427314	3.97799	3.15423	4.39056	4.76525	4.73837	5.0693	4.43103	5.33076	3.97508	3.85089
LINC00514	XLOC_018256	16:3038961-3052408	3.92869	3.53458	4.29814	4.64053	4.67619	4.92608	3.42352	4.65951	3.67077	2.63919
IFIT2	XLOC_005784	10:90973325-91180758	5.26265	4.66763	4.97702	5.94459	5.06909	6.05517	5.53237	6.88027	5.06899	5.25677
FGFBP1	XLOC_037822	4:15937191-15940363	6.80345	6.45772	8.43966	9.13646	8.44307	8.93787	7.72316	8.62154	8.10635	7.71492
LTB	XLOC_043309	6:31548301-31550299	5.49248	4.14035	7.90955	8.12612	7.53924	7.90295	6.93628	6.96766	6.68822	6.2306
AC004791.2	XLOC_025771	19:15962786-15975734	2.05267	0.910318	3.19968	2.94337	3.36393	3.31336	2.63599	3.12659	2.30777	1.92241
PLAC8	XLOC_038217	4:84011200-84058228	1.8497	0.189426	3.27084	2.41861	2.65467	2.35337	2.05408	2.31602	1.72589	0.0759844
GBP1	XLOC_003585	1:89518001-89531043	3.89966	3.31144	4.03729	5.28357	4.10768	4.96899	3.85988	5.0947	3.45105	3.78603
RTP4	XLOC_034876	3:187086119-187089864	0.419302	0.281977	1.49939	2.73718	1.82022	2.83896	0.837588	2.4275	0.0687946	0.850503
TNFSF10	XLOC_036168	3:172223297-172241297	2.77542	1.67058	3.69381	4.88034	3.81762	4.34597	3.19814	4.97229	2.95504	3.01701
ETV7	XLOC_043418	6:36321775-36458920	2.31322	1.20285	2.3748	3.39381	2.8974	3.72809	2.31227	3.38408	2.06847	1.32336
CXCL10	XLOC_038160	4:76932336-77033955	1.75803	1.3571	3.0008	5.07661	3.54168	5.69012	3.52224	5.37351	3.06752	3.5434
CXCL11	XLOC_038161	4:76932336-77033955	2.4092	1.56755	2.7196	4.41432	2.94881	4.88166	3.10171	4.1501	2.63626	3.24261
OR56B1,TRIM22	XLOC_007367	11:5684424-5959849	3.84206	2.99042	4.52712	5.52087	4.82285	5.64515	4.83816	6.06183	4.6905	4.09986
AC005702.1,AC005702.2,AC005702.3,AC005702.4,HEATR6,MIR4737	XLOC_022657	17:58118567-58156292	3.49935	3.65813	3.64368	5.87582	3.54018	3.54905	4.00718	8.03551	3.96062	3.71476
RP11-761I4.1,STARD5	XLOC_017912	15:81451915-81616524	3.3338	3.00252	3.79784	4.76242	3.49992	4.15598	4.32013	5.23636	3.8	3.10012
IGFL1	XLOC_024987	19:46732220-46734500	2.4242	4.05153	4.42338	7.73788	2.95596	5.8227	5.3479	7.38402	3.28857	5.19207
S100A9	XLOC_001585	1:153330329-153333503	6.72836	7.61386	10.2625	11.2866	10.3994	11.1374	9.39167	10.8452	7.31797	8.71383
RNA5SP334,SAA1	XLOC_007511	11:18287720-18291524	2.79911	3.45545	5.46137	7.45328	5.2567	7.43363	5.2163	6.81242	3.1285	4.63357
S100A8	XLOC_004086	1:153362507-153363664	1.95276	4.48101	6.78431	9.30769	6.09032	8.28828	6.99843	8.73597	3.62484	5.95818
C1R,C1RL	XLOC_011663	12:7187512-7275097	4.12611	3.66976	4.88296	6.36162	5.09688	6.03966	4.7466	6.36303	4.08078	4.4359
PDZK1IP1	XLOC_003280	1:47649264-47656716	2.31764	2.50243	5.40561	6.27492	5.23813	5.83958	4.66387	5.78143	2.72973	2.41169
LCN2	XLOC_050249	9:130911349-130915734	0.895202	1.28094	5.36187	6.29193	5.60078	6.40534	4.11699	5.32794	2.08503	0.808088
SOD2	XLOC_044237	6:160100095-160210781	6.05917	6.8645	8.5607	9.14865	8.51962	9.24039	8.19088	8.83998	7.12922	7.12441
SLC2A3	XLOC_011679	12:7917811-8250367	0.399926	0.786002	2.26327	3.47933	2.17969	2.63628	2.41449	3.40928	1.71398	0.468333
KRT7	XLOC_010782	12:52626303-52715182	3.25937	3.24949	4.82264	5.56318	5.04744	5.84325	4.07736	4.06788	3.92305	3.58706
KRT31,KRT34	XLOC_022334	17:39533901-39553844	1.63588	1.93861	3.19008	4.05865	3.50829	4.90692	2.97604	2.86185	2.37266	2.47133
CLDN1	XLOC_036308	3:190023489-190040264	1.38348	3.42132	4.79519	5.79074	4.53193	6.25035	5.05382	4.82307	3.87713	3.66892
NNMT	XLOC_008511	11:113930314-114227293	4.14321	3.58997	5.60511	6.37505	5.32815	5.97324	5.40495	6.58111	5.29869	4.33653
HEG1	XLOC_035784	3:124684553-124774971	3.24614	3.35342	3.51023	3.85544	3.44833	3.78031	3.55153	4.34802	3.48481	3.29834
CCL5	XLOC_022206	17:34195970-34212867	5.30544	5.20218	5.81206	7.3962	5.67403	7.20036	6.1933	7.14343	4.95242	5.3356
RP11-79H23.3	XLOC_047639	8:79578281-79846109	0.0458483	0.81013	1.05773	2.59732	1.89469	2.84533	2.15576	2.93034	0.486725	0.366532
ROM1	XLOC_007956	11:62369649-62382592	1.49663	0.240644	2.18771	3.09402	2.74446	1.64309	1.1007	2.29031	0.954487	0.788594
ABCG1	XLOC_031951	21:43619798-43720903	0.783809	0.635522	4.41628	3.64516	4.75723	4.0365	3.62234	2.49539	3.51924	0.675852
ABCA1	XLOC_051214	9:107543282-107691173	1.31099	1.30279	2.93502	2.78178	3.13392	2.59359	2.7042	1.8204	3.02851	1.53546
CSF3	XLOC_020950	17:38171613-38174067	2.50167	2.12281	4.27186	3.26431	4.11301	3.47624	4.53327	2.79835	3.77448	2.5422
ULBP1	XLOC_042804	6:150285083-150294844	0.388686	0.703871	1.47305	1.65788	2.28227	2.40582	2.34351	1.20321	2.09832	0.729583
VNN1	XLOC_044022	6:133002638-133035188	0.942368	0.754939	2.00896	1.67351	1.74556	2.1328	1.96541	1.30664	1.13712	1.07715
CCL20	XLOC_028361	2:228678557-228682272	2.28239	2.79096	5.91578	5.25485	5.268	4.82984	5.71527	4.53093	4.5977	3.49527
IL6	XLOC_044486	7:22765013-22771621	2.83555	3.32402	5.13857	5.46539	4.74502	4.9531	5.5941	4.73724	4.43367	3.81649
NIPAL4	XLOC_039980	5:156687131-157002783	1.07766	1.17173	3.358	3.09075	2.70559	2.67806	3.45649	2.97653	2.74403	1.88081
SORCS2	XLOC_036499	4:7194264-7744554	0.616207	0.880764	2.94243	2.03351	2.51525	2.93146	1.71893	2.28319	2.22813	0.219661
RP4-792G4.2	XLOC_003420	1:63786554-63790797	0.236168	0.523642	2.23864	1.96363	1.91578	1.71617	0.732677	1.6297	0.852023	0.100386
RP11-66B24.4	XLOC_017185	15:101389765-101626271	1.65568	0.615445	3.78974	3.73737	1.65226	1.56691	2.71847	2.13782	3.24074	1.36861
SLC25A27	XLOC_042209	6:46620672-46703430	1.4577	0.307382	2.45619	2.06191	1.80874	1.06133	2.39082	2.25524	1.17956	1.76214
RP11-66B24.4	XLOC_017182	15:101389765-101626271	1.47835	1.01432	2.93255	3.77648	1.3132	1.68038	3.44418	2.93599	3.06774	1.91458
RN7SL1	XLOC_014500	14:50043389-50081390	6.8576	7.49757	8.19709	8.07434	8.50405	9.38477	9.68609	7.94324	8.91118	8.23334
RN7SL2	XLOC_015487	14:50329270-50329567	6.61659	7.03745	7.97338	7.74052	8.23713	9.08052	9.62241	7.67895	8.65894	7.82664
Metazoa_SRP	XLOC_015485	14:50320335-50320632	2.77013	3.17565	4.15668	3.66398	4.94955	4.82391	5.83468	3.41969	5.36028	3.70979
PTGS2	XLOC_004509	1:186640922-186649559	2.96283	4.37377	6.12891	5.02905	6.09155	5.66587	6.19545	3.67327	6.2066	4.04475
RP11-329L6.1,SNORA76	XLOC_021335	17:62223329-62223836	1.26778	1.28105	6.25187	7.44931	6.572	7.60816	7.18094	6.64318	6.41308	4.66575
EDN1	XLOC_041681	6:12261522-12297427	2.22559	2.31915	3.45349	3.78149	3.56159	4.35528	4.18249	3.00583	3.86357	2.64578
AC022596.6	XLOC_021891	17:16721288-16725977	8.83717	7.95492	10.8752	10.4506	11.1536	10.6317	10.0239	10.3335	9.63772	8.19848
KRT16P5	XLOC_021971	17:20352707-20603227	4.51607	3.26145	6.85799	6.36031	7.1439	6.46435	6.13534	6.27762	5.73025	4.0294
LGALS9B	XLOC_021966	17:20352707-20603227	1.43846	0.919912	3.46682	2.7034	3.48416	2.86592	3.173	3.22635	2.82153	0.845863
LGALS9C	XLOC_020590	17:18380050-18398259	1.28522	0.587288	2.93292	2.44337	3.10508	2.79182	2.58193	3.05188	2.88454	0.416094
SUSD3	XLOC_049951	9:95820981-95847420	1.78937	0.728791	3.08951	3.22651	3.69547	3.57598	3.04821	3.31889	2.78012	0.443766
AC004383.4,MIR424,MIR503	XLOC_058779	X:133677184-133680930	3.40626	2.07337	4.55348	4.17517	4.94698	4.24812	4.26603	3.9163	5.29178	2.80982
SLC24A1	XLOC_016787	15:65903703-66184329	0.0715842	0.116485	2.29258	1.82014	2.49946	2.32559	1.88363	1.06701	1.1726	0.783079
HEPHL1	XLOC_008378	11:93754526-93846917	2.11222	3.81851	3.92572	5.06363	3.92721	4.29764	3.1389	4.37668	2.17863	3.23134
FBXO32	XLOC_049100	8:124510128-124560611	1.63258	4.04965	3.48276	4.48511	3.01755	3.72069	3.0923	4.91851	1.85199	3.52512
MIR210HG	XLOC_008757	11:565659-568457	1.15071	2.23271	1.53723	3.13331	1.59144	2.42309	0.559462	3.3377	0.550851	2.28524
MATN2	XLOC_047771	8:98881067-99058697	2.63069	2.3271	2.64799	3.65713	2.18131	2.80659	2.49599	4.1222	1.7344	2.05179
DPP4	XLOC_029794	2:162848558-162931679	1.42746	1.50301	1.95573	3.39891	1.53476	2.46447	1.88094	2.85547	0.0283428	2.07954
MIR135B	XLOC_004642	1:205342379-205438152	1.04812	0.979499	0.817893	2.61815	0.741816	1.03405	0.740444	0.992522	0.0297002	0.904781
TAGLN	XLOC_008538	11:117070036-117103268	3.68519	4.04818	3.86073	5.34421	3.9901	5.80881	4.37716	4.56554	3.87995	3.88233
RP11-356I2.2	XLOC_044078	6:138143882-138150615	0.744669	1.1576	1.28796	2.81069	1.52558	1.90322	0.957305	1.74469	0.754665	0.742256
-	XLOC_038111	4:70296655-70296754	7.65919	10.4345	9.66518	8.24365	7.99741	10.4641	10.2339	8.6481	8.74978	8.36209
-	XLOC_024745	19:36066505-36066635	5.26766	9.609	8.27964	7.41106	7.1393	9.12546	8.6086	7.99038	7.91392	7.83053
-	XLOC_012833	12:127650865-127650988	5.8529	9.39374	8.22555	7.04217	7.45906	8.99296	7.99228	6.93664	7.42755	8.07405
-	XLOC_056980	X:44654076-44654166	11.4047	13.6239	11.6918	11.3965	11.4964	13.8981	13.0913	11.5867	13.1352	10.9588
ADAMTS1	XLOC_032141	21:28208605-28217728	5.01486	6.65076	6.97519	5.80046	7.05716	6.0525	6.18386	5.03989	6.08017	5.95451
GAL	XLOC_008114	11:68451246-68458643	1.4388	2.62233	2.41634	2.70646	4.17089	4.55351	2.73299	1.83961	2.53657	2.75918
RP11-521L9.1	XLOC_020046	16:68877442-69119353	1.80213	0.935452	1.72336	0.359128	2.02825	2.5004	2.87314	1.10802	1.16254	2.11476
FAM73A,RNA5SP21	XLOC_001000	1:78245308-78345369	2.83605	2.96465	6.95134	2.29253	2.65454	2.3697	2.59639	2.60768	2.38019	2.71123
RP11-701H24.4,SNHG14,SNORD115-13,SNORD115-26,SNORD115-46,SNORD115-7,SNORD116-22,SNORD116-28,SNORD116-4	XLOC_016291	15:25068793-25684231	2.83453	2.05937	6.1968	2.37261	2.5741	2.07205	2.59107	2.46858	2.61584	2.61824
HSPA1A	XLOC_041990	6:31777395-31785723	6.5724	7.37405	6.11487	6.1324	6.2465	6.12877	5.43467	6.04298	4.62738	6.57331
HSPA1B	XLOC_041991	6:31795511-31798031	5.92686	6.50206	5.64703	5.50194	5.58261	5.37438	4.94974	5.49765	4.25418	5.76121
HSPA8,SNORD14C,SNORD14D	XLOC_010135	11:122928196-122933938	10.0607	10.207	9.31566	9.99416	9.83289	10.2688	8.76845	10.0296	8.45127	10.4439
SLAMF7	XLOC_001732	1:160709036-160724611	2.75986	2.79234	1.58686	1.8414	2.40186	2.84529	0.994486	0.96899	0.686738	1.90047
ANXA9	XLOC_001516	1:150953906-150980851	2.53021	2.43413	1.28444	2.30553	1.88916	2.51813	0.638593	1.51763	0.574596	1.82212
CENPT	XLOC_020016	16:67840667-67906470	6.5023	6.45627	4.72789	4.97269	5.10284	5.42	4.62869	4.75696	4.79304	5.47764
C1orf116	XLOC_004666	1:207191865-207206101	4.80282	5.4543	3.36945	3.77886	3.60123	4.19371	3.73364	3.88586	3.79414	4.55994
NEFL	XLOC_048364	8:24808467-24814624	3.39917	3.57534	0.811833	1.7992	1.71196	2.41719	0.687768	1.78507	0.572502	3.16389
RP11-295G20.2	XLOC_004908	1:231656635-231702270	5.07953	4.98183	3.34251	3.53605	3.32526	3.56415	3.65535	3.72443	3.60254	4.29649
RP5-857K21.10,RP5-857K21.11,RP5-857K21.14,RP5-857K21.7	XLOC_000016	1:536815-659930	5.3245	6.56675	4.77739	5.09179	4.71107	5.7222	4.48733	5.22699	4.9175	5.52561
J01415.1,J01415.13,J01415.14,J01415.15,J01415.16,J01415.2,J01415.21,J01415.23,J01415.3,J01415.4,J01415.6,J01415.7,MIR4485,MT-ATP6,MT-ATP8,MT-CO1,MT-CO2,MT-CO3,MT-CYB,MT-ND1,MT-ND2,MT-ND3,MT-ND4,MT-ND4L,MT-ND5	XLOC_056687	MT:0-16569	2.85415	3.11694	1.49892	1.85197	1.62409	2.35738	1.47015	2.67996	1.33287	2.80179
IL18R1,IL1RL1	XLOC_027434	2:102927961-103015218	2.94152	4.30112	2.84475	2.96646	2.99401	3.5051	3.04882	2.35108	2.45499	2.92648
GPRC5A,MIR614	XLOC_010453	12:13037747-13070871	6.06884	7.39841	5.51108	5.70556	5.35199	6.13496	6.09899	5.96153	5.89166	6.02125
DUSP4	XLOC_048405	8:29190580-29208185	5.60855	6.1246	4.13449	3.54071	4.22366	3.84497	4.57421	3.56378	5.01507	5.34958
RP5-977B1.11	XLOC_031420	20:34894257-35274619	4.23993	3.33765	1.47325	2.48052	2.34761	2.87737	1.17562	2.04253	1.47886	2.59076
MYL9	XLOC_030754	20:34894257-35274619	3.04295	2.87225	0.754665	1.55609	0.900969	1.7323	0.378623	0.879996	1.02384	1.41444
C10orf82	XLOC_007076	10:118423206-118502085	2.62725	1.93465	0.405524	0.450327	0.701833	0.559492	0.575487	0.708973	0.883926	0.584212
GSDMA	XLOC_020948	17:38119191-38135405	5.10181	4.35593	1.58603	2.60039	2.259	2.66005	2.38736	2.31098	2.44198	1.66647
RAET1L	XLOC_044161	6:150319154-150390348	2.55304	2.97873	0.152443	0.943989	1.96101	2.30983	1.43342	1.36179	0.872388	1.08105
TP53INP2	XLOC_030724	20:33284721-33413452	4.2288	4.36114	3.48131	3.27707	3.86717	3.45855	2.51304	2.11205	1.98449	2.71498
ORAI2	XLOC_045169	7:102067264-102105323	3.17709	2.73155	1.57196	1.58703	2.54243	1.99196	0.332908	0.411025	0.470313	1.24708
RP11-860B13.3	XLOC_011882	12:27932753-27955973	3.96898	2.88594	1.44889	3.08136	2.75706	2.23762	2.96888	1.74258	1.91766	1.92191
RP4-536B24.2	XLOC_019160	16:87863628-87903094	2.95664	3.37107	2.53228	2.14399	1.52098	1.30016	2.85438	3.3764	2.51524	3.45566
RP11-297K8.2	XLOC_004277	1:161070345-161129139	2.74375	2.57548	1.33913	1.83952	1.06599	1.22021	1.75259	2.75281	1.03084	2.44298
GPR111,GPR115	XLOC_042217	6:47624171-47689757	2.72407	3.10847	0.863344	1.86596	0.688852	1.54084	1.472	2.52867	0.634807	2.35122
U6	XLOC_026094	19:39286942-39288035	0.744979	5.68651	1.15836	0.576145	0.760962	0.372116	0.293535	4.16414	0.0293186	3.51111
-	XLOC_030647	20:29653149-29653265	6.25891	7.00968	6.07929	5.71878	5.70843	7.89879	5.10811	5.80928	4.68643	5.54283
CTD-3199J23.6,NBR2	XLOC_021032	17:41196311-41322420	2.66562	2.76198	2.05419	2.09003	2.15382	2.52116	1.50947	2.34178	1.43782	1.77241
FKBP1C	XLOC_042285	6:63921350-63922929	2.34004	2.0306	2.50717	1.21976	1.34755	2.58315	1.40979	2.77901	0.97706	1.40685
ITPR2,RP11-283G6.4,RP11-612B6.2	XLOC_011867	12:26272958-26986131	2.04236	2.31736	1.88041	1.90709	1.96208	3.29793	2.75292	1.77183	1.64351	1.94067
NRF1,RNA5SP244	XLOC_045352	7:129251551-129397020	2.99887	3.13501	2.56636	2.85369	2.60633	3.01595	3.30749	2.99037	3.41343	4.69834
MIR3176	XLOC_018162	16:577716-604636	1.68138	1.12892	1.20977	0.761898	1.45447	1.32559	1.25607	1.35182	1.32807	4.31045
ASPM	XLOC_004543	1:197053257-197115824	2.94752	2.52789	1.48602	1.54894	1.61066	1.67412	2.03093	2.34136	2.45176	3.58363
GINS4	XLOC_047384	8:41386724-41482520	2.59799	1.92541	1.38978	1.86519	1.86881	1.88151	1.72044	1.63378	2.54762	3.52189
CDKL1	XLOC_015497	14:50704280-50883179	1.58049	2.46908	1.43535	1.85092	1.26728	2.49487	2.4414	1.08519	3.29247	3.13457
AC068831.8	XLOC_017102	15:91509269-91538859	1.19357	1.24857	0.704721	1.23727	1.18161	1.44427	2.63573	1.87948	2.97889	2.72062
CTC-548K16.5	XLOC_025732	19:14491312-14519538	2.39123	2.37521	2.57319	2.96153	2.40027	3.02768	0.178581	0.630778	2.27704	3.47952
RPPH1	XLOC_015208	14:20811206-20826064	1.01203	1.84909	2.33957	2.62055	2.2813	1.33863	1.50576	1.20862	1.47157	3.65448
STC2	XLOC_041478	5:172741715-172756506	3.93611	4.75381	5.87912	5.05543	5.24164	4.56298	6.95193	5.96854	7.39272	3.92545
CHAC1	XLOC_016528	15:41245159-41248710	2.91124	3.50864	4.63696	3.8478	3.95516	4.02568	5.42684	4.42332	5.69354	3.07088
TRIB3	XLOC_030444	20:361260-378203	4.99502	5.71238	6.71776	5.8119	6.14725	5.86782	7.20199	6.23281	7.38376	5.41574
UPP1	XLOC_044695	7:48128148-48148330	7.4203	8.51	8.85236	8.22087	8.38108	8.55385	9.70292	8.61762	9.43467	7.88108
DDIT3	XLOC_012251	12:57846105-57914300	4.59169	5.33545	5.61232	5.18437	5.42931	5.42307	6.19287	5.53992	5.91918	4.84072
SESN2	XLOC_000466	1:28585996-28609003	3.67169	4.17796	4.53435	3.67201	4.27275	3.874	5.10766	4.05451	5.19196	3.61779
TSC22D1	XLOC_013714	13:45007654-45151283	4.83193	5.59521	5.69132	5.80291	5.25737	5.28087	6.2984	5.81982	6.12172	5.09359
IL1A	XLOC_029482	2:113531491-113542167	6.31578	6.54884	7.28656	6.69854	6.83056	6.32445	8.10764	6.73743	8.22738	6.70397
GADD45A	XLOC_000943	1:68150743-68154021	6.10596	6.4914	7.57363	6.51323	6.91839	6.7433	8.32904	6.81619	8.23792	6.37245
RP4-564F22.2,SNORA71	XLOC_031444	20:37049234-37064106	3.59333	3.89514	4.21638	3.55865	3.77852	4.22661	5.19849	4.00193	5.43592	4.45617
EPB41L4A-AS1	XLOC_039590	5:111478137-111755013	3.57035	3.97945	4.23229	3.87808	4.01941	4.03316	5.05544	4.17222	5.14108	4.31894
PRR3	XLOC_041936	6:30509153-30531500	2.65528	2.06426	2.56692	2.66292	2.66455	2.55727	3.919	2.77012	3.95245	2.82917
RPSAP52	XLOC_012328	12:66151799-66360075	1.66003	1.5496	2.28604	1.53413	2.32598	1.6381	2.84903	1.43905	3.0811	1.52896
TXNIP	XLOC_001400	1:145438468-145442635	5.06771	5.17741	7.02725	6.72051	6.88296	6.5046	8.02041	6.89209	8.35074	5.66042
PAX6	XLOC_009110	11:31531296-32127301	0.444932	0.0176227	1.51205	0.658828	1.74708	1.02325	2.34055	1.88226	2.3999	0.32534
BIRC3	XLOC_008427	11:102188214-102210134	2.25405	1.82223	3.74041	3.0891	3.52021	3.15417	4.30636	2.87189	4.22089	2.18224
ASNS	XLOC_046442	7:97481429-97501854	5.30436	5.74561	6.59482	5.98316	5.86227	5.21607	7.13214	6.97105	7.06316	5.74576
TSC22D3	XLOC_058599	X:106956450-107038973	4.19642	4.5555	5.73342	5.33191	4.89169	4.49902	6.18362	6.16663	6.30215	4.75921
GPT2	XLOC_018727	16:46918259-46965209	3.0516	2.8668	3.8822	3.38743	3.41426	2.68695	4.3748	4.14411	4.76404	2.9724
AC003005.4,ZNF419,ZNF773	XLOC_025352	19:57999078-58029772	2.76684	3.18257	3.40122	3.09147	3.09094	2.70484	4.03919	3.60873	4.00029	2.5474
MIR205,MIR205HG	XLOC_002223	1:209602164-209606183	7.97334	7.55971	8.43633	8.39153	8.04644	7.61039	8.99165	8.69576	8.95125	8.52343
PSAT1	XLOC_049846	9:80912019-80945010	3.97173	4.42196	5.11904	4.77072	4.27028	3.89981	5.53715	5.76923	5.50524	4.51219
MYLIP	XLOC_041709	6:16129325-16148479	2.37859	2.29536	3.11062	2.85432	2.53905	2.27992	3.3069	3.63957	3.26561	2.68594
CXCL2	XLOC_038141	4:74962792-74965010	1.97698	2.44757	4.08544	2.92147	2.9437	1.84477	4.52487	3.29732	3.58305	2.73622
SNORA24	XLOC_037231	4:119199846-119200977	6.44274	6.83816	6.79174	6.81944	6.7129	6.52865	7.33186	7.12176	7.31483	6.74882
CBS	XLOC_032336	21:44473300-44497053	4.03589	4.78519	4.50861	4.58447	4.25385	4.05738	4.91871	4.98542	5.08562	4.2938
AC004917.1,CCDC71L	XLOC_046571	7:106012696-106410653	3.65757	4.05746	3.88908	3.98673	3.79055	3.37543	4.17286	3.76557	4.34743	3.71534
ADM2	XLOC_033007	22:50919984-50924869	0.599537	1.51243	1.23518	0.836344	0.92685	0.46588	1.54371	1.05033	2.33573	0.369383
NAMPT	XLOC_046568	7:105888730-105926772	7.25246	7.18986	7.53214	7.28917	7.12991	7.16451	7.49858	7.48749	7.6619	7.18699
TRIM17	XLOC_004849	1:228594865-228604562	0.709335	0.51343	1.28206	1.04841	0.832825	0.914251	1.01956	1.49082	1.41329	0.4801
AD000090.2	XLOC_026027	19:36024313-36038428	0.669417	0.543892	1.32756	1.31333	1.07185	0.984276	1.47541	1.00685	1.42568	1.07752
AC129492.6	XLOC_020447	17:7975953-7991021	0.375379	0.590923	0.71476	0.870747	0.948324	0.388983	1.18504	0.910771	1.74155	0.665966
LINC00662	XLOC_025933	19:28175487-28475892	2.19121	2.84539	3.44217	2.97127	2.88543	2.68692	3.12903	2.70459	3.36841	2.89138
CTD-3184A7.4	XLOC_031046	20:62258579-62260177	1.06135	1.55687	2.11635	1.96593	1.50199	0.71168	2.15754	1.49745	2.0658	1.69846
RP13-582O9.5	XLOC_049235	8:144362330-144365677	2.11342	3.29629	3.74465	2.5995	3.01664	2.76916	3.51484	3.46639	3.74054	2.66883
LINC00669	XLOC_023816	18:36786887-37380282	1.21701	0.0432045	1.66729	0.737929	1.62862	0.860121	2.27041	1.42393	2.21278	1.38671
-	XLOC_007893	11:59467017-59467710	1.15572	0.24777	0.891909	0.0977052	1.01657	0.392658	1.96878	1.46614	1.66641	1.47618
CTSS	XLOC_004025	1:150702550-150738433	2.09884	0.918829	1.58176	1.77498	1.65759	1.80721	1.85993	2.51054	2.12277	1.6903
MSC	XLOC_048726	8:72740401-73030628	2.23836	2.86942	3.42097	3.43221	3.08695	3.31602	3.03214	3.53365	3.09269	3.03769
ZC4H2	XLOC_058333	X:64136249-64254593	0.711662	0.80497	1.52733	1.37319	1.52397	0.892057	0.428164	1.4378	1.77662	1.35667
AC079305.10	XLOC_027972	2:178092322-178408564	0.972229	1.43334	1.70188	1.14821	0.879306	0.75774	1.30637	1.25844	1.38901	1.12303
RP1-186E20.1,SFTA1P	XLOC_006246	10:10817753-10836996	3.70105	3.71988	3.30988	2.4034	3.10062	2.80225	3.72801	3.13432	4.17132	3.28185
ARG2	XLOC_014683	14:68086514-68162531	3.39096	3.50976	2.78096	2.16991	2.29883	1.49947	2.96768	2.24068	3.43495	2.88948
RP11-382A18.1	XLOC_049135	8:128301940-128494384	2.81917	3.38131	2.9588	2.08873	2.55782	2.09288	3.1537	3.31389	2.9283	3.21577
MAP1B	XLOC_039326	5:71403059-71505395	0.687706	1.6455	1.0601	0.294912	0.836328	0.24007	1.45397	0.77532	1.28102	0.913983
FAM107B	XLOC_006280	10:14560555-14816896	3.56759	3.72073	3.65822	3.13487	3.24494	3.04123	4.45789	3.78662	4.90669	3.56322
LINC00511	XLOC_022776	17:70319263-70636611	2.48294	2.68351	2.68114	2.17763	1.58495	1.82004	3.18783	2.40319	3.23036	2.31702
-	XLOC_000703	1:45203737-45204987	1.08338	1.67767	1.4402	1.22425	1.38946	1.39142	2.25262	0.968327	1.9362	1.4036
CREB5	XLOC_044545	7:28338939-28865511	2.18345	1.62382	1.88746	1.53693	1.42243	1.16978	1.69014	1.02305	2.3165	1.35422
IFFO1	XLOC_011646	12:6647540-6665239	1.54143	1.54764	0.759642	0.142675	0.493391	0.540464	1.07766	0.299526	2.08006	0.637842
TOX2	XLOC_030819	20:42543491-42698256	3.4221	2.94471	3.51981	1.58126	2.31545	1.73659	2.7038	1.48324	3.67909	2.99282
CECR7	XLOC_032444	22:17517459-17551554	1.73502	1.7344	1.18447	1.79972	1.59431	1.63825	2.79223	1.30335	2.47775	1.98804
RP11-290L1.3	XLOC_011063	12:76419226-76427712	6.01018	6.39428	5.75059	4.64043	5.32935	4.73404	7.27323	4.9196	7.93763	6.09347
PHLDA1	XLOC_012411	12:76419226-76427712	3.96552	4.26989	3.76345	2.6446	3.23222	2.55285	5.19694	3.01461	5.86695	3.98805
AREG	XLOC_036971	4:75310850-75320726	4.68749	5.06197	4.44897	3.48465	3.70766	3.39664	5.43783	3.56334	5.9183	4.02792
DLC1	XLOC_048285	8:12940869-13373167	2.49589	1.96893	1.02127	0.715586	1.48019	0.859771	2.38073	1.34807	3.39245	1.82275
-	XLOC_049976	9:97305781-97305981	3.77275	3.87225	4.02875	0.717158	3.73752	2.00492	4.61304	2.53592	4.00528	2.73425
VCAN	XLOC_039444	5:82767283-82878122	1.15287	1.01557	1.55742	0.893261	1.23373	0.863502	2.22119	1.73147	0.947412	1.17233
RP11-390P2.4	XLOC_042733	6:138743179-139018425	1.01258	1.00882	1.26472	0.0226164	0.570181	0.0798525	1.82756	1.81272	0.343976	1.47326
RSPO4	XLOC_031083	20:939094-982940	1.22883	1.62935	1.18566	1.34485	1.91051	1.5159	1.76027	0.9369	1.32604	0.755238
NID2	XLOC_015523	14:52471427-52535777	1.10131	1.15914	1.48932	1.23598	2.03931	1.52948	1.69065	0.930601	1.32975	0.584251
TUBB2B	XLOC_042988	6:3224516-3457256	0.58701	0.539164	0.787725	0.581573	0.792722	1.21124	0.710622	0.223361	0.300815	0.0901624
RPS6KL1	XLOC_015746	14:75370656-75390099	1.59505	1.76171	1.45148	1.28312	1.13456	1.64429	1.53979	1.12959	1.76651	0.979221
U1,ZNF354B	XLOC_040170	5:178107231-178366360	1.09837	1.27815	1.85064	1.73203	1.83261	1.70602	2.39998	1.90694	1.96047	1.55212
CTC-529P8.1	XLOC_039921	5:148442879-148489350	0.264945	0.27833	0.596267	0.683777	0.59007	0.755153	1.4538	0.121214	0.321582	0.637582
KRTAP2-3	XLOC_022316	17:39215494-39216344	1.24517	2.64576	2.15486	2.33708	1.33462	3.47895	2.85669	1.35594	1.76707	1.69106
PKIB,RP11-574H13.2	XLOC_042648	6:122764492-123047518	1.01875	1.60481	0.794927	1.24838	1.63614	2.29166	1.00202	0.942841	0.926675	1.40054
BMP7	XLOC_031623	20:55743803-55841743	1.55158	1.78173	1.44195	1.91231	1.85109	2.219	1.48872	1.97128	1.37641	1.4581
SYTL4	XLOC_058523	X:99899194-99987126	0.39036	0.80592	0.260893	1.47105	0.873372	0.699703	0.440984	0.418762	0.0195311	0.493237
BEX5	XLOC_058552	X:101408679-101411029	0.57862	0.952878	0.917531	1.86085	1.48228	1.06906	0.427005	1.21582	1.14472	0.41354
FIBCD1	XLOC_051473	9:133777824-133820907	2.50107	2.96392	2.92148	2.7034	3.44969	3.31628	2.21283	2.98115	2.35109	2.64572
MT1F	XLOC_018844	16:56691605-56694610	2.94516	2.69666	3.01558	3.44476	2.42647	2.8223	1.90299	3.08311	2.54801	2.45213
RP11-108M9.4	XLOC_002861	1:17215032-17216144	0.888585	1.07169	1.48672	1.85637	1.281	1.41033	0.59473	1.4355	0.0922074	1.81256
IL24	XLOC_002201	1:207070776-207077484	3.438	5.40295	3.41069	3.36656	3.75259	4.24576	4.15388	2.63566	3.7896	3.84221
NRCAM	XLOC_046582	7:107788081-108097161	0.97695	1.33844	1.17043	0.831431	1.25022	1.15224	1.30826	0.177127	0.87787	1.4243
AC009403.2	XLOC_046966	7:155403924-155574179	1.63044	2.41463	1.35215	1.31916	1.53084	1.80923	2.50179	1.02708	1.30712	0.791622
SCG5	XLOC_016441	15:32933876-32989299	1.37786	1.35657	0.498353	0.475666	1.16746	0.954926	1.12603	0.32172	0.436844	0.290625
-	XLOC_031450	20:37090189-37090686	1.3957	2.64381	1.38856	0.963814	0.78836	1.29682	2.12237	0.9775	0.134655	1.13146
CTD-2006C1.2	XLOC_024357	19:12098431-12167127	1.68546	1.52607	2.53638	1.57516	1.73195	1.4806	1.19393	1.20715	1.8041	1.61055
-	XLOC_030473	20:2806330-2807401	1.29382	0.654069	1.64542	0.559521	1.24076	0.618088	0.569131	0.691409	1.27039	0.166638
C1orf213	XLOC_000362	1:23685940-23698332	0.86845	0.191954	1.59943	0.939663	1.19576	0.544446	1.23045	0.226496	0.89222	0.476589
GUSBP4,LINC00680	XLOC_043630	6:58246050-58287779	1.12625	1.13474	2.63777	1.31025	1.13026	1.02376	1.08823	1.50445	0.875245	1.11321
RP11-154P18.1	XLOC_050947	9:70645649-70646521	1.62437	2.85849	3.00735	2.69624	2.24704	2.21048	1.35708	0.71864	2.89036	2.48523
LIMD2	XLOC_022703	17:61699682-61778532	1.87708	1.09616	1.96515	1.56432	2.47859	1.80651	1.41703	0.66968	1.11183	0.550172
NPTXR	XLOC_033389	22:39214456-39239987	1.08869	0.551924	1.22183	0.961468	1.83324	1.82121	0.143811	0.327078	0.600707	0.0635444
-	XLOC_031088	20:1385800-1398973	1.64924	1.51865	3.14112	1.55116	2.74437	1.84533	1.33947	0.625813	0.891163	1.06482
LINC00085,MIR125A	XLOC_025140	19:52196506-52215640	1.99385	1.68522	2.63727	2.00434	2.27992	2.23295	0.427799	1.57779	1.75621	0.858705
AC006262.5	XLOC_026275	19:46604379-46718160	5.0901	6.09395	5.09595	6.1058	4.13151	5.39132	5.03446	6.70936	4.32691	6.28842
OLR1	XLOC_011731	12:10310901-10344400	3.91571	4.02225	3.94839	5.1138	2.68127	4.28733	4.37962	5.85152	3.99769	4.36318
U47924.27	XLOC_010349	12:7072408-7073610	2.42824	4.23093	3.74785	4.24879	3.42644	3.59523	4.15261	4.09453	3.35503	3.46488
FAAH2	XLOC_057176	X:57313138-57515629	0.135443	0.885364	0.447029	0.859874	0.281075	0.463162	1.04116	1.25855	0.0271682	0.512014
CGN	XLOC_001531	1:151482985-151511168	2.87638	2.25344	2.78631	2.74698	1.80609	2.04545	3.01111	2.76952	2.41848	2.05101
MTUS1	XLOC_048307	8:17433941-17718578	1.36373	1.89528	1.93897	1.57711	0.898619	1.06254	2.31038	2.74038	1.87822	1.93936
SERPINB13	XLOC_023421	18:61254028-61271873	2.25169	2.30605	1.81391	2.85004	0.636534	1.61453	2.47891	3.56636	1.92557	2.66707
CCR3	XLOC_033869	3:46204983-46308197	1.42857	1.04423	0.701673	1.57862	0.120551	0.274041	1.25014	2.53758	0.853573	1.32203
-	XLOC_004336	1:168186189-168186489	3.36246	2.02785	2.66625	2.43791	1.05413	0.447452	2.4016	2.23753	2.2701	2.81837
RP11-114H23.1,RP11-114H23.2,RP11-114H23.3,SNORA70	XLOC_012408	12:75918587-76377795	2.02113	2.12769	1.35359	2.99563	1.54071	1.84229	2.27226	2.59928	2.44472	3.86497
AC012146.7	XLOC_020388	17:5008835-5078329	0.820714	1.0658	0.0686983	1.12388	0.595093	0.766671	1.00793	1.51565	1.45147	1.72213
ZNF789	XLOC_045103	7:99070463-99101273	1.54953	1.61807	1.17765	0.893549	0.98194	1.17043	1.41428	1.01772	2.04605	2.31209
AL391994.1	XLOC_004940	1:235294497-235507847	0.743748	2.22756	1.33913	1.4525	2.13012	1.22021	2.11516	1.75281	1.44588	2.91246
ZNF704	XLOC_048786	8:81540685-81787016	0.556738	0.771539	0.86336	0.479851	1.24375	0.282392	0.953809	1.50247	0.70711	2.05352
RP11-143E21.7	XLOC_012855	12:130634893-130646801	2.00277	0.747912	0.60446	1.27161	1.08796	1.00384	0.104323	1.00689	1.20242	2.1104
SNORD17	XLOC_031223	20:17922240-18039832	2.11842	1.88197	0.484695	2.24916	0.0394894	1.67552	1.41216	0.851943	2.92946	2.10234
SLX4IP	XLOC_030540	20:10415926-10617477	1.26066	1.687	0.730957	0.851591	0.941512	0.805276	0.946139	1.41575	1.52054	1.1451
CTD-3149D2.4	XLOC_025816	19:17830050-17845325	2.12338	2.2621	1.84892	2.56626	3.08689	2.84905	2.36298	3.19285	3.62318	2.41948
LETM2	XLOC_047354	8:38243724-38267045	3.95505	4.34468	2.12936	2.57458	2.72805	2.99912	3.12754	3.16658	3.73024	3.68693
CUEDC1	XLOC_022618	17:55938603-56032687	3.67106	4.08015	2.63611	2.98425	3.09907	2.72268	2.89739	3.47693	3.40614	3.36882
-	XLOC_048407	8:29525377-29527039	2.82875	3.05742	0.809258	1.85034	0.881547	1.48875	1.3951	2.23279	2.5457	3.12985
FAM171A1	XLOC_006296	10:15253641-15413097	1.7032	1.78754	0.310363	0.827567	0.673131	0.340277	0.664064	1.10337	1.12529	1.64129
AC103801.2,GAS2	XLOC_007539	11:22644078-22834601	2.84425	2.92175	0.0467844	1.03794	1.17398	1.00102	1.83302	1.99339	2.66415	2.60105
TPTEP1	XLOC_032437	22:17082776-17185367	2.5034	2.40573	0.80009	0.264344	1.2159	0.0665921	0.634222	0.306111	1.4344	1.86946
-	XLOC_029017	2:64304308-64304566	3.75347	3.42362	1.16592	1.38354	1.54029	2.81727	2.90065	1.13434	2.77542	3.40268
-	XLOC_026096	19:39288995-39289248	3.15553	4.03812	1.8217	3.3848	3.12323	3.51573	3.33398	3.20191	3.7648	3.58195
NOP14-AS1	XLOC_036454	4:2936625-2965112	3.02626	3.47167	1.91894	2.4286	1.72411	2.51077	1.9171	1.83611	2.13425	2.94922
RP11-977G19.5	XLOC_012219	12:56544579-56584068	1.97557	2.69853	0.865428	1.51645	1.15627	0.654738	0.378123	0.280802	1.61488	1.18087
-	XLOC_018244	16:2730042-2730204	4.74639	6.35431	3.97368	3.50819	5.19709	4.4347	4.92307	4.74061	4.47142	5.74521
MFI2	XLOC_036391	3:196715491-196756723	4.26396	4.91993	3.32313	2.78562	3.89771	3.53446	3.01068	2.93497	2.70865	3.88067
HOXA10,HOXA9,MIR196B,RP1-170O19.20	XLOC_045883	7:27201998-27219880	4.15352	3.73018	3.53691	3.63515	3.68952	3.69501	3.94069	4.17144	3.91472	3.79848
NKX3-1	XLOC_048354	8:23536205-23540440	1.8958	0.592866	0.298729	1.08604	0.517366	0.424535	0.109187	1.18725	0.842046	0.632426
AL353629.1	XLOC_051119	9:96208775-96328397	8.43594	8.92715	9.59695	8.02162	8.90751	9.20895	10.167	8.99193	9.96775	8.02871
SRP9P1	XLOC_006887	10:93558068-93625126	1.72063	3.15943	2.84355	1.54185	3.12505	1.2424	3.13084	2.08933	2.90224	1.62499
SNORA73B	XLOC_000472	1:28832454-28865840	1.36897	3.28916	3.12751	2.44396	3.10883	2.90923	4.2287	2.44998	3.58684	4.11522
CTC-297N7.10	XLOC_020480	17:10581346-10718481	1.15548	3.51171	2.05584	2.74544	3.50578	2.27968	4.58517	1.28202	3.54308	3.40433
-	XLOC_043328	6:31821189-31821345	1.62114	4.10443	2.63629	1.90616	4.60968	3.88808	3.59002	3.36755	3.72754	4.42718
FOLR3	XLOC_008166	11:71825843-71850936	1.69887	3.99675	2.44372	2.67019	2.53963	2.33671	2.87695	2.55741	2.21219	3.05285
SNORD118,TMEM107	XLOC_021785	17:8075800-8079721	3.45107	5.38422	3.39266	3.98652	4.65615	3.51463	4.9866	4.01439	3.2813	3.74722
ARRDC3	XLOC_040873	5:90664540-90679176	2.19497	1.86259	3.22687	3.60792	2.97053	2.75165	4.27787	4.33325	4.22918	2.54752
-	XLOC_039382	5:76035095-76035371	1.61203	1.30606	1.51795	2.05042	1.82902	1.44853	3.03055	2.32585	2.3696	1.60576
SKA1	XLOC_023318	18:47901364-47920585	2.78963	1.87991	2.83349	2.42577	2.30583	1.47902	3.45649	3.2902	3.93934	3.16825
AC010620.1,ZNF714	XLOC_024580	19:21264861-21309393	1.53026	1.17953	1.67927	1.09518	1.23768	1.17114	3.0844	2.12917	1.70733	1.69639
FABP5P7	XLOC_009391	11:59480295-59573354	0.848486	0.183658	0.438421	0.405622	0.443925	0.642877	2.2406	2.3564	1.08824	2.28474
HBEGF	XLOC_041218	5:139712427-139726216	3.95674	4.47739	4.41859	3.78945	4.07741	3.79971	5.45082	3.62703	5.32221	3.66501
GFOD1-AS1	XLOC_041687	6:13358061-13487787	1.56649	1.13346	2.17638	1.88613	1.86159	0.890454	2.9978	1.09923	2.60786	0.664128
RP11-261C10.3,RP11-261C10.6	XLOC_005001	1:243218159-243265051	3.86784	3.45532	3.8287	3.29925	3.84184	3.18923	5.22922	3.28223	4.13846	4.20831

## Sheet: GO-BF
Induced by Tcf7l1 and Tcf7l1ΔN, not by Tcf7l1*
GO: Biological Functions [Top100, ranked by P-value]
	Term	Overlap	P-value	Q-value	Z-score	Combined Score	Genes
1	inflammatory response (GO:0006954)	34/376	5.72978e-12	1.64387e-08	-2.38233	42.6999	IL1RN;SERPINA1;CSF1;ITGB2;PTAFR;SAA4;TNF;INS;PTGS1;C3;CCL5;BDKRB2;BDKRB1;NLRP3;CD14;ITGB6;APOL3;CD163;IGFBP4;IL36G;TNFRSF1B;ASS1;CXCL10;CXCL11;IL6;THEMIS2;ELF3;TNIP3;SAA1;SAA2;NUPR1;S100A9;CHST2;TLR2
2	response to lipopolysaccharide (GO:0032496)	22/228	1.26938e-08	1.82093e-05	-2.40601	26.2582	CSF3;IL1RN;PTGIR;PTAFR;SOD2;TNFRSF1B;TNF;ASS1;CXCL10;IL6;TNIP3;CCL5;ZC3H12A;LTA;NLRP3;BDKRB1;ALPL;CD14;S100A9;CAMP;TLR2;IL12RB2
3	response to molecule of bacterial origin (GO:0002237)	22/243	3.64958e-08	3.49021e-05	-2.43866	25.0279	CSF3;IL1RN;PTGIR;PTAFR;TNFRSF1B;SOD2;TNF;ASS1;CXCL10;IL6;TNIP3;CCL5;ZC3H12A;LTA;BDKRB1;ALPL;NLRP3;CD14;S100A9;CAMP;IL12RB2;TLR2
4	negative regulation of multi-organism process (GO:0043901)	16/133	8.38952e-08	6.01738e-05	-2.17526	21.1398	IFITM3;RSAD2;MX1;ISG15;TNF;ISG20;SLPI;OAS3;CCL5;LTA;TRIM15;TIMP1;ZP3;TRIM10;CAMP;TLR2
5	secretion by cell (GO:0032940)	28/415	1.76014e-07	0.000100997	-2.40936	22.1671	MEG3;EXOC3L1;IL1RN;SERPINA1;SERPINE2;EXOC3L4;PROS1;TNFAIP2;NRXN2;GRM4;RAB26;CCL5;NLRP3;SLC17A7;TIMP1;LGI3;IGF2;SLC6A11;INHBA;POU2F2;SYT8;SYT7;SYTL2;LAT2;CXCL10;IL6;VGF;LY6E
6	cellular response to lipopolysaccharide (GO:0071222)	14/110	2.93405e-07	0.000140296	-2.28995	20.3159	CSF3;PTAFR;TNFRSF1B;TNF;ASS1;CXCL10;IL6;CCL5;TNIP3;ZC3H12A;NLRP3;CD14;CAMP;TLR2
7	epithelium development (GO:0060429)	21/256	3.48102e-07	0.000142672	-2.34784	20.79	WNT10A;CDSN;SERPINE2;CRABP2;WNT7B;KRT34;INHBA;KRT31;MEOX1;DLL1;CASP14;SHH;ELF3;KRT16;KRT15;COL7A1;KRT14;FGFR3;FGFR1;SPRR2D;WNT4
8	cellular response to molecule of bacterial origin (GO:0071219)	14/116	5.27282e-07	0.000169743	-2.31073	20.06	CSF3;PTAFR;TNFRSF1B;TNF;ASS1;CXCL10;IL6;TNIP3;CCL5;ZC3H12A;NLRP3;CD14;CAMP;TLR2
9	acute-phase response (GO:0006953)	9/39	5.3248e-07	0.000169743	-2.36149	20.5007	IL1RN;CD163;IL6;SERPINA1;SAA4;SAA1;SAA2;ASS1;INS
10	negative regulation of viral genome replication (GO:0045071)	9/40	6.40495e-07	0.000183758	-2.32629	20.0105	IFITM3;ISG20;RSAD2;SLPI;CCL5;OAS3;MX1;ISG15;TNF
11	acute inflammatory response (GO:0002526)	10/59	1.50179e-06	0.000345173	-2.11814	16.8847	IL1RN;CD163;IL6;SERPINA1;SAA4;SAA1;SAA2;NUPR1;ASS1;INS
12	negative regulation of viral process (GO:0048525)	11/75	1.60847e-06	0.000345173	-2.12243	16.9189	IFITM3;ISG20;SLPI;RSAD2;OAS3;CCL5;MX1;TRIM15;ISG15;TRIM10;TNF
13	extracellular matrix organization (GO:0030198)	24/359	1.60899e-06	0.000345173	-2.35069	18.7384	COL27A1;WNT3A;TMPRSS6;MMP1;COL12A1;APLP1;ITGB2;BGN;NID1;FBLN2;TNF;MMP9;FBLN5;ELF3;ADAMTSL4;COL7A1;COL6A2;COL5A3;COL5A2;COL8A2;ITGA7;ITGB6;TIMP1;CTSD
14	extracellular structure organization (GO:0043062)	24/360	1.68436e-06	0.000345173	-2.35038	18.7359	COL27A1;WNT3A;MMP1;TMPRSS6;ITGB2;COL12A1;APLP1;BGN;NID1;FBLN2;MMP9;TNF;FBLN5;ELF3;ADAMTSL4;COL7A1;COL5A3;COL6A2;COL5A2;COL8A2;ITGA7;ITGB6;TIMP1;CTSD
15	cellular response to biotic stimulus (GO:0071216)	14/132	2.1577e-06	0.000408117	-2.28254	17.8128	CSF3;PTAFR;TNFRSF1B;TNF;ASS1;CXCL10;IL6;TNIP3;CCL5;ZC3H12A;NLRP3;CD14;CAMP;TLR2
16	cellular response to lipid (GO:0071396)	22/315	2.27601e-06	0.000408117	-2.49741	19.4896	SREBF1;CPT1A;CSF3;DGAT2;WNT3A;WNT7B;PTAFR;SERPINB9;INHBA;TNFRSF1B;TNF;ASS1;CXCL10;WNT6;IL6;TNIP3;CCL5;ZC3H12A;NLRP3;CD14;CAMP;TLR2
17	cytokine-mediated signaling pathway (GO:0019221)	23/342	2.4303e-06	0.00041015	-2.35557	18.3711	CAMK2B;IFITM3;CD74;CSF3;MX2;TNFRSF18;MX1;PTAFR;EBI3;IFI6;ISG15;TNFRSF1B;TNF;ISG20;CXCL10;SOCS3;CXCL11;IL6;OAS2;OAS3;CCL5;IL21R;IL12RB2
18	regulation of acute inflammatory response (GO:0002673)	10/66	3.70775e-06	0.000590974	-2.1191	15.7529	C3;IL6;CFH;PROS1;NLRP3;ZP3;TNF;CFB;C2;INS
19	epidermis development (GO:0008544)	13/120	4.03482e-06	0.000609258	-2.11571	15.6632	WNT10A;CDSN;CRABP2;KRT34;INHBA;KRT31;CASP14;ELF3;KRT16;COL7A1;KRT15;KRT14;SPRR2D
20	regulation of multi-organism process (GO:0043900)	21/306	5.01848e-06	0.000719901	-2.35086	17.0118	IFITM3;RSAD2;MX1;TMPRSS2;ISG15;INHBA;DDX60;TNF;CACNA1H;ISG20;P2RX7;SLPI;OAS3;CCL5;LTA;TRIM15;TIMP1;ZP3;TRIM10;CAMP;TLR2
21	cellular response to cytokine stimulus (GO:0071345)	27/471	5.55984e-06	0.00075958	-2.4144	17.342	CAMK2B;IFITM3;CSF3;EBI3;PTAFR;IFI6;TNF;SOCS3;CCL5;IL21R;CAMP;IL12RB2;CD74;MX2;TNFRSF18;MX1;PDE2A;ISG15;TNFRSF1B;ASS1;ISG20;CXCL10;CXCL11;IL6;OAS2;OAS3;HCLS1
22	regulation of viral genome replication (GO:0045069)	9/57	8.4659e-06	0.00110403	-2.17491	14.8085	IFITM3;ISG20;SLPI;RSAD2;OAS3;CCL5;MX1;ISG15;TNF
23	collagen catabolic process (GO:0030574)	10/74	9.26235e-06	0.00115538	-2.10453	14.2336	MMP1;COL5A3;COL6A2;COL7A1;COL5A2;COL12A1;COL8A2;MMP9;CTSD;KLK6
24	regulation of symbiosis, encompassing mutualism through parasitism (GO:0043903)	15/174	9.80042e-06	0.00117156	-2.27988	15.3878	IFITM3;RSAD2;MX1;TMPRSS2;ISG15;TNF;ISG20;SLPI;OAS3;CCL5;LTA;TRIM15;TRIM10;CAMP;TLR2
25	regulation of inflammatory response (GO:0050727)	18/247	1.12641e-05	0.00129267	-2.3701	15.7637	CFH;PROS1;PDE2A;TNFRSF1B;TNF;INS;C2;C3;IL6;CCL5;LTA;SAA1;NLRP3;ZP3;S100A9;CFB;TGM2;TLR2
26	regulation of humoral immune response (GO:0002920)	8/45	1.25529e-05	0.00138517	-2.27959	15.0041	C3;CFH;PROS1;LTA;ZP3;TNF;CFB;C2
27	regulation of endopeptidase activity (GO:0052548)	22/354	1.31174e-05	0.00139385	-2.37469	15.6153	CYFIP2;NGFR;SERPINA1;SERPINE2;WNT3A;PROS1;IFI6;A2ML1;SERPINB9;TNF;WFDC2;BBC3;C3;IL6;SLPI;COL7A1;TNFSF10;NLRP3;CTSH;TIMP1;S100A9;XDH
28	multicellular organismal catabolic process (GO:0044243)	10/80	1.71943e-05	0.00176181	-2.09279	13.2713	MMP1;COL5A3;COL7A1;COL6A2;COL5A2;COL12A1;COL8A2;CTSD;MMP9;KLK6
29	skeletal system development (GO:0001501)	14/162	1.89113e-05	0.00187091	-2.16943	13.6269	CDKN1C;KLF10;IGFBP4;COL12A1;IGF2;PTH1R;AEBP1;MMP9;PHEX;SHH;COL5A2;ALPL;FGFR3;FGFR1
30	cellular response to type I interferon (GO:0071357)	9/65	2.18569e-05	0.00202282	-2.08048	12.9058	IFITM3;ISG20;SOCS3;OAS2;OAS3;MX2;MX1;IFI6;ISG15
31	type I interferon signaling pathway (GO:0060337)	9/65	2.18569e-05	0.00202282	-2.07764	12.8882	IFITM3;ISG20;SOCS3;OAS2;OAS3;MX2;MX1;IFI6;ISG15
32	collagen metabolic process (GO:0032963)	10/83	2.29869e-05	0.00206092	-2.08688	12.9065	MMP1;COL5A3;COL7A1;COL6A2;COL5A2;COL12A1;COL8A2;CTSD;MMP9;KLK6
33	response to type I interferon (GO:0034340)	9/66	2.43902e-05	0.00212047	-2.07749	12.7893	IFITM3;ISG20;SOCS3;OAS2;OAS3;MX2;MX1;IFI6;ISG15
34	regulation of peptidase activity (GO:0052547)	22/372	2.69546e-05	0.00227449	-2.35274	14.3188	CYFIP2;NGFR;SERPINA1;SERPINE2;WNT3A;PROS1;IFI6;A2ML1;SERPINB9;TNF;WFDC2;BBC3;C3;IL6;SLPI;COL7A1;TNFSF10;NLRP3;CTSH;TIMP1;S100A9;XDH
35	regulation of response to wounding (GO:1903034)	21/347	2.99414e-05	0.00239253	-2.40474	14.5136	SERPINE2;CFH;TMPRSS6;PROS1;PDE2A;TNFRSF1B;TNF;INS;C2;C3;IL6;CCL5;LTA;SAA1;NLRP3;ZP3;S100A9;CFB;WNT4;TGM2;TLR2
36	defense response to virus (GO:0051607)	13/147	3.00213e-05	0.00239253	-2.16495	13.0664	IFITM3;RSAD2;MX2;MX1;ISG15;DDX60;ISG20;CXCL10;IL6;OAS2;OAS3;NLRP3;TRIM22
37	multicellular organismal macromolecule metabolic process (GO:0044259)	10/89	3.97188e-05	0.00307981	-2.09326	12.1051	MMP1;COL7A1;COL5A3;COL6A2;COL12A1;COL5A2;COL8A2;CTSD;MMP9;KLK6
38	negative regulation of secretion (GO:0051048)	13/152	4.14664e-05	0.00308822	-2.22475	12.8594	CD74;SREBF1;IL1RN;RSAD2;LIF;INHBA;LRRC32;TNF;INS;IL6;HMOX1;NLRP3;PIM3
39	defense response to other organism (GO:0098542)	20/328	4.198e-05	0.00308822	-2.27287	13.1376	IFITM3;PGLYRP4;RSAD2;MX2;MX1;ISG15;DDX60;TNF;ISG20;CXCL10;IL6;VGF;OAS2;OAS3;LTA;NLRP3;S100A9;TRIM22;CAMP;TLR2
40	regulation of leukocyte migration (GO:0002685)	11/110	4.40676e-05	0.0030979	-2.22232	12.8384	CXCL10;CD74;IL6;CCL5;MMP28;HMOX1;BDKRB1;PADI2;ZP3;TNF;TLR2
41	endodermal cell differentiation (GO:0035987)	6/26	4.42711e-05	0.0030979	-2.29476	13.2569	COL7A1;ITGB2;COL12A1;ITGA7;INHBA;MMP9
42	negative regulation of secretion by cell (GO:1903531)	12/135	5.79018e-05	0.00395524	-2.15792	11.9391	SREBF1;IL1RN;IL6;RSAD2;LIF;HMOX1;NLRP3;PIM3;INHBA;LRRC32;TNF;INS
43	regulation of cytokine production (GO:0001817)	25/482	6.02511e-05	0.00396008	-2.40061	13.279	PGLYRP4;EBI3;LRRC32;DLL1;TNF;INS;C3;ZC3H12A;TNFRSF8;HMOX1;NLRP3;CD14;IL12RB2;CD74;RSAD2;IL36G;ISG15;INHBA;P2RX7;IL6;LTA;SAA1;TRIM15;ZP3;TLR2
44	multicellular organismal metabolic process (GO:0044236)	10/94	6.07332e-05	0.00396008	-2.05602	11.3728	MMP1;COL7A1;COL5A3;COL6A2;COL12A1;COL5A2;COL8A2;CTSD;MMP9;KLK6
45	extracellular matrix disassembly (GO:0022617)	11/116	6.87611e-05	0.0043839	-2.07075	11.2438	MMP1;COL7A1;COL5A3;COL6A2;COL12A1;COL5A2;COL8A2;TIMP1;NID1;CTSD;MMP9
46	regulation of nitric oxide biosynthetic process (GO:0045428)	7/44	8.30318e-05	0.00517718	-2.19632	11.5603	IL6;ZC3H12A;SOD2;TNF;ASS1;TLR2;INS
47	regulation of immune effector process (GO:0002697)	17/264	8.48126e-05	0.00517718	-2.35064	12.3726	PGLYRP4;CD74;CFH;RSAD2;PROS1;DDX60;TNF;INS;C2;C3;IL6;LTA;HMOX1;TRIM15;ZP3;CFB;TLR2
48	regulation of macrophage differentiation (GO:0045649)	5/19	0.000115699	0.00683207	-2.24655	11.2016	CSF1;LIF;HCLS1;INHBA;GATA2
49	positive regulation of cytokine production (GO:0001819)	19/327	0.00011908	0.00683207	-2.33016	11.6185	CD74;RSAD2;EBI3;IL36G;TNF;INS;C3;P2RX7;IL6;LTA;SAA1;TNFRSF8;HMOX1;NLRP3;TRIM15;CD14;ZP3;IL12RB2;TLR2
50	signal release (GO:0023061)	11/124	0.000119449	0.00683207	-2.10947	10.5181	MEG3;EXOC3L1;IL6;IL1RN;GRM4;VGF;NRXN2;SLC6A11;SLC17A7;INHBA;LY6E
51	positive regulation of nitric oxide biosynthetic process (GO:0045429)	6/32	0.000121448	0.00683207	-2.37853	11.8597	IL6;SOD2;TNF;ASS1;INS;TLR2
52	regulation of vasculature development (GO:1901342)	14/197	0.000136876	0.0075519	-2.19034	10.7019	MEG3;GATA2;C3;DLL4;CXCL10;IL6;LRG1;CTSH;HMOX1;BAI1;XDH;RAPGEF3;CAMP;WNT4
53	response to virus (GO:0009615)	16/250	0.000146108	0.00777363	-2.24566	10.9072	IFITM3;RSAD2;MX2;MX1;ISG15;DDX60;TNF;ISG20;CXCL10;IL6;OAS2;OAS3;CCL5;NLRP3;ITGB6;TRIM22
54	regulation of phosphatidylinositol 3-kinase signaling (GO:0014066)	8/66	0.000146314	0.00777363	-2.06535	10.0314	CSF3;SERPINE2;PIK3IP1;UNC5B;CCL5;HCLS1;FGFR1;INS
55	positive regulation of inflammatory response to antigenic stimulus (GO:0002863)	4/10	0.000155795	0.00812685	-1.83951	8.85281	C3;LTA;ZP3;TNF
56	regulation of viral process (GO:0050792)	12/152	0.000165267	0.00839061	-2.18867	10.4632	IFITM3;ISG20;RSAD2;SLPI;OAS3;CCL5;MX1;TMPRSS2;TRIM15;ISG15;TRIM10;TNF
57	positive regulation of response to external stimulus (GO:0032103)	14/201	0.000166701	0.00839061	-2.25089	10.7607	CD74;PDE2A;DDX60;TNF;C3;CXCL10;IL6;CCL5;LTA;TRIM15;ZP3;S100A9;TGM2;TLR2
58	response to metal ion (GO:0010038)	16/255	0.000180879	0.00890527	-2.30402	10.8775	CAMK2B;SOD2;RASGRP2;AQP3;NDRG1;CRIP1;ASS1;CACNA1H;CACNA1G;SHH;IL6;KRT16;KRT14;HMOX1;CD14;S100A9
59	regulation of hormone levels (GO:0010817)	15/229	0.000185147	0.00890527	-2.23564	10.5547	MEG3;EXOC3L1;IL1RN;DGAT2;CRABP2;INHBA;CACNA1H;KLK6;SDR16C5;IL6;SHH;SULT1E1;VGF;WNT4;LY6E
60	positive regulation of inflammatory response (GO:0050729)	9/88	0.000186238	0.00890527	-2.11877	10.0029	C3;IL6;PDE2A;LTA;ZP3;S100A9;TNF;TGM2;TLR2
61	positive regulation of immune effector process (GO:0002699)	11/133	0.000211584	0.00982431	-2.17792	10.0683	C3;CD74;IL6;RSAD2;LTA;HMOX1;TRIM15;ZP3;DDX60;TNF;TLR2
62	positive regulation of lipid biosynthetic process (GO:0046889)	7/52	0.000212306	0.00982431	-2.01249	9.30351	SREBF1;IGF2;ZP3;TNF;PLIN5;WNT4;INS
63	cell fate commitment (GO:0045165)	11/134	0.000224796	0.0102371	-2.05409	9.41127	DLL4;NOTCH3;WNT6;WNT10A;IL6;SHH;WNT3A;WNT7B;GATA2;FGFR3;WNT4
64	citrulline metabolic process (GO:0000052)	4/12	0.000274098	0.0119726	-1.83435	8.11727	PADI3;PADI2;PADI1;ASS1
65	branching involved in salivary gland morphogenesis (GO:0060445)	4/12	0.000274098	0.0119726	-1.78393	7.89415	IL6;SHH;TGM2;FGFR1
66	epithelial cell proliferation (GO:0050673)	8/73	0.000275423	0.0119726	-2.03428	9.00196	SDR16C5;IL6;SHH;COL8A2;HMOX1;NRARP;TNF;MTSS1
67	regulation of lipid storage (GO:0010883)	6/38	0.000279703	0.0119771	-2.11302	9.34959	C3;IL6;ZC3H12A;MEST;TNF;PLIN5
68	regulation of cell-cell adhesion (GO:0022407)	9/94	0.000293417	0.0121958	-2.0275	8.9345	IL1RN;SERPINE2;WNT3A;PODXL;CCL5;NRARP;TNF;ASS1;WNT4
69	positive regulation of myeloid cell differentiation (GO:0045639)	8/74	0.000299781	0.0121958	-2.03437	8.96479	KLF10;CSF1;LIF;HCLS1;ISG15;INHBA;GATA2;TNF
70	positive regulation of mononuclear cell proliferation (GO:0032946)	10/116	0.000300134	0.0121958	-2.07205	9.13083	CD74;SHH;IL6;CSF1;WNT3A;CCL5;EBI3;IGF2;ZP3;ICOSLG
71	positive regulation of peptidyl-tyrosine phosphorylation (GO:0050731)	11/139	0.000301813	0.0121958	-2.10656	9.28292	CD74;CSF3;IL6;WNT3A;CCL5;LIF;IGF2;HCLS1;CSPG4;FGFR3;INS
72	regulation of apoptotic signaling pathway (GO:2001233)	19/356	0.000332358	0.0132436	-2.35635	10.1894	CAMK2B;NGFR;CD74;UNC5B;IFI6;ACSL5;INHBA;SOD2;TNF;INS;BBC3;TNFSF10;BDKRB2;CTSH;HMOX1;BMF;S100A9;FGFR1;WNT4
73	positive regulation of intracellular transport (GO:0032388)	14/217	0.000349044	0.0135154	-2.28161	9.81987	CSF3;WNT3A;TNF;BBC3;P2RX7;CXCL10;CXCL11;IL6;SHH;P2RX2;BDKRB1;HCLS1;BMF;TLR2
74	positive regulation of humoral immune response (GO:0002922)	4/13	0.000352595	0.0135154	-1.90237	8.18767	C3;LTA;ZP3;TNF
75	tissue morphogenesis (GO:0048729)	19/358	0.000355097	0.0135154	-2.18848	9.41903	WNT10A;CSF1;WNT3A;WNT7B;NRARP;DLL1;MTSS1;DLL4;WNT6;SOCS3;SHH;IL6;CTSH;TNNI3;FGFR3;TGM2;FGFR1;LY6E;WNT4
76	positive regulation of defense response (GO:0031349)	16/272	0.000358515	0.0135154	-2.24467	9.6609	PGLYRP4;ITGB2;PDE2A;DDX60;TNF;C3;IL6;TNIP3;CCL5;LTA;TRIM15;CD14;ZP3;S100A9;TGM2;TLR2
77	positive regulation of leukocyte proliferation (GO:0070665)	10/119	0.000362735	0.0135154	-2.05079	8.82645	CD74;SHH;IL6;CSF1;WNT3A;CCL5;EBI3;IGF2;ZP3;ICOSLG
78	positive regulation of secretion (GO:0051047)	16/273	0.000372531	0.0137025	-2.22561	9.54827	INHBA;TNF;CACNA1H;SYT7;CACNA1G;INS;SYTL2;P2RX7;HCAR2;KISS1;IL6;SAA1;NLRP3;CD14;ZP3;TLR2
79	regulation of smooth muscle cell proliferation (GO:0048660)	8/77	0.000383608	0.0139313	-1.95022	8.33449	NOTCH3;IL6;PTGIR;CCL5;IGFBP3;HMOX1;TNF;TGM2
80	negative regulation of transport (GO:0051051)	19/361	0.000391743	0.0140227	-2.27948	9.72672	KCNH2;CD74;SREBF1;IL1RN;SERPINE2;RSAD2;PDE2A;LIF;INHBA;LRRC32;MMP9;TNF;INS;SHH;IL6;NLRP3;HMOX1;TRIM15;PIM3
81	positive regulation of secretion by cell (GO:1903532)	15/247	0.000397505	0.0140227	-2.19055	9.34725	INHBA;TNF;CACNA1H;SYT7;CACNA1G;INS;HCAR2;KISS1;P2RX7;IL6;SAA1;NLRP3;CD14;ZP3;TLR2
82	response to zinc ion (GO:0010043)	6/41	0.000403814	0.0140227	-2.04377	8.72094	KRT16;KRT14;SOD2;S100A9;CRIP1;ASS1
83	regulation of odontogenesis (GO:0042481)	5/26	0.000410546	0.0140227	-2.15865	9.21111	WNT6;NGFR;WNT10A;SHH;CSF1
[truncated: 120 more rows]

## Sheet: KEGG
Induced by Tcf7l1 and Tcf7l1ΔN, not by Tcf7l1*
KEGG pathway [Top100, ranked by P-value)
[truncated: 204 more rows]
